# Supplementary material for: Perovskite seeding growth of formamidinium-lead-iodide-based perovskites for efficient and stable solar cells
Source: Nat Commun. 2018 Apr 23;9:1607. doi: 10.1038/s41467-018-04029-7 (PMC5913260; doi:10.1038/s41467-018-04029-7)
Supplement: Supplementary file 4 — Supplementary Data 1 [file 41467_2018_4029_MOESM4_ESM.xlsx]

## Sheet: Sheet1
pbi2 film		seed film		pbi2 film with seed
885.714	0.01	nm	--	885.714	0.01352
873.239	0.013	842	0.00358	873.239	0.015
844.213	0.01103	838	0.00222	844.213	0.01266
839.281	0.01438	834	0.00174	839.281	0.01182
834.348	0.01514	830	4.6265e-05	834.348	0.00857
829.415	0.02424	826	0.00165	829.415	0.01232
824.481	0.01915	822	0	824.481	0.00756
819.547	0.02436	818	0.00142	819.547	0.00737
814.613	0.02109	814	0.00183	814.613	0.00602
809.678	0.01943	810	0.00266	809.678	0.00329
804.743	0.02071	806	0.00291	804.743	0.0036
799.808	0.02421	802	0.003	799.808	0.000106718
794.872	0.023	798	0.00585	794.872	0
789.935	0.02216	794	0.00835	789.935	8.60681e-05
784.999	0.02405	790	0.01125	784.999	0.00421
780.062	0.02694	786	0.01875	780.062	0.0117
775.124	0.0235	782	0.02722	775.124	0.02157
770.186	0.0236	778	0.04221	770.186	0.03653
765.248	0.02438	774	0.06806	765.248	0.05318
760.309	0.02401	770	0.11051	760.309	0.07182
755.37	0.02507	766	0.17423	755.37	0.09089
750.431	0.02659	762	0.26831	750.431	0.10724
745.491	0.02295	758	0.38863	745.491	0.12094
740.551	0.02244	754	0.5212	740.551	0.13606
735.61	0.02237	750	0.644	735.61	0.15062
730.669	0.02284	746	0.73971	730.669	0.16372
725.728	0.02043	742	0.80456	725.728	0.17643
720.786	0.02014	738	0.84464	720.786	0.18682
715.843	0.02031	734	0.86786	715.843	0.19775
710.901	0.01954	730	0.88111	710.901	0.20557
705.958	0.01996	726	0.88875	705.958	0.21402
701.014	0.01947	722	0.89359	701.014	0.22
696.071	0.01726	718	0.89653	696.071	0.22406
691.126	0.01766	714	0.89899	691.126	0.22679
686.182	0.01701	710	0.90099	686.182	0.22995
681.237	0.01513	706	0.90276	681.237	0.23303
676.291	0.0148	702	0.90428	676.291	0.23667
671.346	0.0138	698	0.90569	671.346	0.2416
666.399	0.01288	694	0.90687	666.399	0.2466
661.453	0.0138	690	0.9082	661.453	0.25431
656.506	0.01267	686	0.90946	656.506	0.26389
651.558	0.01144	682	0.91037	651.558	0.27484
646.611	0.01118	678	0.91177	646.611	0.28666
641.662	0.01167	674	0.91311	641.662	0.30115
636.714	0.01045	670	0.91473	636.714	0.31547
631.765	0.01083	666	0.91649	631.765	0.32979
626.815	0.01074	662	0.91878	626.815	0.34159
621.866	0.01031	658	0.92128	621.866	0.35132
616.915	0.0101	654	0.92427	616.915	0.35993
611.965	0.0107	650	0.92793	611.965	0.36936
607.014	0.00897	646	0.9317	607.014	0.37909
602.063	0.00943	642	0.93624	602.063	0.3885
597.111	0.00958	638	0.94087	597.111	0.39718
592.159	0.00917	634	0.94585	592.159	0.40555
587.206	0.00916	630	0.95121	587.206	0.41673
582.253	0.00829	626	0.95667	582.253	0.4324
577.3	0.00775	622	0.96209	577.3	0.45425
572.346	0.00806	618	0.96724	572.346	0.47914
567.392	0.00761	614	0.97228	567.392	0.50523
562.437	0.00699	610	0.97673	562.437	0.52735
557.482	0.00674	606	0.9809	557.482	0.5436
552.527	0.00735	602	0.98458	552.527	0.55484
547.571	0.00763	598	0.98776	547.571	0.56427
542.615	0.00755	594	0.99044	542.615	0.57331
537.659	0.01126	590	0.99262	537.659	0.58639
532.702	0.02066	586	0.99426	532.702	0.60499
527.744	0.05369	582	0.99579	527.744	0.63061
522.787	0.15236	578	0.99677	522.787	0.66191
517.828	0.36856	574	0.99756	517.828	0.69736
512.87	0.65491	570	0.99821	512.87	0.74173
507.911	0.85381	566	0.9988	507.911	0.80644
502.952	0.93328	562	0.99927	502.952	0.88655
497.992	0.95634	558	0.99953	497.992	0.94612
493.032	0.9639	554	0.99997	493.032	0.97266
488.071	0.9665	550	0.99991	488.071	0.9824
483.11	0.97101	546	1	483.11	0.98702
478.149	0.97437	542	0.99961	478.149	0.99211
473.187	0.97772	538	0.99918	473.187	0.9954
468.225	0.97677	534	0.99849	468.225	0.99719
463.263	0.97624	530	0.99765	463.263	0.99739
458.3	0.9777	526	0.99664	458.3	0.99591
453.337	0.97838	522	0.99556	453.337	0.99297
448.373	0.97694	518	0.99433	448.373	0.98899
443.409	0.97686	514	0.99303	443.409	0.98538
438.444	0.97678	510	0.9919	438.444	0.9828
433.479	0.97824	506	0.99058	433.479	0.98065
428.514	0.98026	502	0.98931	428.514	0.97971
423.548	0.98253	498	0.98825	423.548	0.98007
418.582	0.98636	494	0.9872	418.582	0.98205
413.616	0.99088	490	0.98624	413.616	0.98664
408.649	0.99628	486	0.98548	408.649	0.9921
403.682	1.00099	482	0.98509	403.682	0.99707
398.714	1.00532	478	0.98502	398.714	1
393.746	1.00641	474	0.98534	393.746	0.99888
388.777	1.00401	470	0.98599	388.777	0.99354
383.808	1.00109	466	0.98685	383.808	0.98523
378.839	0.99906	462	0.98797	378.839	0.97812
373.869	0.99967	458	0.9891	373.869	0.97578
368.899	0.99817	454	0.99022	368.899	0.97511
363.929	0.99871	450	0.99131	363.929	0.97292
358.958	0.9971	446	0.9922	358.958	0.96784
353.987	0.99256	442	0.99287	353.987	0.95762
349.015	0.98577	438	0.99321	349.015	0.94284
--	--	434	0.99319	--	--
--	--	430	0.99251	--	--
--	--	426	0.99146	--	--
--	--	422	0.98967	--	--
--	--	418	0.98761	--	--
--	--	414	0.98495	--	--
--	--	410	0.98174	--	--
--	--	406	0.978	--	--
--	--	402	0.97385	--	--
--	--	398	0.96928	--	--
--	--	394	0.96451	--	--
--	--	390	0.96032	--	--
--	--	386	0.95678	--	--
--	--	382	0.95386	--	--
--	--	378	0.95186	--	--
--	--	374	0.95	--	--
--	--	370	0.9464	--	--
--	--	366	0.94139	--	--
--	--	362	0.93873	--	--
--	--	358	0.93735	--	--
--	--	354	0.93801	--	--
--	--	350	0.94023	--	--
--	--			--	--
--	--			--	--
--	--			--	--
--	--			--	--
--	--			--	--
--	--			--	--
--	--			--	--
--	--			--	--
