# Supplementary material for: Perovskite seeding growth of formamidinium-lead-iodide-based perovskites for efficient and stable solar cells
Source: Nat Commun. 2018 Apr 23;9:1607. doi: 10.1038/s41467-018-04029-7 (PMC5913260; doi:10.1038/s41467-018-04029-7)
Supplement: Supplementary file 5 — Supplementary Data 2 [file 41467_2018_4029_MOESM5_ESM.xlsx]

## Sheet: Sheet1
PSG device						Control device
Reverse		Forward				Reverse		Forward
1.14	-4.98522	-0.01	23.9959			1.12	-10.0878	-0.01	23.6724
1.13	-2.29526	0	24.0952			1.11	-7.5772	-8.88178e-16	23.693
1.12	0.97343	0.01	24.0535			1.1	-5.0852	0.01	23.699
1.11	3.87133	0.02	24.1433			1.09	-2.61874	0.02	23.7133
1.1	6.66374	0.03	24.0702			1.08	-0.19727	0.03	23.7334
1.09	9.19886	0.04	23.9967			1.07	2.14605	0.04	23.7369
1.08	11.461	0.05	24.0322			1.06	4.40557	0.05	23.7475
1.07	13.44	0.06	24.0122			1.05	6.58974	0.06	23.7887
1.06	15.1511	0.07	24.0114			1.04	8.6597	0.07	23.8661
1.05	16.7039	0.08	24.0857			1.03	10.5582	0.08	23.907
1.04	17.9402	0.09	24.0702			1.02	12.2683	0.09	23.8506
1.03	18.9102	0.1	24.0845			1.01	13.8054	0.1	23.7311
1.02	19.7194	0.11	24.1563			1	15.1604	0.11	23.6349
1.01	20.4405	0.12	24.0306			0.99	16.3198	0.12	23.5958
1	20.9881	0.13	24.0775			0.98	17.3343	0.13	23.6131
0.99	21.4832	0.14	24.1824			0.97	18.2288	0.14	23.678
0.98	21.9382	0.15	24.0502			0.96	18.9772	0.15	23.7566
0.97	22.3446	0.16	23.9657			0.95	19.571	0.16	23.7967
0.96	22.6496	0.17	24.0967			0.94	20.1068	0.17	23.7723
0.95	22.8628	0.18	24.0751			0.93	20.6136	0.18	23.6915
0.94	23.0038	0.19	23.9057			0.92	21.0538	0.19	23.6258
0.93	23.0948	0.2	24.0261			0.91	21.3941	0.2	23.6055
0.92	23.1295	0.21	24.1482			0.9	21.6738	0.21	23.6096
0.91	23.1716	0.22	24.1469			0.89	21.9004	0.22	23.6089
0.9	23.1982	0.23	24.0857			0.88	22.0796	0.23	23.5995
0.89	23.2506	0.24	24.1963			0.87	22.2221	0.24	23.5735
0.88	23.3261	0.25	24.251			0.86	22.3621	0.25	23.5875
0.87	23.4235	0.26	24.1641			0.85	22.5171	0.26	23.6825
0.86	23.4806	0.27	24.1225			0.84	22.6653	0.27	23.7799
0.85	23.5496	0.28	24.0694			0.83	22.759	0.28	23.7944
0.84	23.6552	0.29	24.0886			0.82	22.8055	0.29	23.7613
0.83	23.7369	0.3	24.04			0.81	22.8535	0.3	23.7229
0.82	23.7612	0.31	23.9743			0.8	22.9315	0.31	23.6458
0.81	23.7789	0.32	23.9596			0.79	22.9953	0.32	23.514
0.8	23.7984	0.33	23.9727			0.78	23.0234	0.33	23.3945
0.79	23.7931	0.34	23.9882			0.77	23.0176	0.34	23.3386
0.78	23.8053	0.35	24.0224			0.76	23.0243	0.35	23.3153
0.77	23.848	0.36	24.0412			0.75	23.0235	0.36	23.2813
0.76	23.8838	0.37	23.9567			0.74	23.0335	0.37	23.2696
0.75	23.8978	0.38	24.0804			0.73	23.0656	0.38	23.3246
0.74	23.8917	0.39	23.9992			0.72	23.142	0.39	23.3847
0.73	23.8548	0.4	23.8192			0.71	23.2241	0.4	23.3699
0.72	23.8465	0.41	23.9335			0.7	23.2983	0.41	23.3024
0.71	23.8855	0.42	24.0061			0.69	23.3348	0.42	23.2813
0.7	23.9247	0.43	23.8808			0.68	23.347	0.43	23.2747
0.69	23.9152	0.44	23.9237			0.67	23.3425	0.44	23.2439
0.68	23.9202	0.45	24.0298			0.66	23.3418	0.45	23.2034
0.67	23.9266	0.46	24.0649			0.65	23.3058	0.46	23.2118
0.66	23.9022	0.47	24.0078			0.64	23.2628	0.47	23.1805
0.65	23.8796	0.48	24.0237			0.63	23.2213	0.48	23.1114
0.64	23.9353	0.49	24.0433			0.62	23.2375	0.49	23.0609
0.63	23.9965	0.5	24.0082			0.61	23.2633	0.5	23.0556
0.62	23.9857	0.51	23.8494			0.6	23.2754	0.51	22.9807
0.61	23.9599	0.52	23.9286			0.59	23.2659	0.52	22.8649
0.6	23.9521	0.53	23.9922			0.58	23.2987	0.53	22.772
0.59	23.9214	0.54	23.8486			0.57	23.3595	0.54	22.7268
0.58	23.8829	0.55	23.7841			0.56	23.4411	0.55	22.6694
0.57	23.8985	0.56	23.9282			0.55	23.5507	0.56	22.6598
0.56	23.9313	0.57	23.7792			0.54	23.6508	0.57	22.6827
0.55	23.9571	0.58	23.7678			0.53	23.6913	0.58	22.6926
0.54	23.9765	0.59	23.9241			0.52	23.6917	0.59	22.6158
0.53	23.9879	0.6	23.9959			0.51	23.6676	0.6	22.5347
0.52	23.989	0.61	23.9274			0.5	23.6201	0.61	22.4566
0.51	23.9879	0.62	24.018			0.49	23.5985	0.62	22.3911
0.5	23.9739	0.63	24.0829			0.48	23.625	0.63	22.3183
0.49	23.9825	0.64	23.949			0.47	23.6249	0.64	22.2752
0.48	24.0269	0.65	23.8555			0.46	23.5987	0.65	22.2284
0.47	24.0434	0.66	23.8812			0.45	23.6179	0.66	22.1798
0.46	24.0212	0.67	23.8469			0.44	23.6831	0.67	22.1183
0.45	24.011	0.68	23.6722			0.43	23.7264	0.68	22.033
0.44	24.0182	0.69	23.7086			0.42	23.7534	0.69	21.9376
0.43	24.0074	0.7	23.8694			0.41	23.7578	0.7	21.8469
0.42	24.0247	0.71	23.7784			0.4	23.7128	0.71	21.7292
0.41	24.067	0.72	23.7139			0.39	23.6226	0.72	21.6024
0.4	24.0985	0.73	23.762			0.38	23.58	0.73	21.5213
0.39	24.0737	0.74	23.7718			0.37	23.5783	0.74	21.4528
0.38	24.0235	0.75	23.7163			0.36	23.5886	0.75	21.3308
0.37	23.9643	0.76	23.6033			0.35	23.5936	0.76	21.1929
0.36	23.9361	0.77	23.6543			0.34	23.6041	0.77	21.069
0.35	23.9517	0.78	23.7147			0.33	23.5602	0.78	20.9322
0.34	23.9937	0.79	23.6094			0.32	23.5163	0.79	20.7714
0.33	24.0422	0.8	23.5122			0.31	23.538	0.8	20.6308
0.32	24.0904	0.81	23.698			0.3	23.5969	0.81	20.5389
0.31	24.1148	0.82	23.6837			0.29	23.6221	0.82	20.4537
0.3	24.0862	0.83	23.5984			0.28	23.6772	0.83	20.3504
0.29	24.0588	0.84	23.6812			0.27	23.7667	0.84	20.2122
0.28	24.0905	0.85	23.6486			0.26	23.7867	0.85	20.0525
0.27	24.1279	0.86	23.4469			0.25	23.7085	0.86	19.8246
0.26	24.1231	0.87	23.4326			0.24	23.6469	0.87	19.5243
0.25	24.1026	0.88	23.4588			0.23	23.6203	0.88	19.1379
0.24	24.1158	0.89	23.2796			0.22	23.5717	0.89	18.685
0.23	24.102	0.9	23.2767			0.21	23.5223	0.9	18.1765
0.22	24.0667	0.91	23.1971			0.2	23.5378	0.91	17.6214
0.21	24.0677	0.92	23.0861			0.19	23.5718	0.92	17.0094
0.2	24.1162	0.93	22.762			0.18	23.5831	0.93	16.3518
0.19	24.1224	0.94	22.6298			0.17	23.5819	0.94	15.6506
0.18	24.1097	0.95	22.3812			0.16	23.5702	0.95	14.8636
0.17	24.1396	0.96	22.0869			0.15	23.5676	0.96	13.9555
0.16	24.1876	0.97	21.5591			0.14	23.6143	0.97	12.9494
0.15	24.1846	0.98	21.2156			0.13	23.7031	0.98	11.8496
0.14	24.1793	0.99	20.6887			0.12	23.7404	0.99	10.6508
0.13	24.182	1	19.8976			0.11	23.7369	1	9.3462
0.12	24.1942	1.01	19.2069			0.1	23.7012	1.01	7.96679
0.11	24.2051	1.02	18.3511			0.09	23.668	1.02	6.50461
0.1	24.2569	1.03	17.2084			0.08	23.6243	1.03	4.96679
0.09	24.2824	1.04	15.7478			0.07	23.645	1.04	3.35638
0.08	24.2758	1.05	14.1793			0.06	23.6994	1.05	1.69382
0.07	24.2401	1.06	12.1562			0.05	23.7326	1.06	-0.02649
0.06	24.2033	1.07	9.80518			0.04	23.6747	1.07	-1.81135
0.05	24.1545	1.08	7.15014			0.03	23.602	1.08	-3.67525
0.04	24.1495	1.09	4.29769			0.02	23.5764	1.09	-5.61136
0.03	24.187	1.1	1.01843			0.01	23.6364	1.1	-7.59285
0.02	24.1951	1.11	-2.45039			0	23.749	1.11	-9.61261
0.01	24.1477	1.12	-5.95551			-0.01	23.8588	1.12	-11.6364
0	24.1262	1.13	-9.78449					--	--
-0.01	23.9524	1.14	-14.8595					--	--
--	--	--	--					--	--
--	--	--	--					--	--
--	--	--	--					--	--
--	--	--	--					--	--
--	--	--	--					--	--
--	--	--	--					--	--
--	--	--	--					--	--
--	--	--	--			--	--	--	--
--	--	--	--			--	--	--	--
--	--	--	--			--	--	--	--
--	--	--	--			--	--	--	--
--	--	--	--			--	--	--	--
--	--	--	--			--	--	--	--
--	--	--	--			--	--	--	--
--	--	--	--			--	--	--	--
--	--	--	--			--	--	--	--
--	--	--	--			--	--	--	--
--	--	--	--			--	--	--	--
--	--	--	--			--	--	--	--
--	--	--	--			--	--	--	--
--	--	--	--			--	--	--	--
--	--	--	--			--	--	--	--
--	--	--	--			--	--	--	--
--	--	--	--			--	--	--	--
--	--	--	--			--	--	--	--
--	--	--	--			--	--	--	--
--	--	--	--			--	--	--	--
--	--	--	--			--	--	--	--
--	--	--	--			--	--	--	--
--	--	--	--			--	--	--	--
--	--	--	--			--	--	--	--
--	--	--	--			--	--	--	--
--	--	--	--			--	--	--	--
--	--	--	--			--	--	--	--
--	--	--	--			--	--	--	--
--	--	--	--			--	--	--	--
--	--	--	--			--	--	--	--
--	--	--	--			--	--	--	--
--	--	--	--			--	--	--	--
--	--	--	--			--	--	--	--
--	--	--	--			--	--	--	--
--	--	--	--			--	--	--	--
--	--	--	--			--	--	--	--
--	--	--	--			--	--	--	--
--	--	--	--			--	--	--	--
--	--	--	--			--	--	--	--
--	--	--	--			--	--	--	--
--	--	--	--			--	--	--	--
--	--	--	--			--	--	--	--
--	--	--	--			--	--	--	--
--	--	--	--			--	--	--	--
--	--	--	--			--	--	--	--
--	--	--	--			--	--	--	--
--	--	--	--			--	--	--	--
--	--	--	--			--	--	--	--
--	--	--	--			--	--	--	--
--	--	--	--			--	--	--	--
--	--	--	--			--	--	--	--
	--	--	--			--	--	--	--
	--	--	--			--	--	--	--
	--	--	--			--	--	--	--
	--	--	--			--	--	--	--
	--	--	--			--	--	--	--
	--	--	--			--	--	--	--
	--	--	--			--	--	--	--
	--	--	--			--	--	--	--
	--	--	--			--	--	--	--
	--	--	--			--	--	--	--
	--	--	--			--	--	--	--
	--	--	--			--	--	--	--
	--	--	--			--	--	--	--
	--	--	--			--	--	--	--
	--	--	--			--	--	--	--
	--	--	--			--	--	--	--
	--	--	--			--	--	--	--
	--	--	--			--	--	--	--
	--	--	--			--	--	--	--
	--	--	--			--	--	--	--
	--	--	--			--	--	--	--
	--	--	--			--	--	--	--
	--	--	--			--	--	--	--
	--	--	--			--	--	--	--
	--	--	--			--	--	--	--
	--	--	--			--	--	--	--
	--	--	--			--	--	--	--
	--	--	--			--	--	--	--
	--	--	--			--	--	--	--
	--	--	--			--	--	--	--
	--	--	--			--	--	--	--
	--	--	--			--	--	--	--
	--	--	--			--	--	--	--
	--	--	--			--	--	--	--
	--	--	--			--	--	--	--
	--	--	--			--	--	--	--
	--	--	--			--	--	--	--
		--	--			--	--	--	--
		--	--			--	--	--	--
		--	--			--	--	--	--
		--	--			--	--	--	--
		--	--			--	--	--	--
		--	--			--	--	--	--
		--	--			--	--	--	--
		--	--			--	--	--	--
		--	--			--	--	--	--
		--	--			--	--	--	--
		--	--			--	--	--	--
		--	--			--	--	--	--
		--	--			--	--	--	--
		--	--			--	--	--	--
		--	--			--	--	--	--
		--	--			--	--	--	--
		--	--			--	--	--	--
		--	--			--	--	--	--
		--	--			--	--	--	--
		--	--			--	--	--	--
		--	--			--	--	--	--
		--	--			--	--	--	--
		--	--			--	--	--	--
		--	--			--	--	--	--
		--	--			--	--	--	--
		--	--			--	--	--	--
		--	--			--	--	--	--
		--	--			--	--	--	--
		--	--			--	--	--	--
		--	--			--	--	--	--
		--	--			--	--	--	--
		--	--			--	--	--	--
		--	--			--	--	--	--
		--	--			--	--	--	--
		--	--			--	--	--	--
		--	--			--	--	--	--
		--	--			--	--	--	--
		--	--			--	--	--	--
		--	--			--	--	--	--
		--	--			--	--	--	--
		--	--			--	--	--	--
		--	--			--	--	--	--
		--	--			--	--	--	--
		--	--			--	--	--	--
		--	--			--	--	--	--
		--	--			--	--	--	--
		--	--			--	--	--	--
		--	--			--	--	--	--
		--	--			--	--	--	--
		--	--			--	--	--	--
		--	--			--	--	--	--
		--	--			--	--	--	--
		--	--			--	--	--	--
		--	--			--	--	--	--
		--	--			--	--	--	--
		--	--			--	--	--	--
		--	--			--	--	--	--
		--	--			--	--	--	--
		--	--			--	--	--	--
		--	--			--	--	--	--
		--	--			--	--	--	--
		--	--			--	--	--	--
		--	--			--	--	--	--
		--	--			--	--	--	--
		--	--			--	--	--	--
		--	--			--	--	--	--
		--	--			--	--	--	--
		--	--			--	--	--	--
		--	--			--	--	--	--
		--	--			--	--	--	--
		--	--			--	--	--	--
		--	--			--	--	--	--
		--	--			--	--	--	--
		--	--			--	--	--	--
		--	--			--	--	--	--
		--	--			--	--	--	--
		--	--			--	--	--	--
		--	--			--	--	--	--
		--	--			--	--	--	--
		--	--			--	--	--	--
		--	--			--	--	--	--
		--	--			--	--	--	--
		--	--			--	--	--	--
		--	--			--	--	--	--
		--	--			--	--	--	--
		--	--			--	--	--	--
		--	--			--	--	--	--
		--	--			--	--	--	--
		--	--			--	--	--	--
		--	--			--	--	--	--
		--	--			--	--	--	--
		--	--			--	--	--	--
		--	--			--	--	--	--
		--	--			--	--	--	--
		--	--			--	--	--	--
		--	--			--	--	--	--
		--	--			--	--	--	--
		--	--			--	--	--	--
		--	--			--	--	--	--
		--	--			--	--	--	--
		--	--			--	--	--	--
		--	--			--	--	--	--
		--	--			--	--	--	--
		--	--			--	--	--	--
		--	--			--	--	--	--
		--	--			--	--	--	--
		--	--			--	--	--	--
		--	--			--	--	--	--
		--	--			--	--	--	--
		--	--			--	--	--	--
		--	--			--	--	--	--
		--	--			--	--	--	--
		--	--			--	--	--	--
		--	--			--	--	--	--
		--	--			--	--	--	--
		--	--			--	--	--	--
		--	--			--	--	--	--
		--	--			--	--	--	--
		--	--			--	--	--	--
		--	--			--	--	--	--
		--	--			--	--	--	--
		--	--			--	--	--	--
		--	--			--	--	--	--
		--	--			--	--	--	--
		--	--			--	--	--	--
		--	--			--	--	--	--
		--	--			--	--	--	--
		--	--			--	--	--	--
		--	--			--	--	--	--
		--	--			--	--	--	--
		--	--			--	--	--	--
		--	--			--	--	--	--
		--	--			--	--	--	--
		--	--			--	--	--	--
		--	--			--	--	--	--
		--	--			--	--	--	--
		--	--			--	--	--	--
		--	--			--	--	--	--
		--	--			--	--	--	--
		--	--			--	--	--	--
		--	--			--	--	--	--
		--	--			--	--	--	--
		--	--			--	--	--	--
		--	--			--	--	--	--
		--	--			--	--	--	--
		--	--			--	--	--	--
		--	--			--	--	--	--
		--	--			--	--	--	--
		--	--			--	--	--	--
		--	--			--	--	--	--
		--	--			--	--	--	--
		--	--			--	--	--	--
		--	--			--	--	--	--
		--	--			--	--	--	--
		--	--			--	--	--	--
		--	--			--	--	--	--
		--	--			--	--	--	--
		--	--			--	--	--	--
		--				--	--	--	--
		--				--	--	--	--
		--				--	--	--	--
		--				--	--	--	--
		--				--	--	--	--
		--				--	--	--	--
		--				--	--	--	--
		--				--	--
		--				--	--
		--				--	--
		--				--	--
		--				--	--
						--	--
						--	--
						--	--
						--	--

## Sheet: Sheet2
-0.01	23.9959
0	24.0952
0.01	24.0535
0.02	24.1433
0.03	24.0702
0.04	23.9967
0.05	24.0322
0.06	24.0122
0.07	24.0114
0.08	24.0857
0.09	24.0702
0.1	24.0845
0.11	24.1563
0.12	24.0306
0.13	24.0775
0.14	24.1824
0.15	24.0502
0.16	23.9657
0.17	24.0967
0.18	24.0751
0.19	23.9057
0.2	24.0261
0.21	24.1482
0.22	24.1469
0.23	24.0857
0.24	24.1963
0.25	24.251
0.26	24.1641
0.27	24.1225
0.28	24.0694
0.29	24.0886
0.3	24.04
0.31	23.9743
0.32	23.9596
0.33	23.9727
0.34	23.9882
0.35	24.0224
0.36	24.0412
0.37	23.9567
0.38	24.0804
0.39	23.9992
0.4	23.8192
0.41	23.9335
0.42	24.0061
0.43	23.8808
0.44	23.9237
0.45	24.0298
0.46	24.0649
0.47	24.0078
0.48	24.0237
0.49	24.0433
0.5	24.0082
0.51	23.8494
0.52	23.9286
0.53	23.9922
0.54	23.8486
0.55	23.7841
0.56	23.9282
0.57	23.7792
0.58	23.7678
0.59	23.9241
0.6	23.9959
0.61	23.9274
0.62	24.018
0.63	24.0829
0.64	23.949
0.65	23.8555
0.66	23.8812
0.67	23.8469
0.68	23.6722
0.69	23.7086
0.7	23.8694
0.71	23.7784
0.72	23.7139
0.73	23.762
0.74	23.7718
0.75	23.7163
0.76	23.6033
0.77	23.6543
0.78	23.7147
0.79	23.6094
0.8	23.5122
0.81	23.698
0.82	23.6837
0.83	23.5984
0.84	23.6812
0.85	23.6486
0.86	23.4469
0.87	23.4326
0.88	23.4588
0.89	23.2796
0.9	23.2767
0.91	23.1971
0.92	23.0861
0.93	22.762
0.94	22.6298
0.95	22.3812
0.96	22.0869
0.97	21.5591
0.98	21.2156
0.99	20.6887
1	19.8976
1.01	19.2069
1.02	18.3511
1.03	17.2084
1.04	15.7478
1.05	14.1793
1.06	12.1562
1.07	9.80518
1.08	7.15014
1.09	4.29769
1.1	1.01843
1.11	-2.45039
1.12	-5.95551
1.13	-9.78449
1.14	-14.8595
--	--
--	--
--	--
--	--
--	--
--	--
--	--
--	--
--	--
--	--
--	--
--	--
--	--
--	--
--	--
--	--
--	--
--	--
--	--
--	--
--	--
--	--
--	--
--	--
--	--
--	--
--	--
--	--
--	--
--	--
--	--
--	--
--	--
--	--
--	--
--	--
--	--
--	--
--	--
--	--
--	--
--	--
--	--
--	--
--	--
--	--
--	--
--	--
--	--
--	--
--	--
--	--
--	--
--	--
--	--
--	--
--	--
--	--
--	--
--	--
--	--
--	--
--	--
--	--
--	--
--	--
--	--
--	--
--	--
--	--
--	--
--	--
--	--
--	--
--	--
--	--
--	--
--	--
--	--
--	--
--	--
--	--
--	--
--	--
--	--
--	--
--	--
--	--
--	--
--	--
--	--
--	--
--	--
--	--
--	--
--	--
--	--
--	--
--	--
--	--
--	--
--	--
--	--
--	--
--	--
--	--
--	--
--	--
--	--
--	--
--	--
--	--
--	--
--	--
--	--
--	--
--	--
--	--
--	--
--	--
--	--
--	--
--	--
--	--
--	--
--	--
--	--
--	--
--	--
--	--
--	--
--	--
--	--
--	--
--	--
--	--
--	--
--	--
--	--
--	--
--	--
--	--
--	--
--	--
--	--
--	--
--	--
--	--
--	--
--	--
--	--
--	--
--	--
--	--
--	--
--	--
--	--
--	--
--	--
--	--
--	--
--	--
--	--
--	--
--	--
--	--
--	--
--	--
--	--
--	--
--	--
--	--
--	--
--	--
--	--
--	--
--	--
--	--
--	--
--	--
--	--
--	--
--	--
--	--
--	--
--	--
--	--
--	--
--	--
--	--
--	--
--	--
--	--
--	--
--	--
--	--
--	--
--	--
--	--
--	--
--	--
--	--
--	--
--	--
--	--
--	--
--	--
--	--
--	--
--	--
--	--
--	--
--	--
--	--
--	--
--	--
--	--
--	--
--	--
--	--
--	--
--	--
--	--
--	--
--	--
--	--
--	--
--	--
--	--
--	--
--	--
--	--
--	--
--	--
--	--
--	--
--	--
--	--
--	--
--	--
--	--
--	--
--	--
--	--
--	--
--	--
--	--
--	--
--	--
--	--
--	--
--	--
--	--
--
--
--
--
--
--
--
--
--
--
--
--
