# Supplementary material for: Perovskite seeding growth of formamidinium-lead-iodide-based perovskites for efficient and stable solar cells
Source: Nat Commun. 2018 Apr 23;9:1607. doi: 10.1038/s41467-018-04029-7 (PMC5913260; doi:10.1038/s41467-018-04029-7)
Supplement: Supplementary file 6 — Supplementary Data 3 [file 41467_2018_4029_MOESM6_ESM.csv]

Radius (nm)	Acq 1	Acq 2	Acq 3	Acq 4	Acq 5	Acq 6
0.0702191	0	0	0	0	0	0.00674113
0.089049	0	0	0	0	0	0.0113997
0.112928	0	0	0	0	0	0.0260871
0.143211	0	0	0	0	0	0.0562357
0.181614	0	0	0	0	0	0.107275
0.230316	0	0	0	0	0	0.18163
0.292077	0	0	0	0	0	0.275859
0.3704	0	0	0	0	0	0.37916
0.469727	0	0	0	0	0	0.474091
0.595688	0	0	0	0	0	0.539682
0.755428	0	0	0	0	0	0.556409
0.958003	0	0	0	0	0	0.511992
1.2149	0	0	0	0	0	0.406826
1.54069	0	0	0	0	0	0.258198
1.95384	0	0	0	0	0	0.103289
2.47778	0	0	0	0	0	0
3.14221	0	0	0	0	0	0
3.98483	0	0	0	0	0	0
5.0534	0	0	0	0	0	0.0908424
6.40851	0	0	0	0	0	0.381886
8.12701	0	0	0.39981	0	0	0.856365
10.3063	0	0	1.14087	0	0	1.47635
13.0701	0.660588	0	2.07862	0.684595	0.446475	2.19227
16.5749	1.99636	0	3.09226	2.43058	1.91527	2.94648
21.0197	3.58096	1.86325	4.08144	4.44839	3.70963	3.67896
26.6563	5.1216	4.41834	4.96277	6.24368	5.37921	4.33393
33.8044	6.44004	6.79157	5.67182	7.59214	6.71248	4.86587
42.8694	7.43301	8.57758	6.16649	8.43231	7.6387	5.24406
54.3652	8.05229	9.65759	6.4291	8.79522	8.16514	5.45495
68.9438	8.29381	10.0709	6.46552	8.75922	8.33923	5.50191
87.4317	8.18849	9.93508	6.30113	8.41924	8.22455	5.40255
110.877	7.79228	9.39344	5.97458	7.86626	7.88563	5.18426
140.61	7.17569	8.5811	5.53095	7.1758	7.37951	4.87918
178.316	6.41402	7.60616	5.01553	6.40386	6.75252	4.51957
226.133	5.57913	6.54361	4.4692	5.58863	6.04078	4.13436
286.773	4.73364	5.43888	3.9257	4.75517	5.27294	3.74706
363.673	3.9275	4.31774	3.41043	3.92121	4.47368	3.3749
461.196	3.19676	3.20008	2.94054	3.10251	3.66701	3.02907
584.87	2.56413	2.11641	2.5258	2.31707	2.87836	2.71549
741.708	2.0406	1.12886	2.16989	1.58815	2.13516	2.43598
940.604	1.62763	0.359389	1.87185	0.946265	1.46595	2.18942
1192.84	1.31952	0	1.62753	0.43169	0.898311	1.97288
1512.7	1.10557	0	1.43078	0.0980003	0.456122	1.78246
1918.35	0.971883	0	1.27447	0	0.156521	1.61407
2432.77	0.90276	0	1.15116	0	0.00683382	1.46385
3085.14	0.881754	0	1.05362	0	0	1.32848
3912.46	0	0	0.97517	0	0	1.20537
4961.62	0	0	0.909888	0	0	1.09264
6292.12	0	0	0.852885	0	0	0.988969
7979.41	0	0	0.800426	0	0	0.893493
10119.2	0	0	0.74996	0	0	0.805582
12832.7	0	0	0.700012	0	0	0.724737
16273.9	0	0	0.649968	0	0	0.650512
20637.9	0	0	0.599826	0	0	0.582482
26172.2	0	0	0.54996	0	0	0.520234
33190.5	0	0	0.500922	0	0	0.463374
42090.8	0	0	0.4533	0	0	0.411532
53377.8	0	0	0.407635	0	0	0.364364
67691.6	0	0	0.364372	0	0	0.321554
85843.7	0	0	0.323834	0	0	0.282827
108864			0			0
