# Supplementary material for: Perovskite seeding growth of formamidinium-lead-iodide-based perovskites for efficient and stable solar cells
Source: Nat Commun. 2018 Apr 23;9:1607. doi: 10.1038/s41467-018-04029-7 (PMC5913260; doi:10.1038/s41467-018-04029-7)
Supplement: Supplementary file 7 — Supplementary Data 4 [file 41467_2018_4029_MOESM7_ESM.csv]

Radius (nm)	Acq 1	Acq 2	Acq 3	Acq 4	Acq 5		Radius (nm)	Acq 1	Acq 2	Acq 3	Acq 4	Acq 5		Radius (nm)	Acq 1	Acq 2	Acq 3	Acq 4	Acq 5		Radius (nm)	Acq 1	Acq 2	Acq 3	Acq 4	Acq 5
0.0702345	0	0	0	0	0		0.0702383	0	0	0	0	0		0.0702227	0	0	0	0	0		0.070218	0	0	0	0	0
0.0890685	0	0	0	0	0		0.0890734	0	0	0	0	0		0.0890536	0	0	0	0	0		0.0890476	0	0	0	0	0
0.112953	0	0	0	0	0		0.112959	0	0	0	0	0		0.112934	0	0	0	0	0		0.112927	0	0	0	0	0
0.143242	0	0	0	0	0		0.14325	0	0	0	0	0		0.143218	0	0	0	0	0		0.143209	0	0	0	0	0
0.181654	0	0	0	0	0		0.181664	0	0	0	0	0		0.181624	0	0	0	0	0		0.181612	0	0	0	0	0
0.230366	0	0	0	0	0		0.230379	0	0	0	0	0		0.230328	0	0	0	0	0		0.230312	0	0	0	0	0
0.292141	0	0	0	0	0		0.292157	0	0	0	0	0		0.292093	0	0	0	0	0		0.292073	0	0	0	0	0
0.370482	0	0	0	0	0		0.370502	0	0	0	0	0		0.37042	0	0	0	0	0		0.370395	0	0	0	0	0
0.46983	0	0	0	0	0		0.469856	0	0	0	0	0		0.469751	0	0	0	0	0		0.46972	0	0	0	0	0
0.595819	0	0	0	0	0		0.595852	0	0	0	0	0		0.595719	0	0	0	0	0		0.595679	0	0	0	0	0
0.755594	0	0	0	0	0		0.755635	0	0	0	0	0		0.755467	0	0	0	0	0		0.755416	0	0	0	0	0
0.958213	0	0	0	0	0		0.958266	0	0	0	0	0		0.958053	0	0	0	0	0		0.957988	0	0	0	0	0
1.21517	0	0	0	0	0		1.21523	0	0	0	0	0		1.21496	0	0	0	0	0		1.21488	0	0	0	0	0
1.54102	0	0	0	0	0		1.54111	0	0	0	0	0		1.54077	0	0	0	0	0		1.54066	0	0	0	0	0
1.95426	0	0	0	0	0		1.95437	0	0	0	0	0		1.95394	0	0	0	0	0		1.95381	0	0	0	0	0
2.47832	0	0	0	0	0		2.47846	0	0	0	0	0		2.4779	0	0	0	0	0		2.47774	0	0	0	0	0
3.1429	0	0	0	0	0		3.14308	0	0	0	0	0		3.14238	0	0	0	0	0		3.14216	0	0	0	100	0
3.9857	0	0	0	0	0		3.98592	0	0	0	0	0		3.98503	0	0	0	0	15.6632		3.98477	0	0	0	0	0
5.0545	0	0	0	0	0		5.05478	0	0	0	0	0		5.05366	0	0	0	0	41.4757		5.05332	0	0	0	0	0
6.40992	0	0	0	0	0		6.41027	0	0	0	0	0		6.40884	0	0	0	0	39.7718		6.40841	0	0	0	0	0
8.12879	0	0	0	0	0		8.12924	0	0	0	0	1.54685		8.12743	0	0	0	0	3.08929		8.12688	0	0	0	0	0
10.3086	0	32.896	0	0	0		10.3092	0	0	0	0	12.2933		10.3069	9.24767	28.4637	0	12.6473	0		10.3062	0	0	0	0	0
13.073	0	61.3784	5.97696	0	0		13.0737	4.96277	0	0	0	0		13.0708	19.6224	25.7033	0	25.0452	0		13.0699	0	0	0	0	0
16.5786	10.6407	5.72559	18.5737	15.9019	18.3422		16.5795	23.3536	4.92672	4.433	0	0		16.5758	19.4515	0	1.57073	14.0457	0		16.5747	0	0	0	0	0
21.0243	29.4139	0	25.4817	26.9534	35.4632		21.0254	34.051	40.9726	53.4777	4.94311	0		21.0208	9.41579	0	17.6506	0	0		21.0193	0	0	0	0	0
26.6621	22.7918	0	22.5477	23.652	24.6097		26.6636	27.7712	40.9118	42.0893	17.5732	0		26.6577	0	0	8.89475	0	0		26.6559	0	0	0	0	0
33.8118	0.00172722	0	12.2647	10.1684	0		33.8137	9.86146	5.36262	0	21.1172	0		33.8062	0	0	0	0	0		33.8039	0	0	0	0	0
42.8788	0	0	1.63133	0	0		42.8812	0	0	0	12.596	0		42.8716	0	0	0	0	0		42.8687	0	0	0	0	0
54.3772	0	0	0	0	0		54.3801	0	0	0	0.595648	0		54.3681	0	0	0	0	0		54.3644	0	0	0	0	0
68.9589	0	0	0	0	0		68.9627	0	0	0	0	0		68.9474	0	0	0	0	0		68.9427	0	0	0	0	0
87.4509	0	0	0	0	0		87.4557	0	0	0	0	0		87.4362	0.281118	0	0	0	0		87.4303	0	0	0	0	0
110.902	0	0	0	0	0		110.908	0	0	0	0	21.3368		110.883	11.0509	0	0	0	0		110.876	0	0	0	0	0
140.641	0	0	0	0	0		140.649	0	0	0	0	64.8231		140.617	18.077	3.1591	0	0	0		140.608	0	0	0	0	0
178.355	0	0	0	0	0		178.365	0	0	0	0	0		178.325	12.8535	42.6738	0	7.33762	0		178.313	0	0	0	0	0
226.183	0	0	0	0	0		226.195	0	0	0	0	0		226.145	0	0	8.58763	25.7721	0		226.129	0	0	0	0	0
286.836	0	0	0	0	0		286.851	0	0	0	0	0		286.788	0	0	30.3532	15.152	0		286.768	0	0	0	0	0
363.753	0	0	0	4.89936	0		363.773	0	0	0	0	0		363.692	0	0	28.6563	0	0		363.668	0	0	0	0	0
461.297	1.11834	0	0	8.79863	0		461.322	0	0	0	5.58975	0		461.22	0	0	4.28674	0	0		461.189	0	0	0	0	0
584.998	10.5307	0	0	7.38491	0		585.03	0	0	0	11.5027	0		584.9	0	0	0	0	0		584.861	0	0	0	0	0
741.871	14.6485	0	1.8208	2.24145	0		741.911	0	0	0	12.9823	0		741.746	0	0	0	0	0		741.696	0	0	0	0	0
940.81	9.7529	0	3.54816	0	2.27851		940.862	0	0	0	9.4866	0		940.653	0	0	0	0	0		940.589	0	0	0	0	0
1193.1	1.10138	0	3.92769	0	8.67121		1193.16	0	0	0	3.61342	0		1192.9	0	0	0	0	0		1192.82	0	0	0	0	0
1513.04	0	0	2.94344	0	8.26153		1513.12	0	0	0	0	0		1512.78	0	0	0	0	0		1512.68	0	0	0	0	0
1918.77	0	0	1.28395	0	2.37359		1918.88	0	0	0	0	0		1918.45	0	0	0	0	0		1918.32	0	0	0	0	0
2433.31	0	0	0	0	0		2433.44	0	2.73544	0	0	0		2432.9	0	0	0	0	0		2432.74	0	0	0	0	0
3085.82	0	0	0	0	0		3085.99	0	3.49354	0	0	0		3085.31	0	0	0	0	0		3085.1	0	0	0	0	0
3913.31	0	0	0	0	0		3913.53	0	1.59733	0	0	0		3912.66	0	0	0	0	0		3912.39	0	0	0	0	0
4962.71	0	0	0	0	0		4962.98	0	0	0	0	0		4961.87	0	0	0	0	0		4961.54	0	0	0	0	0
6293.5	0	0	0	0	0		6293.85	0	0	0	0	0		6292.45	0	0	0	0	0		6292.02	0	0	0	0	0
7981.16	0	0	0	0	0		7981.6	0	0	0	0	0		7979.83	0	0	0	0	0		7979.29	0	0	0	0	0
10121.4	0	0	0	0	0		10121.9	0	0	0	0	0		10119.7	0	0	0	0	0		10119	0	0	0	0	0
12835.5	0	0	0	0	0		12836.2	0	0	0	0	0		12833.4	0	0	0	0	0		12832.5	0	0	0	0	0
16277.5	0	0	0	0	0		16278.4	0	0	0	0	0		16274.8	0	0	0	0	0		16273.7	0	0	0	0	0
20642.4	0	0	0	0	0		20643.6	0	0	0	0	0		20639	0	0	0	0	0		20637.6	0	0	0	0	0
26177.9	0	0	0	0	0		26179.4	0	0	0	0	0		26173.5	0	0	0	0	0		26171.8	0	0	0	0	0
33197.8	0	0	0	0	0		33199.6	0	0	0	0	0		33192.2	0	0	0	0	0		33190	0	0	0	0	0
42100	0	0	0	0	0		42102.4	0	0	0	0	0		42093	0	0	0	0	0		42090.2	0	0	0	0	0
53389.6	0	0	0	0	0		53392.5	0	0	0	0	0		53380.6	0	0	0	0	0		53377	0	0	0	0	0
67706.5	0	0	0	0	0		67710.2	0	0	0	0	0		67695.1	0	0	0	0	0		67690.6	0	0	0	0	0
85862.6	0	0	0	0	0		85867.3	0	0	0	0	0		85848.2	0	0	0	0	0		85842.4	0	0	0	0	0
