# Supplementary material for: Perovskite seeding growth of formamidinium-lead-iodide-based perovskites for efficient and stable solar cells
Source: Nat Commun. 2018 Apr 23;9:1607. doi: 10.1038/s41467-018-04029-7 (PMC5913260; doi:10.1038/s41467-018-04029-7)
Supplement: Supplementary file 8 — Supplementary Data 5 [file 41467_2018_4029_MOESM8_ESM.csv]

Radius (nm)	Acq 1	Acq 2	Acq 3	Acq 4		Radius (nm)	Acq 1	Acq 2	Acq 3	Acq 4	Acq 5	Acq 6
0.070242	0	0	0	0		0.0702486	0	0	0	0	0	0
0.089078	0	0	0	0		0.0890864	0	0	0	0	0	0
0.112965	0	0	0	0		0.112976	0	0	0	0	0	0
0.143258	0	0	0	0		0.143271	0	0	0	0	0	0
0.181674	0	0	0	0		0.181691	0	0	0	0	0	0
0.230391	0	0	0	0		0.230413	0	0	0	0	0	0
0.292173	0	0	0	0		0.2922	0	0	0	0	0	0
0.370521	0	0	0	0		0.370556	0	0	0	0	0	0
0.46988	0	0	0	0		0.469925	0	0	0	0	0	0
0.595883	0.353399	0	0	0		0.595939	0	0	0	0	0	0
0.755674	0.550696	0	0	0		0.755746	0	0	0	0	0	0
0.958315	0.0720921	0	0	0		0.958406	0	0	0	0	0	0
1.2153	0	0	0	0		1.21541	0	0	0	0	0	0
1.54119	0	0	0	0		1.54134	0	0	0	0	0	0
1.95447	0	0	0	0		1.95466	0	0	0	0	0	0
2.47858	0	0	0	0		2.47882	0	0	0	0	0	0
3.14324	0	0	0	0		3.14354	0	0	0	0	0	0
3.98613	0	0	0	0		3.9865	0	0	0	0	0	0
5.05504	0	0	0	0		5.05552	0	0	0	0	0	0
6.4106	0	0	0	20.1334		6.41121	0	0	0	0	0	0
8.12966	0	0	0	0		8.13043	0	0	0	0	0	0
10.3097	0	0	0	0		10.3107	0	0	0	0	0	0
13.0744	0	0	0	0		13.0756	0.822546	0	0	0	0	0.421384
16.5804	0	0	0	0		16.5819	2.29146	0.392085	0.663582	0.648158	1.10118	1.63899
21.0265	0	0	0	0		21.0285	3.87258	2.15512	2.32685	2.54261	2.78302	3.23112
26.665	0	0	0	0		26.6675	5.25397	4.23872	4.20403	4.75746	4.49012	4.85917
33.8155	0	0	0	0		33.8187	6.29073	6.02434	5.83198	6.72646	5.92238	6.29491
42.8834	0	0	0	0		42.8874	6.93787	7.27217	7.01819	8.19554	6.95074	7.39339
54.383	0	0	0	0		54.3881	7.2111	7.94427	7.72161	9.08632	7.54754	8.07903
68.9663	0	0	0	0		68.9728	7.16263	8.10145	7.98055	9.41764	7.74502	8.3367
87.4602	0	0	0	0		87.4685	6.8637	7.84833	7.8715	9.26284	7.60839	8.20053
110.913	0	0	0	0		110.924	6.39101	7.30235	7.48418	8.72335	7.21699	7.7394
140.656	0	0	0	0		140.669	5.81658	6.57548	6.90632	7.91043	6.65094	7.04095
178.374	0	0	0	0		178.391	5.2012	5.76387	6.215	6.9321	5.98246	6.19684
226.207	0	0	0	0		226.228	4.59119	4.94309	5.47269	5.88427	5.27124	5.29137
286.866	0	0	0	0		286.893	4.01802	4.1673	4.7267	4.84566	4.56297	4.39428
363.792	0	0	0	2.06556		363.826	3.49989	3.47098	4.0107	3.87576	3.88997	3.55767
461.346	8.50057	0	0	77.801		461.39	3.04433	2.87214	3.34721	3.01515	3.27318	2.81595
585.061	14.5028	14.8703	12.2638	0		585.116	2.65124	2.37595	2.75034	2.28741	2.72454	2.18764
741.95	16.0059	24.9081	21.5394	0		742.02	2.31564	1.97845	2.22801	1.70186	2.24933	1.67813
940.911	15.1621	24.4461	23.1152	0		940.999	2.03008	1.66969	1.78364	1.25666	1.84799	1.28279
1193.22	13.7716	17.8865	19.0948	0		1193.34	1.7863	1.43649	1.41719	0.941796	1.51764	0.990105
1513.2	12.1536	10.4118	12.9277	0		1513.34	1.57646	1.26448	1.12583	0.741753	1.25305	0.78453
1918.98	9.80339	4.85785	7.17252	0		1919.16	1.39381	1.13966	0.90434	0.637679	1.0474	0.648951
2433.57	6.44556	1.83695	3.06455	0		2433.8	1.23305	1.04943	0.745379	0.609089	0.892767	0.566487
3086.15	2.67833	0.782315	0.803841	0		3086.44	1.09028	0.983024	0.639693	0	0.780432	0.521706
3913.73	0	0	0.0180652	0		3914.1	0.962815	0.931718	0.576486	0	0.701279	0.501324
4963.24	0	0	0	0		4963.7	0.848888	0.888734	0.544164	0	0.646298	0.494548
6294.17	0	0	0	0		6294.77	0.747268	0.849111	0.531431	0	0.60723	0.493177
7982.01	0	0	0	0		7982.77	0.656984	0.809527	0.528417	0	0.577167	0.491504
10122.5	0	0	0	0		10123.4	0.577127	0.768075	0.527493	0	0.550912	0.486051
12836.9	0	0	0	0		12838.1	0.506761	0.723989	0.523562	0	0.525033	0.475158
16279.2	0	0	0	0		16280.8	0.444914	0.677337	0.513878	0	0.497648	0.458506
20644.7	0	0	0	0		20646.6	0.390607	0.62872	0.497558	0	0.46807	0.436657
26180.7	0	0	0	0		26183.2	0.342902	0.579017	0.474993	0	0.43641	0.410656
33201.3	0	0	0	0		33204.4	0.300938	0.529191	0.447308	0	0.403237	0.381731
42104.5	0	0	0	0		42108.5	0.263961	0.480158	0.415932	0	0.369313	0.351096
53395.3	0	0	0	0		53400.3	0.231331	0.432723	0.382318	0	0.335425	0.31984
67713.7	0	0	0	0		67720.1	0.202545	0.387565	0.347752	0	0.302278	0.288867
85871.8	0	0	0	0		85879.9	0.1773	0.345269	0.313194	0	0.270429	0.258871
						108909	0	0	0		0	0
