# Supplementary material for: Perovskite seeding growth of formamidinium-lead-iodide-based perovskites for efficient and stable solar cells
Source: Nat Commun. 2018 Apr 23;9:1607. doi: 10.1038/s41467-018-04029-7 (PMC5913260; doi:10.1038/s41467-018-04029-7)
Supplement: Supplementary file 9 — Supplementary Data 6 [file 41467_2018_4029_MOESM9_ESM.xlsx]

## Sheet: Sheet1
Control		PSG
350.037	0.70144	350.037	0.70397
355.033	0.71843	355.033	0.73096
360.028	0.73906	360.028	0.7573
365.022	0.76293	365.022	0.78714
370.015	0.78563	370.015	0.81303
375.008	0.78743	375.008	0.81738
379.999	0.8004	379.999	0.83215
384.99	0.80001	384.99	0.83275
389.98	0.80327	389.98	0.83621
394.969	0.82071	394.969	0.85369
400.034	0.83633	400.034	0.86909
405.021	0.83486	405.021	0.86644
410.007	0.85213	410.007	0.88262
414.992	0.86777	414.992	0.89711
419.976	0.86613	419.976	0.89423
425.036	0.86643	425.036	0.89353
430.019	0.88171	430.019	0.90816
435	0.89252	435	0.91854
439.981	0.88852	439.981	0.9139
445.037	0.88595	445.037	0.91081
450.015	0.89496	450.015	0.91955
454.992	0.90121	454.992	0.92535
459.968	0.8972	459.968	0.92086
465.02	0.89517	465.02	0.91853
469.994	0.90315	469.994	0.92626
474.967	0.90213	474.967	0.92491
480.016	0.90109	480.016	0.9236
484.987	0.90802	484.987	0.93033
490.033	0.91521	490.033	0.93732
495.002	0.92177	495.002	0.94369
499.969	0.92849	499.969	0.95034
505.012	0.93313	505.012	0.955
509.977	0.93106	509.977	0.95291
515.017	0.93369	515.017	0.95571
519.98	0.9302	519.98	0.95242
525.018	0.93095	525.018	0.95327
529.978	0.9275	529.978	0.94996
535.014	0.92724	535.014	0.94986
539.972	0.92389	539.972	0.94658
545.005	0.921	545.005	0.94388
550.036	0.91757	550.036	0.94083
554.991	0.91423	554.991	0.93786
560.02	0.91109	560.02	0.9352
564.971	0.90988	564.971	0.93447
569.998	0.90862	569.998	0.93366
575.023	0.90539	575.023	0.93089
579.97	0.90387	579.97	0.92982
584.993	0.90178	584.993	0.92816
590.014	0.89782	590.014	0.92477
595.033	0.89364	595.033	0.92127
599.976	0.89202	599.976	0.92039
604.992	0.89009	604.992	0.91929
610.008	0.88754	610.008	0.91743
615.022	0.88635	615.022	0.91669
620.034	0.88617	620.034	0.91669
624.969	0.88505	624.969	0.91557
629.979	0.88266	629.979	0.91304
634.987	0.87956	634.987	0.91005
639.994	0.87587	639.994	0.90674
644.999	0.87316	644.999	0.90512
650.002	0.8682	650.002	0.90169
655.004	0.86579	655.004	0.90143
660.005	0.86253	660.005	0.90034
665.004	0.85825	665.004	0.8979
670.001	0.856	670.001	0.89694
674.997	0.85474	674.997	0.89608
679.991	0.85511	679.991	0.89605
684.984	0.85677	684.984	0.89663
689.975	0.86212	689.975	0.90073
694.964	0.86902	694.964	0.9064
700.027	0.87301	700.027	0.90932
705.013	0.87016	705.013	0.90552
709.998	0.86954	709.998	0.90497
714.981	0.86602	714.981	0.90256
720.037	0.85551	720.037	0.89347
725.016	0.84719	725.016	0.88721
729.994	0.84179	729.994	0.88439
734.97	0.83385	734.97	0.87893
740.019	0.82561	740.019	0.87262
744.992	0.8221	744.992	0.87129
750.037	0.81576	750.037	0.86637
755.006	0.80897	755.006	0.85975
759.973	0.79965	759.973	0.84928
765.014	0.78733	765.014	0.83484
769.977	0.75732	769.977	0.79933
775.014	0.71738	775.014	0.75093
779.973	0.65597	779.973	0.67865
785.006	0.57782	785.006	0.58812
789.962	0.48572	789.962	0.48346
794.992	0.39121	794.992	0.3792
800.019	0.29233	800.019	0.276
804.969	0.20567	804.969	0.18915
809.993	0.13522	809.993	0.12143
815.014	0.08127	815.014	0.07131
820.033	0.04479	820.033	0.0388
824.976	0.02629	824.976	0.02231
829.992	0.0175	829.992	0.01488
835.005	0.01223	835.005	0.01045
840.016	0.00832	840.016	0.00722
845.026	0.00524	845.026	0.00468
850.033	0.00313	850.033	0.00293
854.964	0.00189	854.964	0.00187
859.967	0.00122	859.967	0.00126
864.968	0.0007916	864.968	0.000851845
869.967	0.0005126	869.967	0.000571068
874.964	0.0003106	874.964	0.000353204
880.033	0.0001932	880.033	0.00022
885.026	0.000146	885.026	0.000167184
890.016	0.0001344	890.016	0.000154175
895.004	0.000133	895.004	0.000152427
899.99	0.000137	899.99	0.000159223
