# Supplementary material for: Perovskite seeding growth of formamidinium-lead-iodide-based perovskites for efficient and stable solar cells
Source: Nat Commun. 2018 Apr 23;9:1607. doi: 10.1038/s41467-018-04029-7 (PMC5913260; doi:10.1038/s41467-018-04029-7)
Supplement: Supplementary file 10 — Supplementary Data 7 [file 41467_2018_4029_MOESM10_ESM.xlsx]

## Sheet: 0.2 SUN
0	Index	Frequency (Hz)	Z' (Ω)	-Z'' (Ω)	Z (Ω)	-Phase (°)	Time (s)	Y' (Mho)	-Y'' (Mho)	0.9	Index	Frequency (Hz)	Z' (Ω)	-Z'' (Ω)	Z (Ω)	-Phase (°)	Time (s)	Y' (Mho)	-Y'' (Mho)	-0.3	Index	Frequency (Hz)	Z' (Ω)	-Z'' (Ω)	Z (Ω)	-Phase (°)	Time (s)	Y' (Mho)	-Y'' (Mho)	-0.2	Index	Frequency (Hz)	Z' (Ω)	-Z'' (Ω)	Z (Ω)	-Phase (°)	Time (s)	Y' (Mho)	-Y'' (Mho)	-0.1	Index	Frequency (Hz)	Z' (Ω)	-Z'' (Ω)	Z (Ω)	-Phase (°)	Time (s)	Y' (Mho)	-Y'' (Mho)
	1	1000000	25.0871	16.2786	29.9057	32.9788	104.226	0.0280505	0.0182015		1	1000000	28.3168	11.351	30.5071	21.8438	2376.36	0.0304257	0.0121964		1	1000000	26.4294	16.101	30.9476	31.3501	4741.3	0.0275952	0.0168112		1	1000000	31.1246	18.407	36.1602	30.5999	6974.93	0.0238036	0.0140774		1	1000000	31.5508	15.3904	35.1044	26.003	9258.16	0.0256028	0.012489
	2	830220	26.3978	23.5162	35.3533	41.6958	113.861	0.0211207	0.0188151		2	830220	29.975	17.0163	34.4682	29.5828	2385.98	0.0252303	0.0143228		2	830220	27.8084	23.2165	36.2259	39.8576	4750.93	0.0211903	0.0176913		2	830220	33.4299	24.9821	41.7333	36.7706	6984.61	0.0191943	0.0143438		2	830220	33.6247	21.4182	39.8668	32.4963	9267.85	0.0211561	0.013476
	3	689260	27.1198	31.0874	41.2542	48.8995	123.551	0.0159349	0.0182662		3	689260	31.076	22.7655	38.5225	36.2255	2395.71	0.0209409	0.0153408		3	689260	28.6087	30.6362	41.917	46.96	4760.61	0.0162824	0.0174363		3	689260	35.1838	31.666	47.3353	41.9878	6994.35	0.0157026	0.0141326		3	689260	35.0876	27.5006	44.5805	38.0883	9277.64	0.0176548	0.0138373
	4	572240	28.4093	39.7025	48.8198	54.4142	142.552	0.0119198	0.0166581		4	572240	32.6641	29.2965	43.8774	41.889	2405.44	0.0169664	0.0152172		4	572240	29.9357	39.2228	49.3414	52.6483	4779.44	0.0122961	0.0161107		4	572240	37.5257	39.1606	54.2377	46.2213	7013.42	0.0127563	0.0133121		4	572240	37.0238	34.3426	50.4992	42.8485	9296.53	0.0145181	0.0134668
	5	475080	29.9581	49.2872	57.6777	58.7076	161.377	0.00900532	0.0148156		5	475080	34.4541	36.1497	49.9389	46.3757	2424.43	0.0138154	0.0144953		5	475080	31.4903	48.7938	58.073	57.1628	4798.22	0.00933745	0.0144682		5	475080	40.1294	47.161	61.9236	49.6054	7032.2	0.0104653	0.012299		5	475080	39.1116	41.6894	57.164	46.8273	9315.3	0.0119691	0.0127579
	6	394420	31.9128	60.4591	68.3647	62.1731	180.217	0.00682812	0.0129359		6	394420	36.8465	44.3573	57.6648	50.2844	2434.03	0.0110809	0.0133396		6	394420	33.4789	60.1116	68.8058	60.8846	4817.11	0.00707164	0.0126972		6	394420	43.2473	56.5383	71.1822	52.5869	7041.88	0.00853524	0.0111583		6	394420	41.6241	50.4127	65.3759	50.4546	9324.95	0.00973889	0.0117952
	7	327450	34.5098	72.5291	80.3206	64.5546	199.098	0.0053492	0.0112424		7	327450	39.745	53.2687	66.4622	53.2725	2443.75	0.00899775	0.0120593		7	327450	36.0832	72.441	80.9302	63.5219	4835.99	0.00550915	0.0110602		7	327450	46.9659	66.7808	81.6423	54.8819	7051.67	0.00704615	0.0100189		7	327450	44.633	59.978	74.7627	53.345	9334.75	0.00798521	0.0107305
	8	271860	37.8267	86.6133	94.5131	66.4076	217.913	0.00423462	0.00969618		8	271860	43.4449	63.2158	76.7052	55.5013	2453.47	0.00738395	0.0107442		8	271860	39.4467	86.8543	95.3924	65.5738	4854.87	0.00433494	0.00954473		8	271860	51.4476	78.3289	93.7138	56.7025	7070.66	0.00585811	0.00891898		8	271860	48.3268	70.8247	85.7416	55.6926	9353.75	0.00657363	0.00963389
	9	225700	42.1587	103.27	111.544	67.7928	236.808	0.00338842	0.00830009		9	225700	48.2643	74.3287	88.6239	57.0029	2472.38	0.00614504	0.00946356		9	225700	43.874	104.037	112.909	67.134	4873.62	0.00344149	0.00816066		9	225700	57.0373	91.8557	108.124	58.162	7089.47	0.00487885	0.00785715		9	225700	52.9248	83.2697	98.6655	57.5607	9372.55	0.00543662	0.00855375
	10	187380	47.6202	121.879	130.851	68.6585	255.554	0.00278121	0.00711821		10	187380	54.7767	87.3125	103.073	57.8973	2491.37	0.00515596	0.00821845		10	187380	49.533	123.134	132.723	68.0866	4892.51	0.00281191	0.00699011		10	187380	63.6781	106.576	124.151	59.1421	7108.35	0.00413136	0.00691453		10	187380	58.8901	97.8625	114.215	58.962	9391.46	0.00451434	0.00750185
	11	155570	53.9001	143.141	152.953	69.3661	265.209	0.00230395	0.00611855		11	155570	62.9454	100.872	118.901	58.0354	2510.16	0.00445241	0.00713517		11	155570	56.1201	145.173	155.643	68.8648	4902.05	0.00231664	0.00599276		11	155570	71.7962	123.362	142.734	59.8009	7127.11	0.00352409	0.0060552		11	155570	66.08	113.875	131.659	59.874	9410.34	0.00381216	0.00656944
	12	129150	62.0939	167.222	178.379	69.6288	284.049	0.00195147	0.00525543		12	129150	73.4118	115.565	136.911	57.5745	2529.05	0.00391644	0.00616526		12	129150	64.7157	170.353	182.232	69.1987	4921.01	0.00194878	0.00512983		12	129150	81.525	141.901	163.653	60.1218	7145.82	0.00304399	0.00529832		12	129150	74.9121	131.791	151.594	60.3854	9429.3	0.00325979	0.00573486
	13	107230	72.4809	193.783	206.895	69.4927	311.965	0.00169326	0.00452707		13	107230	86.4883	131.351	157.268	56.6369	2538.6	0.00349685	0.0053107		13	107230	74.7476	198.881	212.464	69.4017	4930.57	0.00165587	0.00440579		13	107230	92.9777	162.408	187.14	60.2091	7164.71	0.00265489	0.00463741		13	107230	85.4908	151.572	174.019	60.5758	9448.03	0.00282309	0.00500523
	14	89022	84.2084	224.371	239.653	69.4285	330.83	0.00146619	0.00390662		14	89022	101.951	146.828	178.752	55.2256	2557.53	0.00319071	0.00459521		14	89022	86.9873	231.395	247.205	69.3974	4949.57	0.00142345	0.00378651		14	89022	106.145	185.116	213.389	60.1702	7183.51	0.00233108	0.00406538		14	89022	97.7221	173.392	199.033	60.5948	9466.77	0.00246684	0.004377
	15	73907	97.8138	259.649	277.462	69.3579	340.34	0.00127055	0.00337271		15	73907	120.218	162.779	202.36	53.553	2567.04	0.00293576	0.00397513		15	73907	101.298	268.44	286.917	69.3255	4959.1	0.00123052	0.00326087		15	73907	121.252	210.243	242.701	60.027	7193.05	0.00205846	0.00356925		15	73907	111.975	197.491	227.026	60.4473	9476.34	0.00217254	0.00383173
	16	61359	113.684	299.87	320.696	69.2378	349.98	0.00110538	0.00291572		16	61359	140.797	178.353	227.23	51.7115	2576.76	0.00272685	0.00345421		16	61359	118.746	310.253	332.201	69.0562	4978.03	0.00107601	0.00281134		16	61359	138.266	238.077	275.315	59.8536	7202.74	0.00182413	0.00314093		16	61359	128.049	224.135	258.134	60.2605	9495.33	0.0019217	0.00336371
	17	50941	132.988	344.137	368.939	68.8715	368.876	0.000977019	0.00252826		17	50941	162.629	192.68	252.139	49.8344	2595.61	0.00255811	0.00303081		17	50941	138.496	358.403	384.232	68.8722	4987.62	0.000938104	0.00242765		17	50941	157.247	269.207	311.768	59.7103	7221.69	0.00161778	0.00276965		17	50941	146.119	254.075	293.095	60.0967	9504.92	0.00170094	0.00295763
	18	42292	154.313	396.304	425.288	68.725	378.411	0.000853175	0.0021911		18	42292	187.238	208.177	279.992	48.0312	2605.19	0.00238837	0.00265546		18	42292	162.647	412.931	443.808	68.5013	5006.52	0.000825764	0.00209646		18	42292	178.44	304.503	352.935	59.6296	7231.31	0.00143253	0.00244457		18	42292	166.467	287.719	332.406	59.9474	9523.74	0.00150658	0.00260394
	19	35112	180.425	454.135	488.663	68.3324	397.231	0.000755575	0.00190181		19	35112	214.548	223.827	310.048	46.2126	2614.89	0.00223187	0.00232839		19	35112	189.904	475.563	512.078	68.232	5016.09	0.000724205	0.00181358		19	35112	202.202	344.838	399.749	59.614	7250.24	0.00126535	0.00215795		19	35112	189.521	326.01	377.095	59.8291	9533.34	0.00133277	0.00229261
	20	29151	209.896	522.222	562.825	68.1033	406.757	0.000662611	0.00164857		20	29151	245.221	239.331	342.656	44.3035	2624.62	0.00208854	0.00203837		20	29151	222.958	545.97	589.74	67.7863	5034.9	0.000641064	0.00156981		20	29151	229.341	391.193	453.464	59.6186	7259.87	0.00111531	0.00190242		20	29151	215.998	369.956	428.395	59.7216	9543.09	0.00117696	0.00201586
	21	24201	245.393	597.284	645.729	67.6648	425.417	0.000588521	0.00143245		21	24201	278.548	254.353	377.206	42.4005	2643.33	0.00195768	0.00178764		21	24201	261.337	629.039	681.166	67.4394	5044.4	0.000563242	0.00135573		21	24201	260.495	444.366	515.091	59.6204	7278.67	0.000981819	0.00167484		21	24201	246.508	420.331	487.282	59.61	9561.71	0.00103817	0.00177023
	22	20092	287.488	688.155	745.793	67.3265	434.872	0.000516872	0.00123723		22	20092	317.978	267.052	415.243	40.025	2652.9	0.00184413	0.00154878		22	20092	307.395	724.743	787.238	67.0161	5054.08	0.000496003	0.00116942		22	20092	298.239	505.979	587.334	59.4837	7288.24	0.000864558	0.00146677		22	20092	284.013	478.635	556.557	59.3159	9571.3	0.000916895	0.00154521
	23	16681	339.632	792.692	862.387	66.8071	444.592	0.000456672	0.00106586		23	16681	361.712	275.323	454.575	37.2772	2662.68	0.00175046	0.00133239		23	16681	366.192	831.315	908.395	66.2267	5072.88	0.000443771	0.00100743		23	16681	344.363	577.247	672.161	59.1814	7297.93	0.000762201	0.00127766		23	16681	328.71	545.361	636.764	58.921	9581.1	0.000810691	0.00134501
	24	13849	405.662	913.401	999.431	66.0529	454.132	0.000406124	0.000914441		24	13849	408.25	277.88	493.847	34.2417	2672.31	0.00167394	0.00113939		24	13849	437.876	956.83	1052.26	65.4096	5082.46	0.00039546	0.000864143		24	13849	401.738	658.203	771.119	58.6019	7316.63	0.000675617	0.00110692		24	13849	385.302	620.151	730.099	58.1472	9599.71	0.000722832	0.00116341
	25	11498	490.171	1050.99	1159.67	64.9961	463.698	0.000364482	0.000781495		25	11498	450.341	277.964	529.217	31.6841	2700.17	0.00160795	0.000992477		25	11498	528.604	1098.36	1218.94	64.3001	5092	0.000355765	0.000739229		25	11498	468.534	745.975	880.91	57.8677	7344.46	0.000603779	0.000961304		25	11498	451.05	702.019	834.432	57.2791	9636.44	0.000647803	0.00100825
	26	9545.5	600.272	1194.51	1336.86	63.3193	482.438	0.000335876	0.000668376		26	9545.5	496.445	269.706	564.977	28.5141	2718.79	0.00155528	0.000844948		26	9545.5	650.198	1249.74	1408.76	62.5136	5110.72	0.000327619	0.000629715		26	9545.5	560.602	842.611	1012.06	56.3636	7363.07	0.00054732	0.000822647		26	9545.5	540.801	789.946	957.33	55.6042	9655.06	0.000590085	0.000861934
	27	7924.8	742.705	1359.12	1548.81	61.3451	491.953	0.000309614	0.000566579		27	7924.8	539.578	252.698	595.819	25.0949	2728.25	0.00151994	0.000711825		27	7924.8	797.58	1419.85	1628.53	60.6755	5120.2	0.000300735	0.000535367		27	7924.8	678.468	942.637	1161.41	54.2553	7372.55	0.000502985	0.000698828		27	7924.8	654.164	878.791	1095.54	53.3363	9664.59	0.000545044	0.000732201
	28	6579.3	929.077	1525.47	1786.13	58.6568	501.493	0.000291224	0.000478167		28	6579.3	577.191	231.552	621.905	21.8592	2737.77	0.00149235	0.000598688		28	6579.3	993.57	1590.79	1875.58	58.0121	5129.76	0.00028244	0.000452212		28	6579.3	824.301	1037.36	1324.98	51.5287	7382.09	0.000469532	0.000590891		28	6579.3	793.912	962.071	1247.35	50.4702	9674.12	0.000510267	0.000618347
	29	5462.3	1153.01	1687.22	2043.56	55.6523	511.018	0.000276094	0.000404015		29	5462.3	608.508	207.605	642.948	18.8381	2747.24	0.00147202	0.00050221		29	5462.3	1234.44	1750.19	2141.73	54.8041	5139.22	0.000269116	0.000381554		29	5462.3	999.164	1116.89	1498.59	48.1844	7391.59	0.000444908	0.00049733		29	5462.3	957.908	1029.64	1406.33	47.0671	9683.57	0.000484341	0.000520613
	30	4534.9	1432.7	1813.49	2311.14	51.6905	520.374	0.000268226	0.000339517		30	4534.9	634.08	183.415	660.075	16.1331	2756.59	0.00145532	0.000420967		30	4534.9	1525.47	1882.21	2422.76	50.9763	5148.58	0.000259886	0.000320661		30	4534.9	1197.62	1172.59	1676.09	44.3951	7409.67	0.00042631	0.000417402		30	4534.9	1142.52	1072.25	1566.87	43.1826	9701.74	0.000465372	0.000436748
	31	3764.9	1753.79	1916.02	2597.48	47.5313	529.709	0.000259939	0.000283985		31	3764.9	654.556	159.861	673.795	13.7246	2765.84	0.00144176	0.000352118		31	3764.9	1856.48	1984.09	2717.19	46.903	5157.92	0.000251449	0.000268733		31	3764.9	1412.12	1193.03	1848.62	40.1926	7418.89	0.000413215	0.000349103		31	3764.9	1340.32	1083.14	1723.27	38.9423	9710.94	0.00045134	0.000364736
	32	3125.7	2101.7	1951.44	2867.97	42.8769	539.059	0.000255517	0.00023725		32	3125.7	670.819	138.288	684.924	11.6483	2775.2	0.00142995	0.000294782		32	3125.7	2222.24	2019.34	3002.68	42.2613	5167.23	0.000246476	0.000223971		32	3125.7	1628.5	1177.98	2009.88	35.8802	7428.23	0.00040313	0.000291605		32	3125.7	1534.36	1056.72	1863.04	34.5554	9720.3	0.000442062	0.00030445
	33	2595	2434.14	1927.42	3104.83	38.3731	548.314	0.000252505	0.00019994		33	2595	682.958	118.501	693.163	9.8435	2784.45	0.00142142	0.000246634		33	2595	2578.88	1979.79	3251.19	37.5132	5176.52	0.000243976	0.000187299		33	2595	1833.48	1124	2150.58	31.5101	7437.5	0.000396426	0.000243027		33	2595	1715.56	999.342	1985.41	30.2215	9729.58	0.000435219	0.000253522
	34	2154.4	2778.25	1836.31	3330.27	33.4631	557.604	0.000250503	0.000165572		34	2154.4	692.661	100.912	699.973	8.28897	2793.67	0.0014137	0.000205959		34	2154.4	2919.43	1875.89	3470.16	32.7229	5185.69	0.000242437	0.000155778		34	2154.4	2017.17	1041.61	2270.23	27.3106	7446.77	0.000391384	0.0002021		34	2154.4	1873.11	919.63	2086.69	26.1494	9738.9	0.000430178	0.000211202
	35	1788.6	3069.53	1695.35	3506.6	28.9125	566.789	0.000249632	0.000137875		35	1788.6	700.278	85.551	705.484	6.96515	2802.87	0.00140701	0.00017189		35	1788.6	3219.12	1745.68	3661.98	28.4703	5194.81	0.000240052	0.000130176		35	1788.6	2169.75	938.272	2363.93	23.3853	7455.96	0.000388276	0.000167903		35	1788.6	2002.76	821.688	2164.77	22.3073	9748.17	0.000427372	0.000175342
	36	1485	3309.27	1523.44	3643.09	24.7192	576	0.00024934	0.000114785		36	1485	706.64	72.6989	710.37	5.87391	2812.12	0.00140033	0.000144065		36	1485	3457.87	1560.07	3793.5	24.2833	5204.12	0.000240286	0.000108409		36	1485	2288.46	828.292	2433.74	19.8974	7465.16	0.000386361	0.000139841		36	1485	2108.74	724.512	2229.73	18.9615	9757.4	0.000424148	0.000145727
	37	1232.8	3494.3	1337.76	3741.62	20.9489	585.15	0.000249597	9.55563e-05		37	1232.8	711.902	61.3007	714.536	4.92151	2821.35	0.00139435	0.000120065		37	1232.8	3645.16	1360.22	3890.68	20.4635	5213.3	0.000240805	8.98584e-05		37	1232.8	2387.88	719.457	2493.91	16.7673	7474.43	0.000383929	0.000115676		37	1232.8	2185.08	624.187	2272.48	15.9425	9766.63	0.000423123	0.000120869
	38	1023.5	3638.09	1159.72	3818.46	17.6807	594.475	0.000249515	7.9538e-05		38	1023.5	716.256	51.6507	718.115	4.12458	2830.7	0.00138893	0.000100158		38	1023.5	3791.79	1175.19	3969.73	17.2198	5222.64	0.000240615	7.45737e-05		38	1023.5	2455.61	616.449	2531.8	14.0922	7483.74	0.000383089	9.61696e-05		38	1023.5	2246.06	534.243	2308.73	13.3796	9775.99	0.000421383	0.000100229
	39	849.75	3723.21	976.787	3849.21	14.7003	603.7	0.00025129	6.59261e-05		39	849.75	720.427	43.714	721.752	3.47233	2839.77	0.00138297	8.39159e-05		39	849.75	3873.94	1003.4	4001.77	14.5212	5231.83	0.000241906	6.26569e-05		39	849.75	2508.22	522.365	2562.04	11.7643	7501.66	0.000382116	7.95799e-05		39	849.75	2290.86	452.446	2335.11	11.1722	9785.2	0.000420129	8.29758e-05
	40	705.48	3800.86	838.478	3892.25	12.4403	612.995	0.000250889	5.53466e-05		40	705.48	723.523	36.633	724.45	2.89849	2848.95	0.00137859	6.98001e-05		40	705.48	3944.8	819.7	4029.07	11.7386	5241.13	0.000243006	5.04947e-05		40	705.48	2546.92	437.001	2584.14	9.736	7510.87	0.000381402	6.5441e-05		40	705.48	2320.85	381.506	2351.99	9.33493	9794.51	0.000419541	6.89651e-05
	41	585.7	3836.16	680.605	3896.07	10.0606	622.216	0.000252722	4.48376e-05		41	585.7	727.044	31.0644	727.708	2.44658	2858.16	0.00137293	5.86609e-05		41	585.7	3986.85	687.313	4045.66	9.78136	5250.41	0.000243585	4.19928e-05		41	585.7	2569.94	364.836	2595.71	8.07989	7520.22	0.000381427	5.41485e-05		41	585.7	2343.96	317.658	2365.39	7.7178	9803.83	0.000418934	5.67746e-05
	42	486.26	3859.07	579.24	3902.3	8.53627	631.391	0.00025342	3.80379e-05		42	486.26	730.209	26.0252	730.673	2.0412	2867.32	0.00136773	4.87471e-05		42	486.26	4001.54	558.063	4040.27	7.93939	5259.61	0.000245136	3.41872e-05		42	486.26	2588.49	304.389	2606.32	6.70681	7529.4	0.000381057	4.48098e-05		42	486.26	2359.26	263.94	2373.98	6.38337	9813.09	0.000418622	4.6833e-05
	43	403.7	3868.27	476.646	3897.52	7.02455	640.641	0.000254647	3.13775e-05		43	403.7	733.139	22.0403	733.47	1.72196	2876.5	0.00136277	4.09688e-05		43	403.7	4006	460.218	4032.35	6.55354	5268.86	0.000246374	2.8304e-05		43	403.7	2602.32	251.177	2614.41	5.51314	7538.62	0.000380726	3.67479e-05		43	403.7	2369.59	216.82	2379.49	5.22806	9822.26	0.000418509	3.8294e-05
	44	335.16	3868.69	390.114	3888.31	5.75817	649.941	0.000255883	2.5803e-05		44	335.16	735.017	18.489	735.249	1.44095	2885.73	0.00135965	3.42014e-05		44	335.16	4003.41	368.301	4020.31	5.25623	5278.13	0.000247691	2.27868e-05		44	335.16	2609.28	206.722	2617.45	4.52984	7547.92	0.000380857	3.01737e-05		44	335.16	2374.81	180.643	2381.67	4.34991	9831.45	0.000418665	3.18463e-05
	45	278.26	3876.91	317.952	3889.93	4.68844	658.891	0.000256214	2.10126e-05		45	278.26	737.599	15.6946	737.766	1.21895	2894.68	0.00135514	2.88345e-05		45	278.26	3995.54	300.221	4006.8	4.29707	5287.1	0.000248874	1.87002e-05		45	278.26	2610.56	169.944	2616.09	3.72463	7556.92	0.000381443	2.48314e-05		45	278.26	2383.3	148.896	2387.95	3.57488	9840.46	0.000417954	2.61115e-05
	46	231.01	3859.75	259.695	3868.48	3.84922	668.061	0.000257916	1.73533e-05		46	231.01	740.314	13.2518	740.432	1.0255	2903.77	0.00135035	2.41714e-05		46	231.01	3968.88	240.462	3976.16	3.46713	5296.28	0.000251039	1.52096e-05		46	231.01	2616.9	140.041	2620.65	3.06321	7566.07	0.00038104	2.0391e-05		46	231.01	2384.42	122.591	2387.57	2.94318	9849.66	0.000418283	2.15054e-05
	47	191.79	3880.46	215.056	3886.42	3.1721	677.212	0.000256912	1.42381e-05		47	191.79	742.021	11.2024	742.106	0.864935	2912.85	0.00134736	2.03413e-05		47	191.79	3951.04	188.17	3955.52	2.72668	5305.43	0.000252525	1.20266e-05		47	191.79	2618.56	112.721	2620.99	2.46488	7575.15	0.000381183	1.64087e-05		47	191.79	2388.47	100.697	2390.59	2.41415	9858.73	0.000417936	1.76201e-05
	48	159.23	3822.7	161.776	3826.12	2.42331	685.892	0.000261128	1.10509e-05		48	159.23	745.071	9.79165	745.136	0.752932	2921.55	0.00134192	1.76354e-05		48	159.23	3962.55	180.545	3966.66	2.60875	5314.17	0.00025184	1.14745e-05		48	159.23	2618.6	95.7321	2620.35	2.09372	7583.92	0.000381374	1.39425e-05		48	159.23	2382.44	77.9675	2383.71	1.87439	9867.52	0.000419289	1.37216e-05
	49	132.19	3819.41	149.75	3822.35	2.24527	694.387	0.000261418	1.02496e-05		49	132.19	747.28	8.20638	747.325	0.629177	2930.16	0.00133802	1.46937e-05		49	132.19	3928.96	112.326	3930.56	1.6376	5322.7	0.000254313	7.27064e-06		49	132.19	2619.65	75.0579	2620.73	1.64118	7592.57	0.000381417	1.09283e-05		49	132.19	2388.87	64.2645	2389.73	1.54098	9876.13	0.000418306	1.12531e-05
	50	109.75	3809.25	123.154	3811.24	1.85174	703.532	0.000262245	8.47841e-06		50	109.75	749.653	7.17669	749.688	0.548495	2939.31	0.00133383	1.27692e-05		50	109.75	3911.62	98.841	3912.87	1.44747	5331.86	0.000255485	6.45574e-06		50	109.75	2615.83	58.2657	2616.48	1.27601	7601.7	0.000382098	8.51096e-06		50	109.75	2394.8	54.0455	2395.41	1.29282	9885.31	0.000417358	9.41887e-06
	51	91.116	3809.83	106.916	3811.33	1.60748	711.907	0.000262272	7.36021e-06		51	91.116	751.406	6.50692	751.434	0.496149	2947.67	0.00133074	1.15237e-05		51	91.116	3889.17	90.1616	3890.21	1.32804	5340.2	0.000256986	5.95765e-06		51	91.116	2624.18	48.899	2624.64	1.06753	7610.12	0.000380939	7.09842e-06		51	91.116	2387.67	41.1531	2388.02	0.987434	9893.7	0.000418695	7.21648e-06
	52	75.646	3758.71	93.3199	3759.86	1.42223	720.392	0.000265885	6.60131e-06		52	75.646	752.233	6.4399	752.261	0.490499	2956.12	0.00132928	1.138e-05		52	75.646	3891.26	50.7573	3891.59	0.74732	5348.66	0.000256943	3.35154e-06		52	75.646	2615.28	44.9356	2615.67	0.984354	7618.56	0.000382255	6.56787e-06		52	75.646	2382.91	46.5008	2383.36	1.11795	9902.07	0.000419496	8.18617e-06
	53	62.803	3831.16	72.2859	3831.84	1.08092	728.632	0.000260925	4.9231e-06		53	62.803	756.265	5.40762	756.285	0.409682	2964.36	0.00132222	9.45443e-06		53	62.803	3780.75	63.646	3781.28	0.96444	5356.91	0.000264423	4.45136e-06		53	62.803	2593.69	31.3165	2593.88	0.691762	7626.74	0.000385495	4.6545e-06		53	62.803	2373.95	28.1636	2374.12	0.679703	9910.33	0.00042118	4.99672e-06
	54	52.14	3784.69	1032.06	3922.88	15.2533	736.143	0.000245934	6.70648e-05		54	52.14	776.069	-5.88976	776.091	-0.434822	2971.9	0.00128847	-9.7785e-06		54	52.14	3497.49	555.624	3541.35	9.02678	5364.42	0.000278881	4.4304e-05		54	52.14	2515.71	141.752	2519.7	3.22502	7634.29	0.000396244	2.23271e-05		54	52.14	2185.24	-133.948	2189.35	-3.50764	9917.92	0.000455902	-2.79451e-05
	55	43.288	3593.06	-17.9888	3593.11	-0.28685	745.033	0.000278307	-1.39335e-06		55	43.288	754.542	6.77156	754.573	0.514181	2980.71	0.0013252	1.18929e-05		55	43.288	3981.75	161.395	3985.02	2.32114	5373.31	0.000250734	1.01632e-05		55	43.288	2584.79	75.8469	2585.9	1.68078	7643.2	0.000386546	1.13426e-05		55	43.288	2376.76	-5.08336	2376.76	-0.122543	9926.84	0.00042074	-8.9987e-07
	56	35.938	3693.09	41.2649	3693.32	0.640171	752.488	0.000270742	3.02515e-06		56	35.938	759.961	4.77551	759.976	0.360036	2988.11	0.00131581	8.26838e-06		56	35.938	3742.6	-1.71202	3742.6	-0.0262095	5396.58	0.000267194	-1.22226e-07		56	35.938	2620.52	20.3716	2620.6	0.445402	7650.64	0.000381581	2.96637e-06		56	35.938	2383.89	15.6119	2383.94	0.375219	9934.42	0.000419464	2.74703e-06
	57	29.836	3772.47	93.3627	3773.63	1.41769	761.173	0.000264916	6.55626e-06		57	29.836	759.217	4.51262	759.23	0.34055	2996.78	0.0013171	7.82855e-06		57	29.836	3755.31	29.1994	3755.42	0.445494	5405.25	0.000266274	2.07041e-06		57	29.836	2607.14	23.6022	2607.24	0.51868	7659.39	0.000383531	3.47207e-06		57	29.836	2370.55	22.6866	2370.66	0.548314	9943.26	0.000421805	4.03674e-06
	58	24.771	3741.82	52.9331	3742.2	0.810472	767.323	0.000267196	3.77985e-06		58	24.771	761.828	1.67329	761.83	0.125845	3002.92	0.00131263	2.88307e-06		58	24.771	3746.38	-30.8814	3746.51	-0.472279	5411.36	0.000266906	-2.20011e-06		58	24.771	2611.1	3.46179	2611.1	0.0759624	7665.52	0.000382979	5.07752e-07		58	24.771	2407.46	-15.9028	2407.51	-0.378469	9949.31	0.000415358	-2.74369e-06
	59	20.565	3735.8	50.9479	3736.14	0.781337	774.183	0.000267631	3.64988e-06		59	20.565	764.187	5.69777	764.208	0.427189	3009.88	0.00130851	9.75622e-06		59	20.565	3691.08	47.5005	3691.39	0.737298	5418.37	0.000270878	3.48593e-06		59	20.565	2614.33	21.5953	2614.42	0.473273	7672.4	0.000382482	3.15944e-06		59	20.565	2391.24	22.3884	2391.34	0.536427	9956.33	0.000418157	3.91507e-06
	60	17.074	3691.08	86.6554	3692.1	1.34488	782.233	0.000270774	6.35696e-06		60	17.074	766.246	4.96605	766.262	0.371329	3017.99	0.00130501	8.45777e-06		60	17.074	3681.54	44.2932	3681.8	0.689303	5426.46	0.000271586	3.26751e-06		60	17.074	2613.07	23.7704	2613.18	0.52119	7680.6	0.00038266	3.48095e-06		60	17.074	2379.13	20.671	2379.22	0.497801	9964.46	0.000420291	3.65169e-06
	61	14.175	3670.91	85.554	3671.91	1.33509	800.479	0.000272264	6.34537e-06		61	14.175	768.027	6.31313	768.052	0.470957	3027.54	0.00130195	1.0702e-05		61	14.175	3666.81	36.3767	3666.99	0.568386	5435.93	0.00027269	2.70523e-06		61	14.175	2605.79	33.0733	2606	0.727173	7690.12	0.000383699	4.87e-06		61	14.175	2377.65	22.892	2377.76	0.551626	9974	0.000420544	4.04898e-06
	62	11.768	3645.55	80.2068	3646.43	1.26038	810.484	0.000274174	6.03219e-06		62	11.768	770.01	6.05049	770.034	0.450202	3037.69	0.0012986	1.0204e-05		62	11.768	3666.96	59.4038	3667.44	0.928096	5446.07	0.000272634	4.4166e-06		62	11.768	2614.25	38.4757	2614.53	0.843201	7700.23	0.000382436	5.62858e-06		62	11.768	2389.74	28.8347	2389.92	0.691299	9984.11	0.000418394	5.04835e-06
	63	9.7701	3651.17	171.101	3655.18	2.68303	820.804	0.000273285	1.28066e-05		63	9.7701	778.173	8.2761	778.217	0.609335	3065.68	0.00128492	1.36655e-05		63	9.7701	3636.92	92.1756	3638.09	1.45182	5456.33	0.000274781	6.96416e-06		63	9.7701	2609.08	62.779	2609.84	1.37837	7710.55	0.000383055	9.21696e-06		63	9.7701	2379.16	16.1122	2379.22	0.388013	9994.39	0.000420297	2.84634e-06
	64	8.1113	3608.35	96.2746	3609.63	1.52835	831.049	0.000276938	7.38899e-06		64	8.1113	781.141	7.72342	781.179	0.566485	3093.13	0.00128005	1.26563e-05		64	8.1113	3629.7	111.817	3631.42	1.76451	5466.63	0.000275244	8.47922e-06		64	8.1113	2603.13	60.5665	2603.83	1.33285	7720.85	0.000383945	8.93318e-06		64	8.1113	2378.05	18.386	2378.12	0.442975	10004.8	0.000420487	3.25101e-06
	65	6.7342	3619.06	177.73	3623.42	2.81151	841.27	0.00027565	1.3537e-05		65	6.7342	783.213	9.98067	783.277	0.730094	3103.25	0.00127658	1.62678e-05		65	6.7342	3614.37	121.107	3616.4	1.9191	5476.82	0.000276363	9.26013e-06		65	6.7342	2620.22	83.4054	2621.55	1.82319	7731.09	0.000381261	1.21361e-05		65	6.7342	2395.92	23.3523	2396.03	0.558427	10014.9	0.000417337	4.06766e-06
	66	5.5908	3573.72	72.2804	3574.45	1.15868	851.335	0.000279706	5.6572e-06		66	5.5908	788.526	14.9123	788.667	1.08343	3113.45	0.00126774	2.39749e-05		66	5.5908	3651.56	203.285	3657.22	3.1864	5486.94	0.000273009	1.51986e-05		66	5.5908	2677.4	98.2137	2679.2	2.10081	7741.29	0.000372995	1.36824e-05		66	5.5908	2379.13	70.9428	2380.19	1.70798	10025.1	0.000419948	1.25223e-05
	67	4.6416	3540.94	84.702	3541.95	1.3703	861.51	0.000282249	6.75162e-06		67	4.6416	787.778	12.1813	787.872	0.885883	3123.57	0.00126909	1.96237e-05		67	4.6416	3569.78	136.378	3572.38	2.18783	5497.16	0.000279721	1.06863e-05		67	4.6416	2593.89	52.8094	2594.43	1.16633	7751.48	0.000385362	7.84564e-06		67	4.6416	2335.87	32.231	2336.1	0.790532	10035.3	0.000428024	5.90598e-06
	68	3.8535	3565.24	273.686	3575.73	4.3897	871.785	0.000278843	2.14054e-05		68	3.8535	791.665	17.2617	791.853	1.2491	3133.87	0.00126256	2.75293e-05		68	3.8535	3615.58	255.456	3624.6	4.04146	5507.44	0.000275207	1.94445e-05		68	3.8535	2633.1	62.2593	2633.84	1.3545	7761.76	0.000379568	8.97482e-06		68	3.8535	2375.89	49.8122	2376.41	1.20107	10045.6	0.000420711	8.8205e-06
	69	3.1993	3807.35	261.708	3816.33	3.93219	881.865	0.000261415	1.7969e-05		69	3.1993	789.478	17.3817	789.669	1.26126	3143.9	0.00126605	2.78742e-05		69	3.1993	3473.68	227.783	3481.14	3.75174	5517.49	0.000286647	1.87965e-05		69	3.1993	2584.58	169.853	2590.15	3.75995	7771.83	0.000385247	2.53176e-05		69	3.1993	2333.64	85.9552	2335.22	2.10943	10055.6	0.000427935	1.57622e-05
	70	2.6561	3730.85	260.979	3739.97	4.00141	891.966	0.00026673	1.86582e-05		70	2.6561	794.882	17.5704	795.076	1.26628	3154.07	0.00125743	2.77948e-05		70	2.6561	3608.64	98.1348	3609.97	1.55774	5527.59	0.000276908	7.53035e-06		70	2.6561	2673.73	91.5355	2675.29	1.96076	7782.01	0.000373572	1.27893e-05		70	2.6561	2421.8	86.1464	2423.33	2.03722	10065.8	0.000412395	1.46694e-05
	71	2.2051	3721.67	386.327	3741.67	5.92636	902.146	0.000265832	2.75947e-05		71	2.2051	795.553	21.6503	795.847	1.55887	3164.24	0.00125606	3.41826e-05		71	2.2051	3589.32	457.337	3618.34	7.26127	5537.91	0.000274154	3.49315e-05		71	2.2051	2669.6	178.32	2675.55	3.82148	7792.24	0.000372924	2.491e-05		71	2.2051	2407.41	38.6195	2407.72	0.919057	10076	0.000415277	6.66186e-06
	72	1.8307	3636.05	364.023	3654.23	5.71712	912.201	0.000272295	2.72608e-05		72	1.8307	801.805	31.0222	802.405	2.21569	3174.3	0.00124532	4.8182e-05		72	1.8307	3552.35	469.988	3583.3	7.53666	5547.88	0.000276661	3.66033e-05		72	1.8307	2677.15	269.692	2690.7	5.7525	7802.26	0.000369779	3.72511e-05		72	1.8307	2372.36	119.923	2375.39	2.89384	10086	0.000420447	2.12536e-05
	73	1.5199	3713.36	448.839	3740.38	6.89199	922.176	0.00026542	3.20818e-05		73	1.5199	814.081	25.1723	814.471	1.77109	3184.22	0.0012272	3.79465e-05		73	1.5199	3622.19	416.595	3646.06	6.56087	5557.86	0.000272472	3.13376e-05		73	1.5199	2668.3	221.763	2677.5	4.75094	7812.22	0.000372199	3.09335e-05		73	1.5199	2386.16	159.602	2391.49	3.82663	10096	0.000417217	2.79063e-05
	74	1.2619	3760.37	559.416	3801.75	8.46161	932.261	0.000260173	3.87049e-05		74	1.2619	817.627	35.5576	818.4	2.49015	3194.4	0.00122074	5.30885e-05		74	1.2619	3842.2	437.13	3866.99	6.49068	5568.08	0.000256942	2.92325e-05		74	1.2619	2743.08	320.431	2761.73	6.66279	7822.49	0.000359647	4.2012e-05		74	1.2619	2474.46	165.23	2479.97	3.82021	10106.2	0.000402334	2.68656e-05
	75	1.0476	3887	752.751	3959.21	10.9602	942.466	0.000247968	4.80213e-05		75	1.0476	819.062	38.7327	819.978	2.70745	3204.63	0.00121818	5.76068e-05		75	1.0476	3716.8	500.744	3750.38	7.67293	5578.33	0.000264252	3.56012e-05		75	1.0476	2746.88	192.164	2753.59	4.00173	7832.77	0.000362276	2.53438e-05		75	1.0476	2419.06	249.526	2431.9	5.88922	10116.4	0.000409031	4.21915e-05
	76	0.86975	3775.58	916.851	3885.31	13.6493	968.027	0.000250111	6.07361e-05		76	0.86975	825.101	51.4094	826.701	3.56531	3222.7	0.00120729	7.52222e-05		76	0.86975	3627.11	572.698	3672.05	8.97256	5596.28	0.000268995	4.24726e-05		76	0.86975	2745.43	423.276	2777.86	8.76458	7850.77	0.000355785	5.48532e-05		76	0.86975	2514.06	291.741	2530.93	6.61921	10134.4	0.000392478	4.55446e-05
	77	0.72208	3917.32	814.717	4001.14	11.7488	977.077	0.000244693	5.08907e-05		77	0.72208	834.361	43.3261	835.485	2.97254	3231.84	0.0011953	6.20686e-05		77	0.72208	3787.2	706.292	3852.5	10.564	5605.46	0.000255172	4.75882e-05		77	0.72208	2742.37	422.338	2774.7	8.75502	7859.92	0.0003562	5.48563e-05		77	0.72208	2466.75	326.983	2488.33	7.55089	10151.2	0.000398391	5.28092e-05
	78	0.59948	4207.73	878.235	4298.41	11.7895	986.247	0.000227737	4.7533e-05		78	0.59948	839.204	53.9627	840.937	3.67918	3241.03	0.0011867	7.63074e-05		78	0.59948	3838.56	848.477	3931.22	12.4643	5614.64	0.000248379	5.49017e-05		78	0.59948	2898.2	501.413	2941.26	9.81547	7869.23	0.000335014	5.79601e-05		78	0.59948	2479.28	365.405	2506.06	8.3841	10160.4	0.000394768	5.81823e-05
	79	0.4977	4056.03	970.872	4170.61	13.4613	995.177	0.000233186	5.58165e-05		79	0.4977	849.511	55.7152	851.337	3.75237	3249.91	0.00117211	7.68725e-05		79	0.4977	4035.79	1121.47	4188.72	15.5296	5623.61	0.000230021	6.39186e-05		79	0.4977	2766.53	448.845	2802.7	9.21544	7878.26	0.000352194	5.71403e-05		79	0.4977	2592.16	355.396	2616.41	7.80683	10169.5	0.000378661	5.19161e-05
	80	0.4132	4166.61	1053.18	4297.65	14.1854	1011.61	0.00022559	5.70218e-05		80	0.4132	845.952	63.6138	848.341	4.30042	3258.21	0.00117545	8.83915e-05		80	0.4132	4037.52	1472.32	4297.59	20.0348	5631.96	0.000218607	7.9717e-05		80	0.4132	2908.57	519.954	2954.68	10.1355	7886.58	0.000333165	5.95587e-05		80	0.4132	2554.21	444.792	2592.65	9.87846	10186	0.000379987	6.61712e-05
	81	0.34305	4050.91	1158.6	4213.34	15.9611	1021.16	0.000228191	6.52652e-05		81	0.34305	875.029	64.8926	877.432	4.24132	3267.73	0.00113657	8.42885e-05		81	0.34305	4133.14	1200.51	4303.96	16.1965	5648.23	0.000223123	6.48082e-05		81	0.34305	2977.15	603.987	3037.79	11.4682	7896.1	0.000322614	6.54501e-05		81	0.34305	2600.86	591.088	2667.18	12.8039	10195.4	0.000365605	8.30897e-05
	82	0.2848	4211.64	1460.98	4457.85	19.1312	1029.32	0.000211934	7.3518e-05		82	0.2848	870.199	72.3137	873.199	4.75038	3275.89	0.00114128	9.48407e-05		82	0.2848	4129.52	1510.74	4397.19	20.0945	5656.32	0.000213574	7.8134e-05		82	0.2848	2923.82	744.815	3017.19	14.2916	7904.24	0.000321177	8.18167e-05		82	0.2848	2677.13	607.634	2745.22	12.7879	10203.6	0.000355234	8.0628e-05
	83	0.23645	4302.73	1453.26	4541.52	18.6626	1038.66	0.000208613	7.04597e-05		83	0.23645	877.264	75.2575	880.486	4.90321	3285.31	0.00113158	9.70746e-05		83	0.23645	4602.14	1836.25	4954.95	21.752	5665.79	0.000187448	7.47918e-05		83	0.23645	3083.56	926.771	3219.82	16.7283	7913.65	0.000297433	8.93939e-05		83	0.23645	2651.64	759.032	2758.14	15.9738	10213	0.000348564	9.97766e-05
	84	0.1963	4707.99	1432.63	4921.14	16.9249	1049.44	0.000194404	5.91567e-05		84	0.1963	894.224	89.0273	898.645	5.68553	3296.16	0.00110731	0.000110242		84	0.1963	4664.91	1609.63	4934.81	19.037	5676.63	0.000191559	6.60975e-05		84	0.1963	3100.81	931.668	3237.75	16.7234	7924.45	0.000295793	8.88739e-05		84	0.1963	2793.43	803.458	2906.68	16.0465	10223.7	0.000330631	9.50973e-05
	85	0.16298	4778.48	1743.03	5086.46	20.0403	1061.94	0.000184697	6.73714e-05		85	0.16298	894.474	86.6654	898.663	5.5341	3321.73	0.00110758	0.000107313		85	0.16298	4619.86	1875.58	4986.07	22.0963	5689.14	0.000185828	7.54429e-05		85	0.16298	3299.35	1087.25	3473.88	18.2388	7936.95	0.0002734	9.00946e-05		85	0.16298	2950.42	897.39	3083.87	16.9175	10236.2	0.000310235	9.43602e-05
	86	0.1353	4913.05	1683.27	5193.4	18.9121	1076.51	0.000182158	6.24094e-05		86	0.1353	913.244	98.0782	918.495	6.12981	3336.25	0.00108251	0.000116257		86	0.1353	4729.5	2021.73	5143.49	23.1454	5703.72	0.000178772	7.64199e-05		86	0.1353	3547.71	1187.78	3741.27	18.5106	7967.14	0.000253461	8.48591e-05		86	0.1353	2828.12	1026.72	3008.73	19.9529	10250.9	0.000312416	0.000113419
	87	0.11233	5251.31	1831.41	5561.5	19.2263	1093.67	0.000169779	5.92107e-05		87	0.11233	932.93	106.306	938.968	6.50074	3353.42	0.00105815	0.000120575		87	0.11233	5120.23	2447.06	5674.93	25.5441	5720.85	0.000158989	7.59844e-05		87	0.11233	3648.33	1286.89	3868.64	19.4295	7984.18	0.000243768	8.59854e-05		87	0.11233	3032.1	1075.11	3217.07	19.5232	10267.9	0.000292971	0.00010388
	88	0.09326	5059.38	2193.53	5514.42	23.4395	1113.75	0.000166378	7.21345e-05		88	0.09326	937.55	117.823	944.925	7.1629	3373.55	0.00105003	0.000131959		88	0.09326	5189.52	2646.7	5825.47	27.0219	5740.96	0.00015292	7.79905e-05		88	0.09326	3742.13	1298.95	3961.16	19.1427	8004.35	0.000238492	8.27843e-05		88	0.09326	3202.14	1190.54	3416.3	20.3948	10310.4	0.000274365	0.000102007
	89	0.077426	4991.68	2426.28	5550.11	25.9227	1137.54	0.000162048	7.87658e-05		89	0.077426	957.949	116.712	965.032	6.94639	3397.31	0.00102863	0.000125323		89	0.077426	5349.77	2486.82	5899.52	24.9312	5791.37	0.00015371	7.14516e-05		89	0.077426	3968.46	1495.97	4241.07	20.6547	8028.17	0.000220634	8.31713e-05		89	0.077426	3345.96	1182.89	3548.9	19.4699	10334.2	0.000265665	9.39196e-05
	90	0.064281	5515.77	2359.22	5999.13	23.1575	1165.66	0.00015326	6.55528e-05		90	0.064281	974.958	125.047	982.945	7.3088	3425.49	0.00100909	0.000129424		90	0.064281	5742.22	3156.45	6552.58	28.7973	5819.45	0.000133738	7.35148e-05		90	0.064281	4100.86	1713.8	4444.57	22.6806	8056.3	0.000207595	8.67561e-05		90	0.064281	3549.43	1424.84	3824.74	21.8718	10362.2	0.000242636	9.74005e-05
	91	0.053367	5710.93	2537.57	6249.32	23.9573	1199.1	0.000146232	6.49759e-05		91	0.053367	997.088	138.739	1006.69	7.92152	3458.94	0.000983871	0.0001369		91	0.053367	6213.85	3088.69	6939.16	26.4304	5852.94	0.000129047	6.41447e-05		91	0.053367	4240.77	1752.7	4588.69	22.4552	8089.75	0.000201403	8.32396e-05		91	0.053367	3686.97	1640.91	4035.63	23.9918	10395.7	0.000226384	0.000100754
	92	0.044306	6175.6	3112.6	6915.66	26.7489	1238.85	0.000129126	6.50814e-05		92	0.044306	1027.36	148.103	1037.98	8.2032	3544.75	0.000953553	0.000137463		92	0.044306	6256.05	3229.8	7040.58	27.3059	5892.79	0.000126207	6.51567e-05		92	0.044306	4366.31	1845.32	4740.24	22.9102	8175.45	0.000194318	8.21242e-05		92	0.044306	3787.94	1783.38	4186.76	25.2114	10435.5	0.000216096	0.00010174
	93	0.036784	6307.7	3246.41	7094.1	27.2337	1286.24	0.000125336	6.45073e-05		93	0.036784	1047.44	164.71	1060.31	8.9366	3592.13	0.000931673	0.000146506		93	0.036784	6561.19	3457.71	7416.54	27.789	5940.24	0.000119284	6.28618e-05		93	0.036784	4561.87	1874.03	4931.8	22.333	8222.81	0.000187557	7.70488e-05		93	0.036784	4009.95	1829.13	4407.43	24.52	10482.9	0.000206428	9.41616e-05
	94	0.030539	6219.01	3369.6	7073.21	28.4498	1409.26	0.000124305	6.73512e-05		94	0.030539	1069.77	174.876	1083.97	9.28408	3648.77	0.000910452	0.000148833		94	0.030539	7078.33	3463.18	7880.13	26.0709	5996.92	0.000113989	5.5771e-05		94	0.030539	4761.37	2052.84	5185.06	23.323	8279.52	0.000177103	7.63568e-05		94	0.030539	4182	2041.99	4653.91	26.0253	10606	0.000193085	9.42796e-05
	95	0.025354	6410.06	3425.56	7267.97	28.1203	1477.02	0.000121349	6.48494e-05		95	0.025354	1094.17	190.752	1110.67	9.88926	3716.55	0.000886978	0.000154631		95	0.025354	7191.23	3805.86	8136.23	27.8894	6064.76	0.000108632	5.74918e-05		95	0.025354	5172.41	2178.69	5612.53	22.8415	8347.33	0.000164201	6.91636e-05		95	0.025354	4339.04	2326.45	4923.37	28.1987	10673.8	0.000179006	9.59772e-05
	96	0.021049	6847.65	3974.89	7917.71	30.1341	1558.11	0.00010923	6.34054e-05		96	0.021049	1120.67	203.217	1138.94	10.2781	3797.76	0.000863918	0.000156659		96	0.021049	7025.51	3641.16	7913.02	27.3967	6146.02	0.0001122	5.81509e-05		96	0.021049	5390.87	2569.43	5971.89	25.4837	8428.45	0.00015116	7.20466e-05		96	0.021049	4652.3	2332.93	5204.46	26.6318	10755	0.000171758	8.6129e-05
	97	0.017475	6978.43	4041.83	8064.42	30.079	1655.38	0.000107303	6.21487e-05		97	0.017475	1163.11	224.288	1184.54	10.9147	4010.29	0.00082894	0.000159849		97	0.017475	7434.24	3957.13	8421.81	28.0257	6243.32	0.000104816	5.57918e-05		97	0.017475	5592.16	2579.55	6158.43	24.7629	8525.75	0.000147448	6.80148e-05		97	0.017475	4802.44	2609.92	5465.82	28.5222	10852.3	0.00016075	8.7361e-05
	98	0.014508	7088.1	4575.24	8436.47	32.8415	1772.16	9.95883e-05	6.42825e-05		98	0.014508	1199.99	232.824	1222.37	10.9802	4126.85	0.000803108	0.00015582		98	0.014508	7670.66	3797.93	8559.4	26.3411	6360.12	0.0001047	5.18394e-05		98	0.014508	5719.95	2870.71	6399.91	26.651	8642.51	0.000139651	7.00878e-05		98	0.014508	5125.95	2865.68	5872.6	29.2075	10969	0.000148632	8.30934e-05
	99	0.012045	7125.46	4480.93	8417.29	32.1642	1912.21	0.00010057	6.32445e-05		99	0.012045	1233.74	249.131	1258.64	11.4163	4267.03	0.000778789	0.000157263		99	0.012045	7972.12	4212.09	9016.45	27.8498	6500.33	9.80624e-05	5.18115e-05		99	0.012045	5995.48	2919.08	6668.34	25.9605	8782.7	0.00013483	6.56463e-05		99	0.012045	5428.99	3234.92	6319.71	30.789	11109.2	0.000135933	8.09972e-05
	100	0.01	7621.29	4860.35	9039.19	32.527	2080.52	9.32758e-05	5.94851e-05		100	0.01	1279.09	269.122	1307.1	11.8818	4435.42	0.000748663	0.00015752		100	0.01	7993.49	4222.63	9040.27	27.8456	6668.6	9.78078e-05	5.16678e-05		100	0.01	6134.13	3055.31	6852.91	26.4772	8951.04	0.000130618	6.50586e-05		100	0.01	5890.16	3442.57	6822.41	30.3046	11478.4	0.000126547	7.39617e-05
[truncated: 80 more columns]
