# Supplementary material for: Perovskite seeding growth of formamidinium-lead-iodide-based perovskites for efficient and stable solar cells
Source: Nat Commun. 2018 Apr 23;9:1607. doi: 10.1038/s41467-018-04029-7 (PMC5913260; doi:10.1038/s41467-018-04029-7)
Supplement: Supplementary file 11 — Supplementary Data 8 [file 41467_2018_4029_MOESM11_ESM.xlsx]

## Sheet: 0.2 SUN
0	Index	Frequency (Hz)	Z' (Ω)	-Z'' (Ω)	Z (Ω)	-Phase (°)	Time (s)	Y' (Mho)	-Y'' (Mho)	0.9	Index	Frequency (Hz)	Z' (Ω)	-Z'' (Ω)	Z (Ω)	-Phase (°)	Time (s)	Y' (Mho)	-Y'' (Mho)	-0.3	Index	Frequency (Hz)	Z' (Ω)	-Z'' (Ω)	Z (Ω)	-Phase (°)	Time (s)	Y' (Mho)	-Y'' (Mho)	-0.2	Index	Frequency (Hz)	Z' (Ω)	-Z'' (Ω)	Z (Ω)	-Phase (°)	Time (s)	Y' (Mho)	-Y'' (Mho)	-0.1	Index	Frequency (Hz)	Z' (Ω)	-Z'' (Ω)	Z (Ω)	-Phase (°)	Time (s)	Y' (Mho)	-Y'' (Mho)
	1	1000000	22.0281	8.63059	23.6585	21.3952	40.5938	0.0393552	0.0154193		1	1000000	22.1377	11.1479	24.7861	26.7284	2690.8	0.0360342	0.0181457		1	1000000	21.9058	10.6334	24.3502	25.8926	4955.75	0.0369448	0.0179336		1	1000000	22.1695	11.6452	25.0419	27.7122	7212.91	0.0353525	0.0185701		1	1000000	22.2161	11.737	25.1259	27.8479	9451.54	0.0351904	0.0185914
	2	830220	22.8453	15.6742	27.7054	34.454	50.2739	0.0297624	0.02042		2	830220	23.0041	18.4301	29.4764	38.7005	2700.48	0.0264762	0.0212119		2	830220	22.725	17.9434	28.955	38.2941	4965.42	0.0271055	0.0214021		2	830220	23.0435	19.0806	29.9177	39.6257	7222.57	0.0257449	0.0213174		2	830220	23.1102	19.0838	29.9712	39.549	9461.1	0.0257274	0.021245
	3	689260	23.0894	23.0048	32.5935	44.8948	59.9591	0.0217345	0.0216548		3	689260	23.2361	25.9923	34.8642	48.2045	2719.42	0.0191163	0.0213838		3	689260	22.9986	25.6168	34.4261	48.0826	4975.19	0.0194056	0.0216147		3	689260	23.3354	26.7659	35.5099	48.917	7232.29	0.0185062	0.0212267		3	689260	23.4665	26.6892	35.5386	48.6764	9480.07	0.0185801	0.0211318
	4	572240	23.5807	31.4193	39.2838	53.1112	87.8646	0.0152802	0.0203596		4	572240	23.7131	34.6732	42.0064	55.6316	2738.36	0.0134387	0.01965		4	572240	23.5678	34.5561	41.8278	55.7054	5003.29	0.0134707	0.0197513		4	572240	23.8755	35.3408	42.6499	55.9578	7260.28	0.0131255	0.0194286		4	572240	24.0921	35.3759	42.8005	55.7439	9498.94	0.0131515	0.0193112
	5	475080	24.2584	40.9511	47.5969	59.3586	97.4898	0.0107079	0.0180763		5	475080	24.3387	44.3246	50.5672	61.2288	2757.27	0.0095183	0.0173343		5	475080	24.276	44.4609	50.6566	61.3652	5022.11	0.00946028	0.0173263		5	475080	24.5417	45.3054	51.5255	61.5559	7269.97	0.00924399	0.017065		5	475080	24.7823	44.997	51.3702	61.156	9517.91	0.00939118	0.0170515
	6	394420	25.1555	52.5212	58.2346	64.4075	116.345	0.00741772	0.0154872		6	394420	25.2053	55.7594	61.1916	65.6753	2776.24	0.00673144	0.0148913		6	394420	25.1141	56.2889	61.6373	65.9552	5040.83	0.00661045	0.0148162		6	394420	25.3391	56.76	62.1592	65.9428	7289.01	0.00655812	0.0146903		6	394420	25.5451	56.3943	61.9102	65.6308	9536.82	0.00666473	0.0147133
	7	327450	26.2673	64.6415	69.7746	67.8854	135.221	0.00539537	0.0132775		7	327450	26.3741	68.5944	73.4901	68.9686	2795.14	0.00488338	0.0127008		7	327450	26.4949	69.2933	74.1858	69.0752	5059.69	0.00481415	0.0125907		7	327450	26.4352	69.661	74.5083	69.2191	7307.88	0.00476183	0.0125482		7	327450	26.8105	68.9524	73.9813	68.7526	9555.78	0.00489847	0.0125981
	8	271860	27.9102	79.2352	84.0072	70.5954	154.016	0.00395486	0.0112276		8	271860	28.0778	83.775	88.355	71.471	2813.98	0.00359667	0.0107313		8	271860	28.3332	84.9043	89.5071	71.5458	5078.44	0.00353655	0.0105978		8	271860	27.7789	84.9004	89.3294	71.8822	7326.91	0.00348117	0.0106395		8	271860	28.2784	83.7938	88.4368	71.3517	9574.65	0.00361566	0.0107139
	9	225700	30.2027	97.0249	101.617	72.7092	172.891	0.00292491	0.00939614		9	225700	30.385	102.162	106.584	73.4364	2832.75	0.00267468	0.00899291		9	225700	30.954	103.814	108.33	73.3971	5097.15	0.00263765	0.00884617		9	225700	29.5567	103.306	107.451	74.0336	7345.75	0.00255999	0.00894759		9	225700	30.0383	101.744	106.085	73.5516	9593.54	0.0026691	0.00904059
	10	187380	33.352	117.532	122.173	74.1577	191.687	0.00223447	0.00787424		10	187380	33.6243	123.123	127.631	74.7252	2851.56	0.00206414	0.00755828		10	187380	34.69	125.529	130.234	74.5519	5115.98	0.00204528	0.00740105		10	187380	31.9634	124.57	128.606	75.609	7364.6	0.00193255	0.00753171		10	187380	32.2463	122.346	126.524	75.2346	9612.38	0.00201433	0.00764261
	11	155570	37.4278	141.461	146.328	75.1802	210.537	0.00174799	0.00660663		11	155570	37.8389	148.267	153.019	75.6833	2861.18	0.00161602	0.00633218		11	155570	39.5512	151.487	156.565	75.3675	5134.76	0.00161351	0.00617997		11	155570	34.6734	149.656	153.62	76.9555	7383.46	0.00146926	0.00634157		11	155570	34.7103	146.834	150.881	76.6999	9631.33	0.00152472	0.00644998
	12	129150	42.975	169.713	175.07	75.7902	229.332	0.00140215	0.00553724		12	129150	43.8242	177.69	183.014	76.1454	2880.1	0.00130841	0.00530509		12	129150	46.3701	181.896	187.714	75.6984	5153.46	0.00131597	0.00516217		12	129150	38.3766	179.479	183.536	77.9306	7402.19	0.00113926	0.00532808		12	129150	37.8976	175.949	179.984	77.8447	9650.12	0.00116989	0.00543149
	13	107230	50.1635	202.765	208.878	76.1042	248.113	0.00114975	0.00464738		13	107230	52.0569	212.387	218.674	76.2281	2898.81	0.00108864	0.00444155		13	107230	55.6464	217.451	224.458	75.6458	5172.34	0.00110451	0.0043161		13	107230	43.1167	214.857	219.141	78.6528	7420.93	0.00089784	0.00447408		13	107230	41.81	210.556	214.667	78.7689	9669.04	0.000907293	0.00456916
	14	89022	59.0665	241.413	248.533	76.2515	266.933	0.00095625	0.00390832		14	89022	63.0023	253.264	260.982	76.0305	2917.6	0.000924984	0.00371835		14	89022	67.7666	259.074	267.79	75.3414	5191.1	0.000944987	0.00361272		14	89022	48.9762	256.996	261.621	79.2104	7439.65	0.000715551	0.00375475		14	89022	46.462	251.835	256.085	79.5468	9687.89	0.000708481	0.00384014
	15	73907	70.6766	286.664	295.248	76.15	285.708	0.000810775	0.00328851		15	73907	78.2972	301.064	311.079	75.4221	2927.17	0.000809105	0.00311113		15	73907	84.8622	307.315	318.817	74.563	5200.7	0.000834895	0.00302344		15	73907	57.1346	307.083	312.353	79.4603	7449.27	0.000585608	0.00314749		15	73907	52.7625	301.224	305.81	80.0648	9706.77	0.000564184	0.00322096
	16	61359	85.564	338.994	349.625	75.8341	295.348	0.00069998	0.00277323		16	61359	100.026	356.675	370.436	74.3344	2946.09	0.000728933	0.00259925		16	61359	107.083	363.438	378.886	73.5829	5219.71	0.000745944	0.00253171		16	61359	68.1007	366.634	372.905	79.4775	7468.3	0.000489728	0.00263655		16	61359	61.0169	359.967	365.102	80.3794	9716.31	0.000457743	0.00270044
	17	50941	103.971	400.981	414.241	75.4639	314.329	0.000605904	0.00233678		17	50941	130.296	420.072	439.815	72.7673	2964.81	0.000673584	0.00217162		17	50941	137.305	427.216	448.739	72.1829	5229.33	0.000681866	0.00212159		17	50941	82.722	437.309	445.064	79.2884	7477.97	0.000417615	0.00220772		17	50941	71.9591	430.173	436.15	80.5035	9735.4	0.000378281	0.00226137
	18	42292	128.459	472.818	489.957	74.8004	323.879	0.000535114	0.0019696		18	42292	165.49	491.539	518.65	71.3928	2992.72	0.000615208	0.0018273		18	42292	166.418	501.843	528.717	71.6538	5266.44	0.000595325	0.00179524		18	42292	95.3192	520.424	529.081	79.6209	7515.06	0.000340515	0.00185914		18	42292	79.5157	513.405	519.526	81.196	9772.41	0.000294603	0.00190215
	19	35112	150.49	558.441	578.363	74.9181	360.935	0.000449891	0.00166946		19	35112	221.032	569.712	611.087	68.7951	3002.27	0.000591903	0.00152563		19	35112	217.977	582.668	622.106	69.4891	5276.07	0.000563224	0.00150554		19	35112	123.154	618.787	630.923	78.7438	7524.67	0.000309383	0.00155449		19	35112	99.8509	612.591	620.675	80.7423	9781.99	0.000259193	0.00159016
	20	29151	190.265	657.358	684.339	73.8575	379.6	0.000406272	0.00140365		20	29151	294.869	652.207	715.766	65.6718	3011.91	0.000575555	0.00127304		20	29151	283.451	672.414	729.716	67.1425	5294.95	0.000532317	0.00126278		20	29151	161.034	733.998	751.455	77.6258	7534.38	0.000285175	0.00129984		20	29151	127.403	729.48	740.522	80.0933	9791.59	0.000232329	0.00133026
	21	24201	242.886	769.066	806.509	72.4729	389.035	0.000373408	0.00118235		21	24201	391.68	732.198	830.377	61.856	3030.6	0.000568042	0.00106188		21	24201	368.523	766.328	850.333	64.3174	5304.46	0.000509666	0.00105983		21	24201	212.784	868.092	893.79	76.2274	7553.19	0.000266359	0.00108666		21	24201	165.75	867.86	883.546	79.1874	9810.42	0.000212322	0.00111171
	22	20092	311.516	895.386	948.028	70.8166	398.635	0.000346607	0.000996248		22	20092	508.753	805.691	952.873	57.7297	3040.16	0.00056032	0.000887357		22	20092	474.255	860.804	982.803	61.1477	5314.07	0.000490998	0.000891192		22	20092	283.274	1021.13	1059.69	74.4953	7562.82	0.000252259	0.000909327		22	20092	218.022	1029.7	1052.53	78.0451	9820	0.000196803	0.000929487
	23	16681	400.53	1043.64	1117.86	69.0041	417.421	0.000320523	0.000835171		23	16681	648.896	860.781	1077.97	52.9893	3058.93	0.000558426	0.000740769		23	16681	600.955	963.668	1135.7	58.0518	5341.86	0.000465927	0.000747143		23	16681	378.265	1198.5	1256.77	72.4835	7581.67	0.000239487	0.000758792		23	16681	287.592	1216.1	1249.64	76.6947	9838.92	0.000184164	0.000778748
	24	13849	512.082	1197.64	1302.53	66.8497	426.876	0.000301833	0.000705918		24	13849	801.167	895.231	1201.38	48.1738	3068.43	0.000555091	0.000620264		24	13849	749.575	1051.64	1291.44	54.5199	5360.47	0.000449438	0.000630552		24	13849	502.46	1389.5	1477.56	70.1194	7591.22	0.00023015	0.000636457		24	13849	382.359	1429.83	1480.07	75.0286	9848.47	0.000174544	0.000652707
	25	11498	649.08	1366.19	1512.54	64.5875	445.616	0.000283716	0.000597169		25	11498	959.686	903.094	1317.79	43.2599	3078	0.000552631	0.000520043		25	11498	917.285	1120.54	1448.11	50.696	5369.92	0.000437421	0.000534348		25	11498	662.912	1595.03	1727.3	67.4316	7600.78	0.000222188	0.000534605		25	11498	506.449	1670.93	1745.99	73.1382	9858.04	0.000166131	0.000548117
	26	9545.5	813.917	1547.62	1748.6	62.2595	464.372	0.000266195	0.000506156		26	9545.5	1120.72	883.349	1426.99	38.2452	3096.7	0.000550366	0.000433799		26	9545.5	1098.8	1176.41	1609.75	46.9538	5388.69	0.000424032	0.000453985		26	9545.5	864.124	1808.19	2004.06	64.4571	7619.46	0.000215157	0.000450218		26	9545.5	672.316	1949.21	2061.9	70.9698	9876.8	0.000158139	0.000458484
	27	7924.8	1011.78	1723.17	1998.25	59.5802	473.792	0.000253387	0.000431547		27	7924.8	1263.19	838.714	1516.28	33.5827	3106.14	0.00054943	0.000364801		27	7924.8	1286.81	1209.74	1766.17	43.2317	5398.17	0.000412526	0.000387817		27	7924.8	1109.97	2017.2	2302.42	61.1781	7628.98	0.000209383	0.000380523		27	7924.8	880.908	2239.72	2406.73	68.5297	9886.22	0.000152082	0.000386669
	28	6579.3	1242.65	1907.12	2276.24	56.9125	492.237	0.000239833	0.000368079		28	6579.3	1386.16	775.901	1588.54	29.2379	3115.65	0.00054931	0.000307476		28	6579.3	1474.77	1221.13	1914.7	39.6252	5407.65	0.000402272	0.000333087		28	6579.3	1402.3	2216.7	2623.01	57.6822	7638.48	0.000203817	0.000322185		28	6579.3	1145.4	2545.86	2791.65	65.7767	9904.74	0.000146972	0.000326671
	29	5462.3	1505.6	2076.92	2565.23	54.0609	501.567	0.0002288	0.000315621		29	5462.3	1488.84	703.459	1646.67	25.2901	3125.08	0.000549083	0.000259435		29	5462.3	1659.32	1216.79	2057.65	36.2529	5417.2	0.000391911	0.000287392		29	5462.3	1736.68	2392.93	2956.72	54.0295	7656.88	0.000198656	0.000273722		29	5462.3	1468.14	2858.9	3213.83	62.818	9914.1	0.000142142	0.000276791
	30	4534.9	1798.33	2236.7	2869.99	51.2003	510.802	0.000218328	0.000271549		30	4534.9	1570.1	626.126	1690.34	21.7412	3134.39	0.000549515	0.000219136		30	4534.9	1838.26	1203.42	2197.14	33.2109	5426.53	0.000380796	0.000249289		30	4534.9	2107.08	2540.39	3300.51	50.3266	7666.05	0.000193428	0.000233205		30	4534.9	1850.5	3169.2	3669.9	59.7193	9923.44	0.000137398	0.00023531
	31	3764.9	2119.45	2389.22	3193.82	48.4241	520.048	0.00020778	0.000234227		31	3764.9	1633.4	551.676	1724.05	18.6622	3143.72	0.000549533	0.000185603		31	3764.9	2008.83	1179.52	2329.52	30.4202	5435.8	0.000370177	0.000217357		31	3764.9	2499.07	2648.71	3641.57	46.665	7675.35	0.000188452	0.000199736		31	3764.9	2290.08	3467.92	4155.83	56.5608	9932.79	0.000132597	0.000200795
	32	3125.7	2465.47	2528.1	3531.27	45.7186	529.383	0.000197714	0.000202737		32	3125.7	1682.23	482.935	1750.18	16.0177	3153.06	0.000549187	0.00015766		32	3125.7	2170.79	1147.45	2455.4	27.8602	5445.12	0.00036006	0.000190322		32	3125.7	2917.29	2718.3	3987.45	42.9777	7684.71	0.00018348	0.000170965		32	3125.7	2783.81	3739.6	4661.99	53.3355	9950.85	0.000128084	0.000172061
	33	2595	2846.85	2651.66	3890.49	42.9669	538.648	0.000188086	0.00017519		33	2595	1716.84	418.535	1767.12	13.7004	3162.32	0.000549791	0.000134029		33	2595	2330.83	1114.26	2583.47	25.5502	5454.43	0.000349223	0.000166947		33	2595	3331.57	2754.16	4322.59	39.58	7694.03	0.000178304	0.000147401		33	2595	3330.12	3958.2	5172.72	49.9254	9977.65	0.000124458	0.000147931
	34	2154.4	3251.19	2738.58	4250.89	40.1084	547.968	0.000179922	0.000151553		34	2154.4	1742.25	359.992	1779.05	11.6744	3171.53	0.000550469	0.000113741		34	2154.4	2474.94	1076.41	2698.89	23.5054	5463.75	0.000339778	0.000147778		34	2154.4	3743.22	2729.88	4632.92	36.1028	7703.34	0.000174396	0.000127184		34	2154.4	3919.93	4153.27	5711	46.6555	9986.79	0.000120186	0.00012734
	35	1788.6	3685.39	2823.07	4642.4	37.4528	565.883	0.000171001	0.00013099		35	1788.6	1761.61	309.14	1788.53	9.9533	3180.66	0.000550702	9.66409e-05		35	1788.6	2629.54	1037.82	2826.93	21.538	5481.67	0.00032904	0.000129864		35	1788.6	4154.68	2695.34	4952.4	32.9734	7712.54	0.000169397	0.000109896		35	1788.6	4545.16	4299.28	6256.38	43.4076	9996	0.000116119	0.000109837
	36	1485	4132.3	2877.32	5035.36	34.8495	592.434	0.000162979	0.000113482		36	1485	1772.11	263.119	1791.54	8.44545	3189.82	0.000552127	8.19787e-05		36	1485	2768.67	991.217	2940.76	19.6979	5490.87	0.00032015	0.000114617		36	1485	4539.63	2606.89	5234.89	29.8667	7721.84	0.000165655	9.51278e-05		36	1485	5188.77	4382.17	6791.67	40.1827	10013.9	0.000112489	9.50027e-05
	37	1232.8	4583.06	2867.91	5406.42	32.0368	601.604	0.000156797	9.81176e-05		37	1232.8	1778.57	223.487	1792.56	7.16198	3199	0.000553509	6.95514e-05		37	1232.8	2904.59	940.166	3052.96	17.9359	5500.07	0.000311632	0.00010087		37	1232.8	4910.92	2511.03	5515.65	27.0814	7731.1	0.000161424	8.25388e-05		37	1232.8	5847.47	4415.47	7327.3	37.0568	10023.1	0.000108913	8.22413e-05
	38	1023.5	5038.55	2824.93	5776.43	29.2777	610.934	0.000151003	8.46619e-05		38	1023.5	1781.31	189.939	1791.41	6.08639	3208.3	0.000555074	5.91869e-05		38	1023.5	3029.48	889.844	3157.47	16.369	5509.34	0.000303872	8.92557e-05		38	1023.5	5243.38	2392.17	5763.28	24.5237	7740.43	0.00015786	7.20197e-05		38	1023.5	6510.43	4393.12	7853.99	34.0107	10032.4	0.000105543	7.12183e-05
	39	849.75	5478.63	2738.09	6124.74	26.5548	620.074	0.000146048	7.29914e-05		39	849.75	1783.4	160.461	1790.6	5.14135	3217.48	0.000556225	5.00464e-05		39	849.75	3149.01	831.732	3257	14.7954	5518.56	0.000296851	7.84056e-05		39	849.75	5552.47	2242.57	5988.24	21.9931	7758.43	0.000154842	6.25384e-05		39	849.75	7160.09	4306.49	8355.4	31.0251	10050.4	0.000102561	6.16863e-05
	40	705.48	5898.98	2614.43	6452.39	23.903	629.325	0.000141689	6.27967e-05		40	705.48	1778.61	135.44	1783.75	4.35465	3226.67	0.000558997	4.25674e-05		40	705.48	3254.71	771.059	3344.79	13.328	5527.84	0.00029092	6.89206e-05		40	705.48	5836.76	2073.5	6194.12	19.5575	7767.57	0.000152129	5.40435e-05		40	705.48	7786.38	4164.68	8830.19	28.1409	10059.6	9.98609e-05	5.34124e-05
	41	585.7	6307.73	2477.62	6776.88	21.4444	647.405	0.000137345	5.3948e-05		41	585.7	1775.72	115.075	1779.45	3.70785	3235.89	0.000560796	3.63422e-05		41	585.7	3354.82	709.688	3429.07	11.9444	5537.16	0.000285311	6.03553e-05		41	585.7	6086.4	1927.29	6384.26	17.5707	7776.91	0.000149328	4.72853e-05		41	585.7	8372.22	3974.94	9267.91	25.3973	10069	9.74713e-05	4.62771e-05
	42	486.26	6668.55	2304.53	7055.53	19.0642	656.505	0.000133959	4.62939e-05		42	486.26	1770.2	96.8194	1772.85	3.13061	3245.04	0.000563222	3.08048e-05		42	486.26	3451.22	646.116	3511.18	10.6038	5546.4	0.000279941	5.2409e-05		42	486.26	6307.79	1766.08	6550.36	15.6414	7786.16	0.00014701	4.11604e-05		42	486.26	8912.81	3740.7	9665.97	22.7678	10086.9	9.53945e-05	4.0037e-05
	43	403.7	6979.25	2112.62	7291.99	16.8411	665.67	0.000131255	3.97309e-05		43	403.7	1763.64	81.8179	1765.54	2.65613	3254.23	0.000565791	2.62479e-05		43	403.7	3528.69	585.197	3576.89	9.41622	5555.63	0.000275806	4.57396e-05		43	403.7	6509.23	1614.2	6706.39	13.9276	7795.41	0.000144728	3.58906e-05		43	403.7	9392.4	3476.44	10015.1	20.3112	10095.9	9.36404e-05	3.46595e-05
	44	335.16	7293.55	1935.08	7545.88	14.859	683.406	0.000128091	3.39843e-05		44	335.16	1756.96	69.3769	1758.33	2.26125	3263.43	0.000568278	2.24395e-05		44	335.16	3598.95	525.104	3637.06	8.30116	5564.94	0.000272067	3.96959e-05		44	335.16	6678.95	1464.47	6837.62	12.3673	7804.67	0.000142856	3.13235e-05		44	335.16	9820.72	3201.11	10329.3	18.0536	10105.2	9.2046e-05	3.00028e-05
	45	278.26	7536.49	1739.68	7734.67	12.9982	692.291	0.000125975	2.90795e-05		45	278.26	1752.39	58.8149	1753.38	1.92228	3272.34	0.000570007	1.9131e-05		45	278.26	3663.18	467.867	3692.93	7.2785	5573.94	0.000268605	3.43067e-05		45	278.26	6806.07	1315.75	6932.08	10.9414	7813.59	0.000141634	2.73807e-05		45	278.26	10184.7	2916.1	10593.9	15.9776	10114.2	9.07471e-05	2.59829e-05
	46	231.01	7752.91	1555.02	7907.32	11.3415	701.411	0.000123996	2.48701e-05		46	231.01	1744.8	49.7908	1745.51	1.63459	3281.55	0.000572667	1.6342e-05		46	231.01	3717.2	408.983	3739.63	6.27869	5583.19	0.000265802	2.92448e-05		46	231.01	6917.15	1173.44	7015.98	9.62813	7822.74	0.000140524	2.38389e-05		46	231.01	10489	2635.58	10815.1	14.1047	10123.4	8.96757e-05	2.25328e-05
	47	191.79	7932.74	1378.88	8051.69	9.86074	710.516	0.000122363	2.12693e-05		47	191.79	1739.24	42.0626	1739.75	1.3854	3290.64	0.000574628	1.38971e-05		47	191.79	3761.54	360.092	3778.74	5.46826	5592.27	0.000263434	2.52185e-05		47	191.79	7015.96	1067.71	7096.74	8.65305	7831.88	0.000139306	2.12e-05		47	191.79	10744.4	2373.39	11003.4	12.4563	10132.5	8.87414e-05	1.96025e-05
	48	159.23	8088	1214.84	8178.73	8.54214	719.161	0.000120912	1.81614e-05		48	159.23	1732.55	37.1021	1732.95	1.22678	3299.32	0.000576918	1.23545e-05		48	159.23	3805.12	313.401	3818	4.70843	5600.89	0.000261033	2.14995e-05		48	159.23	7113.94	964.504	7179.02	7.72105	7840.56	0.000138032	1.87143e-05		48	159.23	10960.6	2131.26	11165.8	11.0038	10141.2	8.79123e-05	1.70944e-05
	49	132.19	8208.6	1061.53	8276.95	7.36858	727.626	0.00011982	1.5495e-05		49	132.19	1726.36	32.1508	1726.66	1.06692	3307.84	0.000579054	1.0784e-05		49	132.19	3837.88	267.235	3847.17	3.98312	5609.5	0.000259303	1.80555e-05		49	132.19	7180.09	878.077	7233.59	6.97226	7849.2	0.000137222	1.67813e-05		49	132.19	11130.5	1909.76	11293.2	9.73594	10149.8	8.72737e-05	1.49743e-05
	50	109.75	8328.6	929.478	8380.3	6.3679	736.772	0.000118591	1.32349e-05		50	109.75	1718.07	28.8133	1718.31	0.960806	3316.94	0.000581886	9.7587e-06		50	109.75	3862.67	228.289	3869.41	3.38232	5618.69	0.000257987	1.52474e-05		50	109.75	7237.06	809.88	7282.24	6.38524	7858.36	0.000136469	1.52718e-05		50	109.75	11272.7	1719.81	11403.1	8.67443	10158.9	8.66924e-05	1.32262e-05
	51	91.116	8425.97	809.38	8464.76	5.48687	745.207	0.000117596	1.1296e-05		51	91.116	1712.29	26.3878	1712.49	0.882904	3325.32	0.000583875	8.99798e-06		51	91.116	3890.17	191.011	3894.86	2.81102	5627.13	0.00025644	1.25914e-05		51	91.116	7293.57	742.559	7331.27	5.81326	7866.73	0.0001357	1.38157e-05		51	91.116	11401.4	1555.24	11507	7.76762	10167.4	8.61062e-05	1.17455e-05
	52	75.646	8516.03	700.797	8544.82	4.70435	753.637	0.000116636	9.59812e-06		52	75.646	1705.7	23.3335	1705.86	0.783743	3333.8	0.000586161	8.01852e-06		52	75.646	3908.32	156.148	3911.44	2.2879	5635.57	0.000255457	1.02062e-05		52	75.646	7365.7	686.225	7397.59	5.3226	7875.2	0.000134596	1.25397e-05		52	75.646	11510.3	1430.48	11598.8	7.08434	10175.8	8.55575e-05	1.0633e-05
	53	62.803	8585.32	606.562	8606.72	4.04129	761.917	0.000115899	8.18841e-06		53	62.803	1698.42	22.8289	1698.58	0.770077	3342.01	0.000588675	7.91249e-06		53	62.803	3918.48	130.954	3920.66	1.91408	5643.79	0.000254917	8.51919e-06		53	62.803	7404.45	680.313	7435.64	5.24954	7883.4	0.000133923	1.23047e-05		53	62.803	11593.3	1303.17	11666.3	6.41353	10184	8.51807e-05	9.57492e-06
	54	52.14	8681.26	523.472	8697.02	3.45071	769.447	0.000114773	6.92073e-06		54	52.14	1688.62	22.4613	1688.77	0.762075	3349.59	0.000592093	7.87573e-06		54	52.14	3917.01	101.571	3918.32	1.48539	5651.34	0.000255126	6.6156e-06		54	52.14	7460.93	734.439	7496.99	5.62197	7890.93	0.000132745	1.30672e-05		54	52.14	11691.4	1344.65	11768.5	6.56085	10191.6	8.44164e-05	9.70886e-06
	55	43.288	8744.88	428.545	8755.38	2.80555	785.088	0.000114079	5.59045e-06		55	43.288	1689.49	20.2328	1689.61	0.686125	3358.42	0.00059181	7.08734e-06		55	43.288	3954.29	81.9162	3955.13	1.18676	5660.2	0.000252782	5.23658e-06		55	43.288	7500.33	613.701	7525.4	4.6777	7899.82	0.000132441	1.08367e-05		55	43.288	11750.6	1086.87	11800.7	5.28451	10200.4	8.43802e-05	7.80471e-06
	56	35.938	8794.17	399.351	8803.24	2.60006	792.388	0.000113478	5.15312e-06		56	35.938	1681.52	21.5852	1681.66	0.73545	3365.89	0.000594602	7.63274e-06		56	35.938	3948.38	61.2383	3948.85	0.88857	5667.64	0.000253208	3.92718e-06		56	35.938	7557.99	619.891	7583.36	4.68879	7907.27	0.000131426	1.07793e-05		56	35.938	11827	1105.65	11878.5	5.3408	10207.9	8.382e-05	7.83595e-06
	57	29.836	8847.58	331.611	8853.8	2.14646	801.073	0.000112867	4.23029e-06		57	29.836	1676.17	20.5972	1676.3	0.70403	3374.59	0.000596507	7.33004e-06		57	29.836	3956.18	46.786	3956.46	0.677551	5676.48	0.000252733	2.98884e-06		57	29.836	7631.28	575.388	7652.94	4.31187	7916.03	0.000130299	9.82436e-06		57	29.836	11880	1045.07	11925.8	5.0273	10216.7	8.35289e-05	7.34794e-06
	58	24.771	8920.95	245.348	8924.32	1.57538	807.173	0.000112011	3.08058e-06		58	24.771	1661.61	26.8573	1661.82	0.926016	3380.75	0.00060167	9.72505e-06		58	24.771	3961.79	16.5442	3961.83	0.239262	5682.56	0.000252407	1.05404e-06		58	24.771	7634.44	587.837	7657.03	4.40298	7922.09	0.000130213	1.00262e-05		58	24.771	11911.3	1058.83	11958.3	5.0798	10222.7	8.32954e-05	7.40432e-06
	59	20.565	8922.72	256.696	8926.42	1.64787	814.153	0.000111981	3.22155e-06		59	20.565	1668.12	24.0314	1668.29	0.825365	3387.61	0.000599355	8.6345e-06		59	20.565	3958.69	23.6107	3958.76	0.341723	5689.55	0.0002526	1.50657e-06		59	20.565	7730.53	597.021	7753.55	4.41613	7928.99	0.00012859	9.93089e-06		59	20.565	12044	1046.18	12089.3	4.96442	10229.7	8.24073e-05	7.15814e-06
	60	17.074	8975.94	231.705	8978.93	1.4787	822.243	0.000111335	2.87399e-06		60	17.074	1662.43	27.6097	1662.66	0.95148	3395.89	0.000601362	9.98741e-06		60	17.074	3973.38	11.8807	3973.4	0.171317	5697.7	0.000251673	7.52517e-07		60	17.074	7816.37	588.004	7838.45	4.3021	7937.17	0.000127217	9.57017e-06		60	17.074	12138.8	1041.83	12183.4	4.90544	10237.9	8.17779e-05	7.01867e-06
	61	14.175	9022.65	210.766	9025.11	1.33817	831.753	0.000110772	2.58759e-06		61	14.175	1657.15	29.3045	1657.4	1.0131	3405.46	0.000603259	1.06678e-05		61	14.175	3968.22	7.38117	3968.23	0.106574	5707.23	0.000252001	4.6874e-07		61	14.175	7896.69	598.179	7919.31	4.33191	7946.65	0.000125913	9.53796e-06		61	14.175	12216.6	1066.68	12263.1	4.99004	10247.3	8.12364e-05	7.09304e-06
	62	11.768	9065.84	189.768	9067.83	1.19915	841.874	0.000110256	2.3079e-06		62	11.768	1652.21	33.0974	1652.54	1.14761	3415.61	0.000605007	1.21196e-05		62	11.768	3978.91	-1.16273	3978.91	-0.0167431	5717.34	0.000251325	-7.34427e-08		62	11.768	7942.37	592.813	7964.47	4.2686	7956.81	0.000125209	9.34553e-06		62	11.768	12302.6	1076.48	12349.6	5.00068	10257.3	8.06661e-05	7.05834e-06
	63	9.7701	9107.53	182.742	9109.37	1.14948	852.244	0.000109755	2.20223e-06		63	9.7701	1647.44	37.0522	1647.86	1.28841	3425.86	0.000606694	1.3645e-05		63	9.7701	3983.41	4.19706	3983.41	0.0603689	5727.64	0.000251041	2.64506e-07		63	9.7701	8020.8	588.999	8042.4	4.19992	7967.12	0.000124007	9.10634e-06		63	9.7701	12401.1	1096.31	12449.5	5.05204	10267.6	8.00124e-05	7.07342e-06
	64	8.1113	9150.26	165.699	9151.76	1.03744	862.514	0.000109251	1.97838e-06		64	8.1113	1643.44	41.4547	1643.97	1.44494	3436.16	0.000608092	1.53387e-05		64	8.1113	3981.95	-13.3059	3981.97	-0.191456	5737.83	0.000251131	-8.39166e-07		64	8.1113	8091.39	575.871	8111.85	4.07092	7977.43	0.000122965	8.75154e-06		64	8.1113	12506.1	1124.11	12556.5	5.1362	10277.9	7.932e-05	7.12965e-06
	65	6.7342	9180.13	163.899	9181.59	1.02283	872.554	0.000108896	1.9442e-06		65	6.7342	1637.69	45.9957	1638.33	1.60877	3446.33	0.000610136	1.71361e-05		65	6.7342	3989.23	-12.4956	3989.25	-0.179469	5747.98	0.000250673	-7.85191e-07		65	6.7342	8137.3	570.74	8157.29	4.01208	7987.58	0.000122289	8.57721e-06		65	6.7342	12636.8	1177.88	12691.6	5.32515	10288.1	7.84521e-05	7.31252e-06
	66	5.5908	9218.65	198.924	9220.8	1.23616	882.724	0.000108425	2.33965e-06		66	5.5908	1636.83	50.5302	1637.61	1.7682	3456.44	0.000610354	1.8842e-05		66	5.5908	3979.9	-20.8695	3979.96	-0.300441	5758.18	0.000251256	-1.31752e-06		66	5.5908	8244.77	567.792	8264.3	3.93957	7997.79	0.000120716	8.31338e-06		66	5.5908	12818.4	1195.37	12874	5.32767	10307	7.73401e-05	7.2123e-06
	67	4.6416	9248.68	188.707	9250.61	1.16888	892.84	0.000108079	2.2052e-06		67	4.6416	1635.48	56.7631	1636.47	1.98778	3466.65	0.000610705	2.11959e-05		67	4.6416	3986.68	-18.0952	3986.72	-0.260059	5768.42	0.00025083	-1.1385e-06		67	4.6416	8294.54	528.634	8311.37	3.64668	8008	0.000120074	7.65261e-06		67	4.6416	12911.5	1245.36	12971.4	5.50935	10317.1	7.67367e-05	7.40154e-06
	68	3.8535	9306.05	227.208	9308.82	1.3986	903.095	0.000107393	2.62201e-06		68	3.8535	1633.49	63.3486	1634.72	2.22088	3476.96	0.000611266	2.37055e-05		68	3.8535	4000.83	-16.4434	4000.87	-0.235483	5778.74	0.000249944	-1.02726e-06		68	3.8535	8378.86	530.949	8395.66	3.62586	8018.16	0.000118871	7.53257e-06		68	3.8535	12995.5	1259.83	13056.4	5.53717	10327.4	7.62335e-05	7.39037e-06
	69	3.1993	9329.97	241.926	9333.11	1.48535	913.125	0.000107109	2.77735e-06		69	3.1993	1634.68	66.8071	1636.05	2.3403	3487.04	0.00061072	2.49593e-05		69	3.1993	4019.91	-7.36893	4019.92	-0.105029	5788.79	0.000248761	-4.56005e-07		69	3.1993	8397.23	531.516	8414.03	3.6218	8028.23	0.000118612	7.50772e-06		69	3.1993	13213	1281.21	13275	5.53839	10337.5	7.49779e-05	7.27025e-06
	70	2.6561	9376.57	294.616	9381.2	1.79967	923.31	0.000106544	3.34765e-06		70	2.6561	1636.68	76.6122	1638.47	2.68003	3497.18	0.000609657	2.85378e-05		70	2.6561	3980.8	-31.877	3980.93	-0.458796	5798.88	0.00025119	-2.01144e-06		70	2.6561	8482.71	600.789	8503.96	4.05121	8038.37	0.000117298	8.30767e-06		70	2.6561	13278.6	1359.19	13348	5.84439	10347.6	7.4528e-05	7.62862e-06
	71	2.2051	9437.29	356.726	9444.03	2.16473	933.52	0.000105811	3.99963e-06		71	2.2051	1636.01	75.9484	1637.77	2.65793	3507.42	0.00060993	2.83148e-05		71	2.2051	4004.25	-9.73828	4004.26	-0.139342	5809.13	0.000249733	-6.07348e-07		71	2.2051	8587.2	548.413	8604.69	3.65418	8048.61	0.000115979	7.40691e-06		71	2.2051	13554.2	1372.55	13623.5	5.78227	10357.9	7.30291e-05	7.39519e-06
	72	1.8307	9496.04	468.905	9507.61	2.82691	943.475	0.000105051	5.18731e-06		72	1.8307	1641.03	83.326	1643.14	2.9068	3517.48	0.000607808	3.08626e-05		72	1.8307	3996.01	-11.3157	3996.03	-0.162247	5819.23	0.000250248	-7.08641e-07		72	1.8307	8633.73	463.931	8646.18	3.07582	8058.57	0.000115491	6.2059e-06		72	1.8307	13662.8	1337.75	13728.1	5.59212	10368	7.24965e-05	7.09827e-06
	73	1.5199	9575.42	531.8	9590.18	3.17883	953.456	0.000104113	5.78222e-06		73	1.5199	1643.33	92.3681	1645.92	3.2171	3527.42	0.000606605	3.40961e-05		73	1.5199	4013.07	0.42616	4013.07	0.00608441	5829.16	0.000249186	2.64618e-08		73	1.5199	8675.23	441.056	8686.43	2.91046	8068.54	0.000114974	5.84535e-06		73	1.5199	13812.5	1488.93	13892.5	6.15249	10377.9	7.15667e-05	7.7146e-06
	74	1.2619	9672.87	612.223	9692.23	3.62158	963.731	0.000102969	6.51722e-06		74	1.2619	1647.44	97.2905	1650.31	3.3797	3537.62	0.000604892	3.57222e-05		74	1.2619	4016.02	23.1574	4016.09	0.330379	5839.39	0.000248995	1.43577e-06		74	1.2619	8747.79	438.307	8758.76	2.8684	8078.75	0.000114028	5.71338e-06		74	1.2619	13997.5	1454.53	14072.8	5.93254	10388.2	7.06783e-05	7.34447e-06
	75	1.0476	9756.79	721.818	9783.45	4.2311	974.026	0.000101935	7.54126e-06		75	1.0476	1653.13	106.307	1656.54	3.67942	3547.85	0.000602422	3.87395e-05		75	1.0476	4034.62	25.0964	4034.7	0.35639	5849.68	0.000247845	1.54166e-06		75	1.0476	8776.56	430.065	8787.09	2.80534	8089.02	0.000113667	5.56986e-06		75	1.0476	14168.3	1326.98	14230.3	5.3506	10398.4	6.99663e-05	6.55291e-06
	76	0.86975	9955.28	827.636	9989.63	4.75238	992.081	9.97597e-05	8.29356e-06		76	0.86975	1654.79	114.059	1658.71	3.94298	3565.87	0.00060145	4.1456e-05		76	0.86975	4026.07	42.4796	4026.3	0.604513	5867.65	0.000248353	2.62041e-06		76	0.86975	8852.63	455.985	8864.36	2.94861	8114.64	0.000112662	5.80303e-06		76	0.86975	14429.3	1335.33	14490.9	5.28727	10416.2	6.87151e-05	6.35911e-06
	77	0.72208	10102.7	952.892	10147.5	5.38824	1001.13	9.81108e-05	9.25389e-06		77	0.72208	1660.41	122.037	1664.88	4.20359	3574.99	0.000599027	4.40276e-05		77	0.72208	4036.83	102.48	4038.13	1.45422	5876.78	0.00024756	6.28464e-06		77	0.72208	8908.45	331.361	8914.61	2.13021	8123.82	0.000112098	4.16962e-06		77	0.72208	14680.8	1432.84	14750.6	5.57436	10425.3	6.74733e-05	6.58533e-06
	78	0.59948	10261.2	1070.73	10316.9	5.95712	1010.29	9.64046e-05	1.00596e-05		78	0.59948	1669.55	132.224	1674.78	4.52822	3584.24	0.000595229	4.71406e-05		78	0.59948	4047.73	76.9939	4048.46	1.08972	5885.96	0.000246963	4.6976e-06		78	0.59948	8933.44	340.254	8939.92	2.18121	8133.16	0.000111777	4.25731e-06		78	0.59948	14726.3	1284.14	14782.2	4.98361	10434.6	6.73931e-05	5.8767e-06
	79	0.4977	10436.9	1243.08	10510.7	6.79215	1026.1	9.44736e-05	1.12522e-05		79	0.4977	1680.33	137.892	1685.98	4.6913	3593.26	0.00059114	4.85102e-05		79	0.4977	4066.46	82.2371	4067.29	1.15855	5894.9	0.000245813	4.97115e-06		79	0.4977	8964.29	254.869	8967.91	1.62857	8142.11	0.000111464	3.16909e-06		79	0.4977	14975.8	1347.53	15036.3	5.14165	10443.5	6.62382e-05	5.96014e-06
	80	0.4132	10674.1	1299.23	10752.9	6.93974	1034.25	9.23167e-05	1.12365e-05		80	0.4132	1689.56	149.635	1696.17	5.06118	3601.59	0.000587265	5.20109e-05		80	0.4132	4087.5	82.8942	4088.34	1.16179	5903.2	0.000244548	4.95941e-06		80	0.4132	9070.93	233.993	9073.94	1.47767	8150.6	0.000110169	2.84191e-06		80	0.4132	15175.1	1073.24	15213	4.04544	10451.9	6.55696e-05	4.63733e-06
	81	0.34305	10902.6	1428.86	10995.8	7.46648	1043.83	9.01728e-05	1.18178e-05		81	0.34305	1700.14	160.067	1707.66	5.37849	3611.12	0.000583019	5.48906e-05		81	0.34305	4079.74	73.6349	4080.41	1.03401	5912.81	0.000245034	4.42259e-06		81	0.34305	9131.9	171.461	9133.51	1.07566	8160.07	0.000109468	2.05537e-06		81	0.34305	15246.1	901.443	15272.8	3.38373	10461.5	6.53619e-05	3.86459e-06
	82	0.2848	11141.8	1516.64	11244.6	7.75154	1051.93	8.81193e-05	1.19949e-05		82	0.2848	1714.69	172.041	1723.3	5.72951	3619.23	0.000577383	5.79308e-05		82	0.2848	4149.83	90.8921	4150.82	1.25473	5920.91	0.000240858	5.27543e-06		82	0.2848	9091.46	177.21	9093.19	1.11666	8168.22	0.000109952	2.14316e-06		82	0.2848	15439.1	881.021	15464.3	3.26599	10469.7	6.45602e-05	3.68407e-06
	83	0.23645	11351.3	1630.77	11467.8	8.17541	1061.23	8.63143e-05	1.24003e-05		83	0.23645	1734.65	188.816	1744.9	6.21216	3628.54	0.000569734	6.20153e-05		83	0.23645	4127.26	69.5354	4127.84	0.965219	5930.23	0.000242223	4.08094e-06		83	0.23645	9060.27	116.803	9061.02	0.738606	8177.58	0.000110354	1.42266e-06		83	0.23645	15553.5	682.549	15568.4	2.51276	10479.1	6.41708e-05	2.81608e-06
	84	0.1963	11663.2	1692.68	11785.4	8.25767	1072.01	8.3971e-05	1.21867e-05		84	0.1963	1747.7	198.678	1758.96	6.48553	3639.23	0.000564879	6.42153e-05		84	0.1963	4165.27	82.8476	4166.1	1.13947	5940.99	0.000239985	4.77332e-06		84	0.1963	9183.58	78.7219	9183.92	0.491129	8188.42	0.000108882	9.33339e-07		84	0.1963	15660.3	624.007	15672.7	2.28183	10489.8	6.37546e-05	2.5404e-06
	85	0.16298	11960.1	1757.17	12088.5	8.35808	1084.56	8.18447e-05	1.20246e-05		85	0.16298	1763.58	212.283	1776.31	6.86368	3651.64	0.000558929	6.72784e-05		85	0.16298	4167.99	72.9064	4168.63	1.00212	5953.53	0.00023985	4.19546e-06		85	0.16298	9133.39	32.0343	9133.45	0.200958	8200.98	0.000109487	3.84013e-07		85	0.16298	15674.5	529.196	15683.5	1.93366	10502.3	6.37251e-05	2.15146e-06
	86	0.1353	12283.4	1844.4	12421.1	8.53938	1114.65	7.96154e-05	1.19545e-05		86	0.1353	1776.13	224.445	1790.26	7.20213	3666.19	0.000554171	7.0029e-05		86	0.1353	4189.94	91.7582	4190.95	1.25456	5968.15	0.000238552	5.2242e-06		86	0.1353	9153.85	23.1022	9153.88	0.144601	8215.59	0.000109243	2.75704e-07		86	0.1353	15677.8	276.73	15680.2	1.01123	10516.9	6.37648e-05	1.12552e-06
	87	0.11233	12680.5	1949.97	12829.5	8.74234	1131.6	7.70397e-05	1.1847e-05		87	0.11233	1793.01	239.573	1808.94	7.61052	3683.33	0.000547941	7.32133e-05		87	0.11233	4228.96	88.1539	4229.87	1.19418	5985.21	0.000236362	4.92704e-06		87	0.11233	9108.46	-65.7222	9108.69	-0.413412	8232.77	0.000109782	-7.92137e-07		87	0.11233	15620.8	256.26	15622.9	0.93986	10534	6.40001e-05	1.04993e-06
	88	0.09326	12947.9	2028.56	13105.8	8.90422	1151.72	7.53825e-05	1.18103e-05		88	0.09326	1813.31	251.944	1830.73	7.91012	3703.35	0.000541033	7.51719e-05		88	0.09326	4235.54	90.5692	4236.5	1.22498	6005.37	0.00023599	5.04621e-06		88	0.09326	9159.23	-116.562	9159.97	-0.729118	8252.85	0.000109162	-1.38921e-06		88	0.09326	15644.3	141.009	15644.9	0.516419	10554.2	6.3916e-05	5.76104e-07
	89	0.077426	13239.8	2117.43	13408.1	9.08633	1175.43	7.36461e-05	1.17782e-05		89	0.077426	1831.18	275.817	1851.84	8.56564	3727.09	0.00053398	8.04294e-05		89	0.077426	4263.14	76.9702	4263.84	1.03435	6029.12	0.000234492	4.23371e-06		89	0.077426	9111.77	-165.873	9113.28	-1.04291	8276.63	0.000109712	-1.99722e-06		89	0.077426	15607.9	26.4389	15607.9	0.0970558	10578	6.40699e-05	1.08531e-07
	90	0.064281	13766.1	2097.84	13925	8.66473	1235.61	7.09935e-05	1.08188e-05		90	0.064281	1844.8	285.852	1866.82	8.80793	3755.23	0.000529354	8.20234e-05		90	0.064281	4296.6	54.4177	4296.95	0.725629	6057.3	0.000232705	2.94727e-06		90	0.064281	9099.07	-172.976	9100.72	-1.08908	8304.72	0.000109862	-2.0885e-06		90	0.064281	15544.6	-129.107	15545.2	-0.475862	10606.1	6.43265e-05	-5.34267e-07
	91	0.053367	14213.6	2223.15	14386.4	8.88964	1268.95	6.86752e-05	1.07415e-05		91	0.053367	1862.49	296.043	1885.87	9.03162	3788.67	0.000523684	8.32397e-05		91	0.053367	4292.92	57.1864	4293.3	0.763198	6090.77	0.000232901	3.10249e-06		91	0.053367	9056.72	-250.629	9060.18	-1.58516	8338.14	0.000110331	-3.05322e-06		91	0.053367	15481.1	-177.17	15482.1	-0.655679	10639.5	6.45864e-05	-7.39144e-07
	92	0.044306	14719.4	2509.26	14931.7	9.6744	1308.79	6.60191e-05	1.12545e-05		92	0.044306	1860.89	303.397	1885.46	9.25996	3874.55	0.000523463	8.53448e-05		92	0.044306	4317.79	37.1073	4317.95	0.49239	6130.59	0.000231583	1.99023e-06		92	0.044306	8946.61	-313.76	8952.11	-2.00855	8377.89	0.000111637	-3.91513e-06		92	0.044306	15400.9	-276.201	15403.4	-1.02744	10679.4	6.49102e-05	-1.1641e-06
	93	0.036784	15368.8	2819.05	15625.2	10.394	1411.38	6.29489e-05	1.15465e-05		93	0.036784	1880.3	316.081	1906.68	9.54227	3921.9	0.000517214	8.69442e-05		93	0.036784	4326.55	16.4802	4326.58	0.218243	6178.07	0.000231128	8.80384e-07		93	0.036784	8956.12	-341.238	8962.62	-2.18197	8425.24	0.000111494	-4.24802e-06		93	0.036784	15313	-248.686	15315	-0.930409	10726.9	6.52866e-05	-1.06026e-06
	94	0.030539	15818.2	3160.06	16130.8	11.2974	1468	6.07921e-05	1.21446e-05		94	0.030539	1896.7	324.629	1924.28	9.71231	3978.59	0.000512226	8.76697e-05		94	0.030539	4327.18	8.69585	4327.19	0.115141	6234.77	0.000231096	4.64409e-07		94	0.030539	8947.28	-384.457	8955.53	-2.46043	8481.94	0.00011156	-4.79363e-06		94	0.030539	15165.8	-307.926	15168.9	-1.16317	10783.6	6.59107e-05	-1.33825e-06
	95	0.025354	16636.8	3556.26	17012.6	12.0659	1615.51	5.74814e-05	1.22872e-05		95	0.025354	1914.45	330.145	1942.7	9.7844	4046.42	0.000507259	8.74766e-05		95	0.025354	4359.01	-9.61228	4359.02	-0.126346	6302.56	0.000229409	-5.05882e-07		95	0.025354	8870.36	-412.352	8879.94	-2.66157	8549.79	0.000112492	-5.22936e-06		95	0.025354	15114.6	-297.44	15117.5	-1.12738	10851.4	6.61357e-05	-1.30149e-06
	96	0.021049	17225.9	3915.79	17665.4	12.8068	1696.51	5.51997e-05	1.2548e-05		96	0.021049	1928.59	335.76	1957.6	9.87598	4127.67	0.00050326	8.76156e-05		96	0.021049	4360.38	-38.5678	4360.55	-0.506772	6383.79	0.00022932	-2.02835e-06		96	0.021049	8812.47	-467.633	8824.87	-3.03754	8631.06	0.000113157	-6.00466e-06		96	0.021049	14984.2	-323.382	14987.7	-1.23634	10932.7	6.67058e-05	-1.43961e-06
	97	0.017475	17851.5	4334.55	18370.3	13.6479	1793.89	5.28988e-05	1.28444e-05		97	0.017475	1942.87	340.143	1972.42	9.93026	4225.03	0.000499395	8.74303e-05		97	0.017475	4352.28	-60.0534	4352.69	-0.790526	6481.2	0.000229721	-3.16973e-06		97	0.017475	8778.99	-492.012	8792.77	-3.20774	8728.41	0.000113552	-6.36391e-06		97	0.017475	14874.1	-302.374	14877.2	-1.1646	11030.1	6.72032e-05	-1.36617e-06
	98	0.014508	18613.1	4861.86	19237.6	14.6389	1910.57	5.0294e-05	1.31371e-05		98	0.014508	1952.34	339.525	1981.65	9.86545	4341.72	0.000497169	8.6461e-05		98	0.014508	4348.4	-69.2359	4348.96	-0.912194	6598	0.000229911	-3.66067e-06		98	0.014508	8726.1	-471.736	8738.84	-3.09442	8845.14	0.000114265	-6.1772e-06		98	0.014508	14861.8	-287.312	14864.6	-1.10752	11147	6.72615e-05	-1.30032e-06
	99	0.012045	20020.9	5709.56	20819.2	15.917	2217.5	4.61911e-05	1.31727e-05		99	0.012045	1958.08	335.648	1986.64	9.72694	4481.91	0.000496127	8.50447e-05		99	0.012045	4325.97	-93.9738	4326.99	-1.24445	6738.21	0.000231053	-5.01922e-06		99	0.012045	8695.42	-498.067	8709.67	-3.27828	8985.4	0.000114627	-6.56575e-06		99	0.012045	14808.5	-235.799	14810.4	-0.912252	11287.3	6.75115e-05	-1.075e-06
	100	0.01	21075.5	6395.24	22024.4	16.8801	2385.82	4.34479e-05	1.3184e-05		100	0.01	1960.42	329.67	1987.94	9.54573	4650.34	0.000496067	8.34202e-05		100	0.01	4297.82	-109.605	4299.22	-1.46087	6906.47	0.000232525	-5.92995e-06		100	0.01	8621.31	-499.457	8635.77	-3.3156	9153.78	0.000115604	-6.69725e-06		100	0.01	14824.6	-170.133	14825.6	-0.657521	11455.7	6.74466e-05	-7.74045e-07
[truncated: 80 more columns]
