# Supplementary material for: Perovskite seeding growth of formamidinium-lead-iodide-based perovskites for efficient and stable solar cells
Source: Nat Commun. 2018 Apr 23;9:1607. doi: 10.1038/s41467-018-04029-7 (PMC5913260; doi:10.1038/s41467-018-04029-7)
Supplement: Supplementary file 12 — Supplementary Data 9 [file 41467_2018_4029_MOESM12_ESM.xlsx]

## Sheet: Sheet1
Day 1		Day 2		Day 3		Day 4		Day 5		Day 6		Day 7		Day 8		Day 9		Day 10		Day 11		Day 12		Day 13		Day 14		Day 15		Day 16		Day 17		Day 18		Day 19		Day 20
0	1.01713	20.5803	1.00281	40.5347	0.86294	60.55	0.87789	80.3273	0.89741	100.327	0.86606	120.321	0.83885	140.314	0.7934	160.321	0.80586	180.321	0.75578	200.321	0.7204	220.321	0.77186	240.321	0.72961	260.321	0.6728	280.3	0.60654	300.3	0.60452	320.302	0.57539	340.302	0.51206	360.302	0.50239	380.302	0.46511
0.00638	1.01035	20.5855	0.99665	40.5405	0.85538	60.5557	0.8793	80.3294	0.87595	100.329	0.86389	120.323	0.83454	140.317	0.78787	160.323	0.81598	180.323	0.74505	200.323	0.71059	220.323	0.75169	240.323	0.71329	260.323	0.65665	280.301	0.59215	300.301	0.57529	320.303	0.55429	340.303	0.50363	360.303	0.4966	380.303	0.45479
0.01275	1.00574	20.5906	0.99223	40.5463	0.85091	60.5613	0.88244	80.3316	0.86318	100.332	0.86087	120.326	0.83165	140.319	0.78591	160.326	0.81758	180.326	0.73834	200.326	0.70088	220.326	0.73392	240.326	0.69828	260.326	0.63867	280.302	0.57362	300.302	0.57639	320.304	0.53898	340.304	0.49054	360.304	0.50182	380.304	0.44882
0.01912	1.00366	20.5958	0.98891	40.5521	0.85092	60.567	0.88735	80.3377	0.85873	100.338	0.85313	120.333	0.83159	140.327	0.79218	160.332	0.80773	180.332	0.73195	200.332	0.69226	220.332	0.7166	240.332	0.68251	260.332	0.61527	280.302	0.57341	300.302	0.56665	320.305	0.5324	340.305	0.48504	360.305	0.49098	380.305	0.44357
0.0255	1.00235	20.6009	0.98741	40.5579	0.85041	60.5727	0.89283	80.3439	0.86142	100.344	0.85327	120.341	0.82912	140.334	0.78971	160.339	0.79815	180.339	0.73288	200.339	0.67964	220.339	0.70928	240.339	0.67754	260.339	0.60378	280.303	0.57702	300.303	0.56057	320.306	0.52634	340.306	0.47793	360.306	0.48584	380.306	0.43735
0.03187	0.99991	20.6061	0.98713	40.5637	0.85114	60.5784	0.89738	80.35	0.85564	100.35	0.84777	120.348	0.83011	140.341	0.78648	160.346	0.7925	180.346	0.73041	200.346	0.67845	220.346	0.70323	240.346	0.66751	260.346	0.59634	280.304	0.57302	300.304	0.55665	320.307	0.52701	340.307	0.47331	360.307	0.4792	380.307	0.44408
0.03826	0.99838	20.6112	0.98574	40.5695	0.85141	60.584	0.89812	80.3561	0.8593	100.356	0.84253	120.355	0.824	140.349	0.78217	160.353	0.79039	180.353	0.71927	200.353	0.68286	220.353	0.68627	240.353	0.65929	260.353	0.59553	280.305	0.55009	300.305	0.55568	320.307	0.52303	340.307	0.47165	360.307	0.46732	380.307	0.43565
0.04465	0.9971	20.6164	0.98549	40.5753	0.85223	60.5897	0.89608	80.3623	0.85596	100.362	0.8462	120.363	0.81168	140.356	0.77572	160.359	0.77971	180.359	0.71084	200.359	0.67961	220.359	0.68655	240.359	0.64728	260.359	0.59321	280.306	0.55325	300.306	0.54537	320.308	0.5257	340.308	0.47553	360.308	0.46739	380.308	0.43041
0.05101	0.99495	20.6215	0.98421	40.5811	0.85378	60.5953	0.88953	80.3684	0.85489	100.368	0.85915	120.37	0.8113	140.363	0.77995	160.366	0.7708	180.366	0.7164	200.366	0.67209	220.366	0.69235	240.366	0.64614	260.366	0.59721	280.307	0.55163	300.307	0.53754	320.309	0.51403	340.309	0.46777	360.309	0.47291	380.309	0.43312
0.0574	0.99433	20.6267	0.9827	40.5869	0.85627	60.601	0.8837	80.3745	0.84592	100.375	0.85675	120.377	0.82077	140.371	0.77786	160.373	0.77143	180.373	0.72243	200.373	0.67182	220.373	0.69276	240.373	0.65034	260.373	0.59329	280.307	0.55928	300.307	0.54123	320.31	0.51588	340.31	0.4688	360.31	0.47078	380.31	0.4373
0.06379	0.99648	20.6318	0.98177	40.5927	0.85842	60.6067	0.88063	80.3807	0.84942	100.381	0.85458	120.385	0.81946	140.378	0.77848	160.38	0.78015	180.38	0.72677	200.38	0.67552	220.38	0.68788	240.38	0.64724	260.38	0.58766	280.308	0.56424	300.308	0.54147	320.311	0.51187	340.311	0.46568	360.311	0.47011	380.311	0.43338
0.07017	0.99866	20.6369	0.98228	40.5985	0.85932	60.6123	0.88158	80.3868	0.83924	100.387	0.85888	120.392	0.80623	140.385	0.77131	160.386	0.78682	180.386	0.71363	200.386	0.67447	220.386	0.69172	240.386	0.64009	260.386	0.58664	280.309	0.55602	300.309	0.53902	320.311	0.50791	340.311	0.46172	360.311	0.46914	380.311	0.43865
0.07656	0.99894	20.6421	0.98279	40.6043	0.86025	60.618	0.88545	80.3929	0.84678	100.393	0.85666	120.399	0.80325	140.393	0.78045	160.393	0.77884	180.393	0.71508	200.393	0.66628	220.393	0.68279	240.393	0.63983	260.393	0.58169	280.31	0.55651	300.31	0.53402	320.312	0.50065	340.312	0.45683	360.312	0.46547	380.312	0.43902
0.08295	0.99769	20.6472	0.98459	40.6101	0.86178	60.6236	0.88968	80.399	0.84704	100.399	0.8487	120.407	0.80691	140.4	0.78875	160.4	0.77345	180.4	0.71137	200.4	0.66219	220.4	0.67197	240.4	0.64335	260.4	0.57496	280.311	0.55233	300.311	0.52345	320.313	0.49972	340.313	0.45815	360.313	0.46342	380.313	0.43837
0.08933	0.99715	20.6524	0.987	40.6159	0.86055	60.6293	0.89236	80.4051	0.84447	100.405	0.84504	120.414	0.81303	140.407	0.78937	160.406	0.76728	180.406	0.70842	200.406	0.66208	220.406	0.67756	240.406	0.64235	260.406	0.57236	280.311	0.54506	300.311	0.53066	320.314	0.49335	340.314	0.45328	360.314	0.46769	380.314	0.4411
0.09572	0.99831	20.6575	0.98824	40.6217	0.8583	60.6349	0.89293	80.4113	0.84171	100.411	0.84801	120.422	0.8105	140.415	0.78646	160.413	0.7656	180.413	0.69492	200.413	0.6637	220.413	0.67637	240.413	0.63455	260.413	0.58044	280.312	0.5576	300.312	0.51752	320.315	0.49461	340.315	0.45271	360.315	0.46379	380.315	0.4358
0.10215	1.00103	20.6627	0.98709	40.6275	0.85794	60.6406	0.89299	80.4174	0.84395	100.417	0.8457	120.429	0.80652	140.422	0.78258	160.42	0.76231	180.42	0.69613	200.42	0.66366	220.42	0.68044	240.42	0.63066	260.42	0.58754	280.313	0.55675	300.313	0.52899	320.315	0.49365	340.315	0.4534	360.315	0.46082	380.315	0.43381
0.10853	1.00296	20.6678	0.98285	40.6333	0.85769	60.6463	0.89123	80.4235	0.84506	100.423	0.84944	120.436	0.79968	140.429	0.78167	160.427	0.76333	180.427	0.70289	200.427	0.66584	220.427	0.67074	240.427	0.63056	260.427	0.58374	280.314	0.54473	300.314	0.52042	320.316	0.4897	340.316	0.45221	360.316	0.46267	380.316	0.43025
0.11494	1.00406	20.673	0.97838	40.6391	0.85573	60.6519	0.89149	80.4296	0.83777	100.43	0.85236	120.444	0.80302	140.437	0.78261	160.433	0.75875	180.433	0.70787	200.433	0.66607	220.433	0.6677	240.433	0.63209	260.433	0.57989	280.315	0.54709	300.315	0.51788	320.317	0.49323	340.317	0.44919	360.317	0.46431	380.317	0.42833
0.12132	1.00222	20.6781	0.97603	40.6449	0.85485	60.6576	0.89495	80.4358	0.83524	100.436	0.84539	120.451	0.80338	140.444	0.79003	160.44	0.75441	180.44	0.70267	200.44	0.65926	220.44	0.66353	240.44	0.63205	260.44	0.58225	280.315	0.55095	300.315	0.51846	320.318	0.49805	340.318	0.45217	360.318	0.45701	380.318	0.44399
0.12771	0.99799	20.6833	0.97564	40.6507	0.85631	60.6633	0.89961	80.4419	0.83529	100.442	0.8427	120.458	0.80673	140.452	0.78445	160.447	0.75635	180.447	0.70174	200.447	0.66046	220.447	0.6744	240.447	0.63413	260.447	0.58268	280.316	0.5496	300.316	0.5195	320.319	0.49983	340.319	0.45597	360.319	0.45581	380.319	0.43361
0.13408	0.9939	20.6884	0.97472	40.6565	0.85766	60.6689	0.90211	80.448	0.83961	100.448	0.83894	120.466	0.80481	140.459	0.77828	160.454	0.75767	180.454	0.69796	200.454	0.66396	220.454	0.67488	240.454	0.63435	260.454	0.57539	280.317	0.55423	300.317	0.51448	320.319	0.49574	340.319	0.44939	360.319	0.46152	380.319	0.43284
0.14047	0.99357	20.6936	0.97623	40.6623	0.85837	60.6746	0.90395	80.4541	0.84692	100.454	0.84647	120.473	0.80544	140.466	0.77984	160.46	0.76119	180.46	0.69695	200.46	0.65929	220.46	0.66338	240.46	0.62787	260.46	0.56678	280.318	0.55904	300.318	0.52076	320.32	0.48824	340.32	0.44775	360.32	0.45149	380.32	0.42733
0.14683	0.99468	20.6987	0.97926	40.6681	0.85951	60.6803	0.90289	80.4603	0.8478	100.46	0.85215	120.48	0.80776	140.474	0.78643	160.467	0.76776	180.467	0.6928	200.467	0.65855	220.467	0.66606	240.467	0.62901	260.467	0.56999	280.319	0.5533	300.319	0.5281	320.321	0.4963	340.321	0.45286	360.321	0.45852	380.321	0.43792
0.1532	0.99609	20.7039	0.98144	40.6739	0.8627	60.6859	0.89907	80.4664	0.83965	100.466	0.85034	120.488	0.80696	140.481	0.78314	160.474	0.77252	180.474	0.69671	200.474	0.65869	220.474	0.67359	240.474	0.63235	260.474	0.57768	280.319	0.54935	300.319	0.52697	320.322	0.49561	340.322	0.4538	360.322	0.46025	380.322	0.43919
0.15959	0.99788	20.7091	0.97966	40.6797	0.86509	60.6916	0.89577	80.4725	0.83753	100.473	0.84076	120.495	0.8084	140.488	0.78258	160.481	0.7736	180.481	0.68984	200.481	0.65428	220.481	0.67986	240.481	0.6279	260.481	0.57877	280.32	0.55585	300.32	0.52766	320.323	0.49227	340.323	0.45382	360.323	0.46102	380.323	0.4287
0.16595	0.99988	20.7142	0.97719	40.6855	0.86477	60.6973	0.8969	80.4787	0.83744	100.479	0.8353	120.502	0.80959	140.496	0.78061	160.487	0.76286	180.487	0.69904	200.487	0.64706	220.487	0.67642	240.487	0.62719	260.487	0.56999	280.321	0.53656	300.321	0.52018	320.323	0.49392	340.323	0.45554	360.323	0.46645	380.323	0.43748
0.17232	0.99889	20.7194	0.97373	40.6913	0.86307	60.703	0.89795	80.4848	0.84249	100.485	0.84579	120.51	0.81381	140.503	0.78726	160.494	0.75948	180.494	0.69897	200.494	0.65369	220.494	0.67945	240.494	0.62733	260.494	0.56896	280.322	0.53837	300.322	0.52087	320.324	0.48957	340.324	0.44879	360.324	0.46842	380.324	0.43894
0.17871	0.99602	20.7245	0.96882	40.6971	0.86122	60.7086	0.89969	80.491	0.83195	100.491	0.85273	120.517	0.8043	140.51	0.78226	160.501	0.76543	180.501	0.70652	200.501	0.65323	220.501	0.66883	240.501	0.62313	260.501	0.56753	280.323	0.54959	300.323	0.51398	320.325	0.48895	340.325	0.44762	360.325	0.46041	380.325	0.44458
0.18507	0.99466	20.7297	0.96402	40.7029	0.85885	60.7143	0.90227	80.4971	0.83495	100.497	0.85584	120.524	0.79953	140.518	0.78547	160.508	0.76757	180.508	0.69785	200.508	0.65666	220.508	0.66991	240.508	0.61625	260.508	0.5744	280.323	0.55457	300.323	0.52977	320.326	0.48979	340.326	0.4519	360.326	0.45835	380.326	0.44285
0.19146	0.9967	20.7348	0.96334	40.7087	0.8559	60.72	0.90374	80.5032	0.83877	100.503	0.85062	120.532	0.79441	140.525	0.77751	160.514	0.75197	180.514	0.69832	200.514	0.65524	220.514	0.6699	240.514	0.62257	260.514	0.57078	280.324	0.55501	300.324	0.527	320.327	0.49547	340.327	0.45343	360.327	0.46564	380.327	0.43943
0.19785	0.99944	20.74	0.9649	40.7145	0.85582	60.7256	0.90033	80.5094	0.8382	100.509	0.85398	120.539	0.80173	140.533	0.78288	160.521	0.74551	180.521	0.68932	200.521	0.65562	220.521	0.66826	240.521	0.62212	260.521	0.57747	280.325	0.54223	300.325	0.5261	320.327	0.49615	340.327	0.4546	360.327	0.4632	380.327	0.44366
0.20424	1.002	20.7451	0.96694	40.7203	0.85699	60.7313	0.89635	80.5155	0.83461	100.516	0.85051	120.547	0.81034	140.54	0.78534	160.528	0.74997	180.528	0.69507	200.528	0.65457	220.528	0.6563	240.528	0.62539	260.528	0.57056	280.326	0.54512	300.326	0.52709	320.328	0.49652	340.328	0.44978	360.328	0.46448	380.328	0.44173
0.21062	1.00317	20.7502	0.97037	40.7261	0.85853	60.737	0.89548	80.5216	0.83776	100.522	0.84727	120.554	0.81286	140.547	0.78555	160.535	0.75123	180.535	0.69098	200.535	0.65574	220.535	0.66186	240.535	0.62403	260.535	0.56846	280.327	0.54298	300.327	0.51114	320.329	0.49813	340.329	0.45536	360.329	0.45277	380.329	0.43463
0.21701	1.00198	20.7554	0.97289	40.7319	0.85935	60.7426	0.89468	80.5277	0.83907	100.528	0.84639	120.561	0.79886	140.555	0.7807	160.541	0.75142	180.541	0.69342	200.541	0.65021	220.541	0.66203	240.541	0.6244	260.541	0.56794	280.327	0.54758	300.327	0.51985	320.33	0.48733	340.33	0.44931	360.33	0.46285	380.33	0.43643
0.2234	0.99821	20.7605	0.97135	40.7377	0.86105	60.7483	0.89463	80.5339	0.8377	100.534	0.84736	120.569	0.78747	140.562	0.77702	160.548	0.74682	180.548	0.69704	200.548	0.6488	220.548	0.66589	240.548	0.6234	260.548	0.57289	280.328	0.55418	300.328	0.52474	320.331	0.4872	340.331	0.44731	360.331	0.46187	380.331	0.43316
0.22976	0.9955	20.7657	0.96735	40.7435	0.86135	60.7539	0.89383	80.54	0.84114	100.54	0.84053	120.576	0.78389	140.569	0.78073	160.555	0.75036	180.555	0.70202	200.555	0.6594	220.555	0.66184	240.555	0.62451	260.555	0.57483	280.329	0.55206	300.329	0.51433	320.331	0.48853	340.331	0.44773	360.331	0.45899	380.331	0.43903
0.23615	0.99547	20.7708	0.96433	40.7493	0.86066	60.7596	0.89379	80.5461	0.83914	100.546	0.83813	120.583	0.79415	140.577	0.77911	160.562	0.75793	180.562	0.69946	200.562	0.66202	220.562	0.66915	240.562	0.61925	260.562	0.57332	280.33	0.55645	300.33	0.52147	320.332	0.49509	340.332	0.45304	360.332	0.45908	380.332	0.44296
0.24254	0.99712	20.776	0.96171	40.7551	0.8597	60.7652	0.89272	80.5522	0.82908	100.552	0.84229	120.591	0.80639	140.584	0.78387	160.568	0.76613	180.568	0.7017	200.568	0.65533	220.568	0.67152	240.568	0.61791	260.568	0.5736	280.331	0.54899	300.331	0.51514	320.333	0.49293	340.333	0.4523	360.333	0.46284	380.333	0.4438
0.2489	0.99887	20.7811	0.9598	40.7608	0.85853	60.7709	0.89325	80.5583	0.82206	100.558	0.84262	120.598	0.8091	140.591	0.78384	160.575	0.76411	180.575	0.69751	200.575	0.65669	220.575	0.68169	240.575	0.628	260.575	0.56567	280.331	0.55177	300.331	0.51938	320.334	0.49857	340.334	0.45635	360.334	0.46283	380.334	0.43891
0.25529	1.00028	20.7863	0.95991	40.7667	0.85826	60.7766	0.8923	80.5644	0.82339	100.564	0.84103	120.605	0.80077	140.599	0.78108	160.582	0.76555	180.582	0.69353	200.582	0.65503	220.582	0.67156	240.582	0.6305	260.582	0.56197	280.332	0.55009	300.332	0.51562	320.335	0.49909	340.335	0.45538	360.335	0.46601	380.335	0.44505
0.26168	1.00052	20.7914	0.96152	40.7725	0.85905	60.7822	0.89252	80.5706	0.83468	100.571	0.83657	120.613	0.79335	140.606	0.78252	160.588	0.75834	180.588	0.68797	200.588	0.65422	220.588	0.66226	240.588	0.62413	260.588	0.55898	280.333	0.55377	300.333	0.51846	320.336	0.48319	340.336	0.44848	360.336	0.46334	380.336	0.44462
0.26806	0.9994	20.7966	0.96364	40.7783	0.86127	60.7879	0.89572	80.5767	0.84313	100.577	0.84246	120.62	0.80027	140.613	0.77849	160.595	0.74951	180.595	0.69766	200.595	0.65401	220.595	0.66548	240.595	0.62542	260.595	0.56354	280.334	0.54379	300.334	0.52046	320.336	0.49609	340.336	0.45699	360.336	0.46621	380.336	0.44063
0.27445	0.99777	20.8017	0.96277	40.7841	0.86246	60.7936	0.89799	80.5828	0.8374	100.583	0.84388	120.627	0.80792	140.621	0.77605	160.602	0.7491	180.602	0.70142	200.602	0.65663	220.602	0.66959	240.602	0.62383	260.602	0.56178	280.335	0.5543	300.335	0.52519	320.337	0.48895	340.337	0.44866	360.337	0.46836	380.337	0.43562
0.28084	0.99616	20.8069	0.96226	40.7899	0.86393	60.7992	0.8975	80.589	0.82962	100.589	0.85206	120.635	0.80864	140.628	0.77225	160.609	0.75957	180.609	0.70014	200.609	0.65005	220.609	0.66896	240.609	0.62307	260.609	0.56342	280.336	0.55246	300.336	0.51817	320.338	0.48372	340.338	0.4447	360.338	0.46066	380.338	0.44359
0.2872	0.9941	20.812	0.96228	40.7957	0.86442	60.8049	0.8974	80.5951	0.83497	100.595	0.84374	120.642	0.79911	140.635	0.77845	160.615	0.75708	180.615	0.69059	200.615	0.65273	220.615	0.66447	240.615	0.62286	260.615	0.57052	280.336	0.53796	300.336	0.51582	320.339	0.49465	340.339	0.45522	360.339	0.45624	380.339	0.43228
0.29359	0.99155	20.8172	0.96515	40.8015	0.86532	60.8105	0.90061	80.6012	0.84402	100.601	0.84697	120.649	0.79465	140.643	0.77325	160.622	0.75546	180.622	0.69175	200.622	0.65286	220.622	0.66628	240.622	0.62536	260.622	0.57207	280.337	0.5446	300.337	0.52224	320.34	0.495	340.34	0.45351	360.34	0.46826	380.34	0.44607
0.29998	0.98877	20.8223	0.96606	40.8073	0.86561	60.8162	0.90122	80.6073	0.83898	100.607	0.8435	120.657	0.80184	140.65	0.77655	160.629	0.74853	180.629	0.70277	200.629	0.65146	220.629	0.66261	240.629	0.61909	260.629	0.56372	280.338	0.54722	300.338	0.51495	320.34	0.49989	340.34	0.45877	360.34	0.46244	380.34	0.4359
0.30636	0.9871	20.8274	0.96789	40.813	0.86578	60.8219	0.90229	80.6135	0.82688	100.613	0.84629	120.664	0.80573	140.657	0.78045	160.636	0.74984	180.636	0.69966	200.636	0.65398	220.636	0.66466	240.636	0.62165	260.636	0.55986	280.339	0.55275	300.339	0.51528	320.341	0.48534	340.341	0.44663	360.341	0.47015	380.341	0.44835
0.31273	0.98732	20.8326	0.9671	40.8188	0.86714	60.8275	0.90402	80.6196	0.82912	100.62	0.84428	120.672	0.80713	140.665	0.78505	160.642	0.75601	180.642	0.68776	200.642	0.65538	220.642	0.67291	240.642	0.62177	260.642	0.56884	280.34	0.54966	300.34	0.51298	320.342	0.486	340.342	0.45081	360.342	0.46124	380.342	0.44744
0.31912	0.98819	20.8377	0.96432	40.8246	0.86755	60.8332	0.90589	80.6257	0.83564	100.626	0.84311	120.679	0.79694	140.672	0.78507	160.649	0.75745	180.649	0.68866	200.649	0.65461	220.649	0.66562	240.649	0.62043	260.649	0.5775	280.34	0.54689	300.34	0.5244	320.343	0.49816	340.343	0.45819	360.343	0.46775	380.343	0.43999
0.32549	0.98713	20.8429	0.95878	40.8304	0.86805	60.8389	0.90544	80.6318	0.83786	100.632	0.84373	120.686	0.79471	140.679	0.78308	160.656	0.74747	180.656	0.69107	200.656	0.65048	220.656	0.66562	240.656	0.62284	260.656	0.57144	280.341	0.55416	300.341	0.51733	320.344	0.49486	340.344	0.45355	360.344	0.46884	380.344	0.43744
0.33187	0.98475	20.8481	0.9555	40.8362	0.86876	60.8445	0.90702	80.638	0.83409	100.638	0.85063	120.694	0.80113	140.687	0.77598	160.663	0.74144	180.663	0.68782	200.663	0.65092	220.663	0.66151	240.663	0.62417	260.663	0.56609	280.342	0.55223	300.342	0.52926	320.344	0.49561	340.344	0.45091	360.344	0.46412	380.344	0.44356
0.33824	0.9838	20.8532	0.95474	40.842	0.87203	60.8502	0.90724	80.6441	0.84215	100.644	0.84755	120.701	0.81016	140.694	0.77513	160.669	0.75047	180.669	0.67891	200.669	0.64595	220.669	0.66281	240.669	0.62343	260.669	0.55609	280.343	0.54269	300.343	0.51498	320.345	0.49964	340.345	0.45532	360.345	0.4569	380.345	0.43871
0.34463	0.98541	20.8583	0.95491	40.8479	0.87323	60.8558	0.90541	80.6502	0.84161	100.65	0.84214	120.708	0.81116	140.702	0.78366	160.676	0.75944	180.676	0.68941	200.676	0.65311	220.676	0.6627	240.676	0.6195	260.676	0.55974	280.344	0.55769	300.344	0.5151	320.346	0.49614	340.346	0.45658	360.346	0.46301	380.346	0.44691
0.35101	0.98966	20.8635	0.95693	40.8536	0.87577	60.8615	0.90186	80.6564	0.84416	100.656	0.83911	120.716	0.81123	140.709	0.78501	160.683	0.75812	180.683	0.69117	200.683	0.65542	220.683	0.66818	240.683	0.61993	260.683	0.56836	280.344	0.55196	300.344	0.51913	320.347	0.48862	340.347	0.44656	360.347	0.46889	380.347	0.44331
0.35742	0.99573	20.8686	0.95907	40.8594	0.87692	60.8672	0.90028	80.6625	0.83668	100.662	0.84759	120.723	0.80842	140.716	0.77646	160.69	0.75567	180.69	0.69653	200.69	0.65318	220.69	0.66682	240.69	0.61519	260.69	0.57153	280.345	0.55581	300.345	0.52597	320.348	0.49804	340.348	0.45718	360.348	0.45602	380.348	0.44009
0.36379	1.00168	20.8738	0.95949	40.8652	0.87766	60.8728	0.89804	80.6686	0.83358	100.669	0.8508	120.73	0.80882	140.724	0.76985	160.696	0.75879	180.696	0.69713	200.696	0.65501	220.696	0.66756	240.696	0.62201	260.696	0.56155	280.346	0.53743	300.346	0.51556	320.348	0.49982	340.348	0.4565	360.348	0.46815	380.348	0.44415
0.37017	1.00432	20.8789	0.95695	40.871	0.87569	60.8785	0.89724	80.6747	0.82352	100.675	0.85009	120.738	0.81164	140.731	0.76794	160.703	0.7675	180.703	0.69532	200.703	0.65356	220.703	0.66738	240.703	0.62421	260.703	0.5532	280.347	0.54648	300.347	0.51687	320.349	0.49688	340.349	0.45254	360.349	0.46362	380.349	0.43808
0.37656	1.00433	20.8841	0.9571	40.8768	0.87547	60.8841	0.89823	80.6809	0.82171	100.681	0.84976	120.745	0.8139	140.738	0.77184	160.71	0.75684	180.71	0.6871	200.71	0.65808	220.71	0.66827	240.71	0.62207	260.71	0.56027	280.348	0.55517	300.348	0.51373	320.35	0.4953	340.35	0.45581	360.35	0.46113	380.35	0.45097
0.38295	1.00315	20.8892	0.95821	40.8826	0.87532	60.8898	0.90005	80.687	0.82664	100.687	0.85155	120.752	0.80562	140.746	0.77277	160.717	0.74478	180.717	0.68687	200.717	0.65456	220.717	0.66838	240.717	0.62382	260.717	0.56746	280.348	0.54029	300.348	0.52384	320.351	0.48285	340.351	0.4485	360.351	0.46704	380.351	0.43682
0.38931	1.0013	20.8943	0.96032	40.8884	0.87644	60.8955	0.89924	80.6931	0.83986	100.693	0.85898	120.76	0.80233	140.753	0.77832	160.723	0.73521	180.723	0.68627	200.723	0.65159	220.723	0.67711	240.723	0.62244	260.723	0.56539	280.349	0.55055	300.349	0.51549	320.352	0.4845	340.352	0.45077	360.352	0.46792	380.352	0.44744
0.3957	0.99881	20.8995	0.96209	40.8942	0.87767	60.9011	0.89993	80.6993	0.84646	100.699	0.84459	120.767	0.80267	140.76	0.77715	160.73	0.74763	180.73	0.68951	200.73	0.6525	220.73	0.67388	240.73	0.62674	260.73	0.56122	280.35	0.5409	300.35	0.52783	320.352	0.49465	340.352	0.45619	360.352	0.47085	380.352	0.44799
0.40207	0.99778	20.9047	0.96367	40.9	0.87972	60.9068	0.90079	80.7054	0.83969	100.705	0.84326	120.774	0.80623	140.768	0.77585	160.737	0.74731	180.737	0.68924	200.737	0.65691	220.737	0.67494	240.737	0.62339	260.737	0.55935	280.351	0.53669	300.351	0.52604	320.353	0.50058	340.353	0.4553	360.353	0.46861	380.353	0.43717
0.40845	0.99912	20.9098	0.96319	40.9058	0.87963	60.9124	0.90073	80.7115	0.83752	100.712	0.84617	120.782	0.80546	140.775	0.77888	160.743	0.75171	180.743	0.69484	200.743	0.65313	220.743	0.67315	240.743	0.62056	260.743	0.56709	280.352	0.54148	300.352	0.52882	320.354	0.48283	340.354	0.44967	360.354	0.46021	380.354	0.43776
0.41484	1.00034	20.915	0.96293	40.9116	0.87863	60.9181	0.90151	80.7176	0.83067	100.718	0.84647	120.789	0.80415	140.782	0.7884	160.75	0.74295	180.75	0.69638	200.75	0.64393	220.75	0.67424	240.75	0.62143	260.75	0.56386	280.352	0.55286	300.352	0.52678	320.355	0.48963	340.355	0.45586	360.355	0.47019	380.355	0.44654
0.42121	1.00023	20.9201	0.96263	40.9174	0.8767	60.9238	0.90313	80.7237	0.82856	100.724	0.84091	120.796	0.79705	140.79	0.78927	160.757	0.75248	180.757	0.69493	200.757	0.6524	220.757	0.67228	240.757	0.62563	260.757	0.55906	280.353	0.54694	300.353	0.52661	320.356	0.49127	340.356	0.45269	360.356	0.47411	380.356	0.44006
0.42759	0.99909	20.9253	0.96123	40.9232	0.87612	60.9295	0.90041	80.7299	0.82455	100.73	0.84906	120.804	0.80116	140.797	0.78	160.764	0.74958	180.764	0.68846	200.764	0.65496	220.764	0.66722	240.764	0.62203	260.764	0.55286	280.354	0.5533	300.354	0.52824	320.356	0.48797	340.356	0.45352	360.356	0.46476	380.356	0.43495
0.43398	0.99789	20.9304	0.96098	40.929	0.87557	60.9351	0.89574	80.736	0.83145	100.736	0.8488	120.811	0.79972	140.804	0.78018	160.77	0.75859	180.77	0.68318	200.77	0.64995	220.77	0.67115	240.77	0.61327	260.77	0.55338	280.355	0.55118	300.355	0.51956	320.357	0.4852	340.357	0.44968	360.357	0.47233	380.357	0.44635
0.44037	0.99433	20.9355	0.96257	40.9348	0.87767	60.9408	0.89297	80.7421	0.82801	100.742	0.84719	120.819	0.80136	140.812	0.78401	160.777	0.75349	180.777	0.68354	200.777	0.65244	220.777	0.66787	240.777	0.62133	260.777	0.55212	280.356	0.54346	300.356	0.52555	320.358	0.49323	340.358	0.45693	360.358	0.46643	380.358	0.4406
0.44674	0.98925	20.9407	0.96394	40.9406	0.87918	60.9465	0.8898	80.7483	0.82504	100.748	0.84404	120.826	0.79655	140.819	0.78644	160.784	0.74734	180.784	0.68687	200.784	0.66265	220.784	0.65943	240.784	0.62377	260.784	0.55955	280.356	0.53754	300.356	0.51775	320.359	0.48962	340.359	0.45166	360.359	0.47379	380.359	0.44804
0.45312	0.98628	20.9458	0.96411	40.9464	0.88141	60.9521	0.88713	80.7544	0.82333	100.754	0.84265	120.833	0.80113	140.827	0.77948	160.791	0.74	180.791	0.69281	200.791	0.66379	220.791	0.65823	240.791	0.619	260.791	0.56406	280.357	0.54084	300.357	0.52673	320.36	0.4954	340.36	0.45427	360.36	0.46613	380.36	0.44369
0.45951	0.9887	20.951	0.96483	40.9522	0.88257	60.9578	0.88771	80.7605	0.82438	100.761	0.83685	120.841	0.79718	140.834	0.78131	160.797	0.74535	180.797	0.68942	200.797	0.65567	220.797	0.66786	240.797	0.62138	260.797	0.56412	280.358	0.53622	300.358	0.51679	320.361	0.49734	340.361	0.45359	360.361	0.46519	380.361	0.44453
0.4659	0.99286	20.9561	0.96395	40.958	0.88443	60.9634	0.89106	80.7666	0.82848	100.767	0.83953	120.848	0.79279	140.841	0.78079	160.804	0.7576	180.804	0.68006	200.804	0.65638	220.804	0.67285	240.804	0.6311	260.804	0.55695	280.359	0.55134	300.359	0.51871	320.361	0.4942	340.361	0.45063	360.361	0.46137	380.361	0.44333
0.47228	0.99542	20.9613	0.96136	40.9638	0.88359	60.9691	0.8915	80.7728	0.82914	100.773	0.84475	120.855	0.79124	140.849	0.77457	160.811	0.75245	180.811	0.68516	200.811	0.66284	220.811	0.67463	240.811	0.63218	260.811	0.56265	280.36	0.54368	300.36	0.51833	320.362	0.49453	340.362	0.45425	360.362	0.45796	380.362	0.43899
0.47867	0.99716	20.9664	0.95737	40.9696	0.88278	60.9748	0.89227	80.7789	0.82702	100.779	0.84088	120.863	0.79321	140.856	0.7747	160.818	0.74887	180.818	0.69433	200.818	0.65668	220.818	0.67167	240.818	0.62445	260.818	0.55753	280.361	0.54359	300.361	0.51336	320.363	0.49705	340.363	0.45453	360.363	0.46706	380.363	0.44961
0.48504	0.9995	20.9716	0.954	40.9754	0.88024	60.9804	0.89286	80.785	0.82741	100.785	0.84606	120.87	0.79527	140.863	0.78666	160.824	0.74363	180.824	0.70155	200.824	0.6482	220.824	0.67142	240.824	0.62512	260.824	0.56136	280.361	0.54939	300.361	0.51583	320.364	0.4901	340.364	0.45299	360.364	0.46319	380.364	0.44093
0.49144	1.00091	20.9767	0.95035	40.9812	0.87769	60.9861	0.89457	80.7911	0.83092	100.791	0.83966	120.877	0.79818	140.871	0.7927	160.831	0.74439	180.831	0.69231	200.831	0.64387	220.831	0.6671	240.831	0.63127	260.831	0.56426	280.362	0.5374	300.362	0.5254	320.365	0.49603	340.365	0.45396	360.365	0.46953	380.365	0.45002
0.49783	1.00121	20.9819	0.9502	40.987	0.87436	60.9917	0.89432	80.7973	0.83574	100.797	0.84676	120.885	0.80239	140.878	0.77951	160.838	0.74428	180.838	0.68309	200.838	0.65014	220.838	0.66587	240.838	0.62541	260.838	0.56897	280.363	0.55415	300.363	0.51769	320.365	0.48996	340.365	0.45383	360.365	0.46454	380.365	0.44842
0.50424	1.0014	20.987	0.94963	40.9928	0.87361	60.9974	0.89451	80.8034	0.83556	100.803	0.84083	120.892	0.80451	140.885	0.77771	160.845	0.7502	180.845	0.68299	200.845	0.65529	220.845	0.66178	240.845	0.61734	260.845	0.56105	280.364	0.53524	300.364	0.51692	320.366	0.49255	340.366	0.45648	360.366	0.47065	380.366	0.44589
0.5106	0.99984	20.9922	0.94947	40.9986	0.87364	61.0031	0.89467	80.8095	0.84066	100.81	0.84504	120.899	0.79979	140.893	0.78278	160.851	0.74961	180.851	0.69639	200.851	0.65955	220.851	0.6618	240.851	0.61321	260.851	0.56108	280.365	0.55175	300.365	0.52282	320.367	0.4987	340.367	0.45525	360.367	0.47388	380.367	0.4495
0.51699	0.99566	20.9973	0.9503	41.0044	0.87468	61.0087	0.89616	80.8157	0.84202	100.816	0.83921	120.907	0.79314	140.9	0.7909	160.858	0.73865	180.858	0.69633	200.858	0.65508	220.858	0.66235	240.858	0.61918	260.858	0.56206	280.365	0.55192	300.365	0.51544	320.368	0.48886	340.368	0.45393	360.368	0.46319	380.368	0.44291
0.52338	0.99111	21.0025	0.9549	41.0102	0.87496	61.0144	0.89768	80.8218	0.83504	100.822	0.84739	120.914	0.78743	140.907	0.78368	160.865	0.7402	180.865	0.69215	200.865	0.6523	220.865	0.66681	240.865	0.62408	260.865	0.55487	280.366	0.55108	300.366	0.51708	320.369	0.48845	340.369	0.4534	360.369	0.4729	380.369	0.45026
0.52974	0.9882	21.0076	0.95672	41.016	0.87687	61.0201	0.89942	80.8279	0.83233	100.828	0.84329	120.921	0.79557	140.915	0.7774	160.872	0.73864	180.872	0.69011	200.872	0.65209	220.872	0.67079	240.872	0.62814	260.872	0.55397	280.367	0.5443	300.367	0.52683	320.369	0.497	340.369	0.45639	360.369	0.47129	380.369	0.44507
0.53613	0.98632	21.0128	0.95877	41.0218	0.87948	61.0257	0.90068	80.834	0.82706	100.834	0.84491	120.929	0.80469	140.922	0.77033	160.878	0.74371	180.878	0.68803	200.878	0.65534	220.878	0.66494	240.878	0.62388	260.878	0.56287	280.368	0.53638	300.368	0.51348	320.37	0.49529	340.37	0.45659	360.37	0.46668	380.37	0.43879
0.5425	0.986	21.0179	0.96009	41.0276	0.88183	61.0314	0.90087	80.8401	0.83466	100.84	0.84599	120.936	0.80351	140.929	0.77336	160.885	0.73882	180.885	0.68844	200.885	0.65624	220.885	0.66322	240.885	0.62123	260.885	0.56926	280.369	0.54848	300.369	0.51255	320.371	0.48534	340.371	0.452	360.371	0.46959	380.371	0.44179
0.54888	0.98747	21.0231	0.95946	41.0333	0.88182	61.0371	0.90072	80.8463	0.83395	100.846	0.84874	120.944	0.79398	140.937	0.78272	160.892	0.74666	180.892	0.68825	200.892	0.65618	220.892	0.66053	240.892	0.62104	260.892	0.56936	280.369	0.538	300.369	0.51841	320.372	0.49052	340.372	0.45433	360.372	0.47097	380.372	0.44013
0.55527	0.98883	21.0283	0.9553	41.0392	0.8823	61.0427	0.90079	80.8524	0.84174	100.852	0.84086	120.951	0.79697	140.944	0.7883	160.899	0.74325	180.899	0.69608	200.899	0.65481	220.899	0.65944	240.899	0.62413	260.899	0.56333	280.37	0.55328	300.37	0.51686	320.373	0.49613	340.373	0.45656	360.373	0.47239	380.373	0.45309
0.56166	0.98967	21.0334	0.95254	41.045	0.88338	61.0484	0.89995	80.8585	0.83763	100.859	0.84089	120.958	0.79757	140.952	0.78616	160.905	0.7483	180.905	0.69	200.905	0.65648	220.905	0.65779	240.905	0.62499	260.905	0.56162	280.371	0.53823	300.371	0.5188	320.373	0.48574	340.373	0.45058	360.373	0.46986	380.373	0.44859
0.56804	0.99235	21.0385	0.94948	41.0508	0.88262	61.0541	0.89769	80.8647	0.83388	100.865	0.84404	120.966	0.79417	140.959	0.78085	160.912	0.73427	180.912	0.68752	200.912	0.65796	220.912	0.66139	240.912	0.62494	260.912	0.55458	280.372	0.55338	300.372	0.52381	320.374	0.48262	340.374	0.44618	360.374	0.4689	380.374	0.44718
0.57443	0.99702	21.0437	0.94616	41.0566	0.88102	61.0597	0.89673	80.8708	0.83332	100.871	0.84737	120.973	0.79453	140.966	0.77681	160.919	0.7395	180.919	0.67831	200.919	0.66012	220.919	0.66369	240.919	0.62363	260.919	0.55416	280.373	0.54101	300.373	0.51836	320.375	0.49846	340.375	0.45895	360.375	0.46396	380.375	0.45068
0.58082	0.99899	21.0488	0.94387	41.0624	0.88054	61.0654	0.89463	80.877	0.83883	100.877	0.84456	120.98	0.80773	140.974	0.77398	160.925	0.74457	180.925	0.68574	200.925	0.66227	220.925	0.6681	240.925	0.62522	260.925	0.55136	280.373	0.54449	300.373	0.5275	320.376	0.49765	340.376	0.45399	360.376	0.4704	380.376	0.43917
0.5872	0.9974	21.054	0.94354	41.0682	0.88015	61.0711	0.89132	80.8831	0.84127	100.883	0.84576	120.988	0.81202	140.981	0.77376	160.932	0.7499	180.932	0.69416	200.932	0.65792	220.932	0.6657	240.932	0.62663	260.932	0.55836	280.374	0.5536	300.374	0.51707	320.377	0.49616	340.377	0.45362	360.377	0.46253	380.377	0.44707
0.59359	0.99528	21.0591	0.94377	41.074	0.87784	61.0767	0.88872	80.8892	0.82946	100.889	0.83946	120.995	0.81352	140.988	0.78083	160.939	0.74713	180.939	0.70197	200.939	0.65192	220.939	0.66502	240.939	0.62869	260.939	0.56244	280.375	0.54695	300.375	0.52084	320.377	0.49653	340.377	0.45509	360.377	0.46215	380.377	0.44011
0.59998	0.99365	21.0643	0.94526	41.0798	0.87678	61.0824	0.89114	80.8953	0.82971	100.895	0.82968	121.002	0.80895	140.996	0.78655	160.946	0.74757	180.946	0.70076	200.946	0.6479	220.946	0.66009	240.946	0.63073	260.946	0.56327	280.376	0.54844	300.376	0.52436	320.378	0.48889	340.378	0.45402	360.378	0.46599	380.378	0.44665
0.60636	0.99046	21.0694	0.94713	41.0855	0.87747	61.088	0.89333	80.9014	0.82807	100.901	0.83344	121.01	0.79931	141.003	0.79041	160.952	0.75136	180.952	0.69272	200.952	0.65731	220.952	0.66094	240.952	0.62659	260.952	0.55868	280.377	0.53779	300.377	0.52046	320.379	0.49634	340.379	0.4585	360.379	0.47208	380.379	0.44501
0.61275	0.98873	21.0746	0.94846	41.0913	0.88019	61.0937	0.89526	80.9076	0.83344	100.908	0.84614	121.017	0.79614	141.01	0.78355	160.959	0.75172	180.959	0.68915	200.959	0.65657	220.959	0.65982	240.959	0.62087	260.959	0.55684	280.377	0.53766	300.377	0.52803	320.38	0.49879	340.38	0.45791	360.38	0.47204	380.38	0.44007
0.61914	0.99107	21.0797	0.94951	41.0971	0.88309	61.0994	0.89507	80.9137	0.82784	100.914	0.85769	121.024	0.80226	141.018	0.77605	160.966	0.74908	180.966	0.69061	200.966	0.65178	220.966	0.67016	240.966	0.61705	260.966	0.56053	280.378	0.54209	300.378	0.5216	320.381	0.49294	340.381	0.45238	360.381	0.46785	380.381	0.43898
0.62553	0.99445	21.0849	0.95124	41.1029	0.88456	61.105	0.8954	80.9198	0.82737	100.92	0.84515	121.032	0.80345	141.025	0.77724	160.973	0.74097	180.973	0.69225	200.973	0.6487	220.973	0.67172	240.973	0.62601	260.973	0.56139	280.379	0.54763	300.379	0.53294	320.382	0.48833	340.382	0.45093	360.382	0.46385	380.382	0.44356
0.63191	0.99586	21.09	0.95265	41.1088	0.88313	61.1107	0.89338	80.926	0.8231	100.926	0.84032	121.039	0.80688	141.032	0.78358	160.979	0.74564	180.979	0.68456	200.979	0.66133	220.979	0.67591	240.979	0.62531	260.979	0.55676	280.38	0.53784	300.38	0.51737	320.382	0.48705	340.382	0.45208	360.382	0.46755	380.382	0.45159
0.6383	0.99702	21.0952	0.95457	41.1146	0.87965	61.1164	0.89179	80.9321	0.82514	100.932	0.8436	121.046	0.81402	141.04	0.78974	160.986	0.75643	180.986	0.68366	200.986	0.66283	220.986	0.67073	240.986	0.62075	260.986	0.55766	280.381	0.53967	300.381	0.53231	320.383	0.4934	340.383	0.45615	360.383	0.47001	380.383	0.44438
0.64469	0.99805	21.1003	0.95627	41.1204	0.87669	61.122	0.88928	80.9382	0.82477	100.938	0.84946	121.054	0.81593	141.047	0.78865	160.993	0.75951	180.993	0.6827	200.993	0.66106	220.993	0.66587	240.993	0.61781	260.993	0.55864	280.382	0.54205	300.382	0.52559	320.384	0.49274	340.384	0.44992	360.384	0.4728	380.384	0.45241
0.65109	0.99659	21.1055	0.95673	41.1262	0.87503	61.1277	0.89062	80.9444	0.83035	100.944	0.84097	121.061	0.80925	141.054	0.78544	161	0.74986	181	0.67944	201	0.66123	221	0.66122	241	0.62983	261	0.56255	280.382	0.54504	300.382	0.51469	320.385	0.48574	340.385	0.44734	360.385	0.45945	380.385	0.44604
0.65748	0.99295	21.1106	0.95531	41.132	0.87522	61.1334	0.89273	80.9505	0.82786	100.95	0.8298	121.069	0.81298	141.062	0.78305	161.006	0.74746	181.006	0.67482	201.006	0.66253	221.006	0.66523	241.006	0.63126	261.006	0.55731	280.383	0.55371	300.383	0.52807	320.386	0.4923	340.386	0.45386	360.386	0.46008	380.386	0.43578
0.66386	0.99049	21.1158	0.95297	41.1378	0.87516	61.139	0.89614	80.9566	0.83466	100.957	0.83745	121.076	0.81164	141.069	0.78418	161.013	0.7457	181.013	0.68394	201.013	0.65769	221.013	0.67244	241.013	0.62958	261.013	0.55964	280.384	0.55702	300.384	0.52416	320.386	0.48495	340.386	0.45173	360.386	0.46887	380.386	0.4501
0.67025	0.98987	21.1209	0.9512	41.1436	0.87622	61.1447	0.89642	80.9627	0.8294	100.963	0.8408	121.083	0.79924	141.077	0.78376	161.02	0.75332	181.02	0.69244	201.02	0.66248	221.02	0.67519	241.02	0.62974	261.02	0.56082	280.385	0.54893	300.385	0.51418	320.387	0.48515	340.387	0.45211	360.387	0.47171	380.387	0.44463
0.67664	0.98948	21.1261	0.95188	41.1494	0.87605	61.1504	0.89873	80.9689	0.83811	100.969	0.83696	121.091	0.79016	141.084	0.78634	161.027	0.75473	181.027	0.69967	201.027	0.66411	221.027	0.67448	241.027	0.63098	261.027	0.56267	280.386	0.54512	300.386	0.51684	320.388	0.49643	340.388	0.45858	360.388	0.47394	380.388	0.45362
0.68302	0.98856	21.1313	0.95376	41.1552	0.87461	61.156	0.89818	80.975	0.83403	100.975	0.83619	121.098	0.78985	141.091	0.7925	161.033	0.75005	181.033	0.70006	201.033	0.65699	221.033	0.66705	241.033	0.62637	261.033	0.55713	280.386	0.55245	300.386	0.52381	320.389	0.49703	340.389	0.45754	360.389	0.47167	380.389	0.43776
0.68941	0.98856	21.1364	0.9557	41.161	0.87316	61.1617	0.89666	80.9811	0.83136	100.981	0.84466	121.105	0.79587	141.099	0.78484	161.04	0.74404	181.04	0.70259	201.04	0.65083	221.04	0.66179	241.04	0.63093	261.04	0.55814	280.387	0.55218	300.387	0.52483	320.39	0.49127	340.39	0.44999	360.39	0.46968	380.39	0.44226
0.69578	0.98935	21.1415	0.95716	41.1668	0.87367	61.1674	0.89238	80.9873	0.82093	100.987	0.84536	121.113	0.79413	141.106	0.77765	161.047	0.74759	181.047	0.70001	201.047	0.65295	221.047	0.65725	241.047	0.63249	261.047	0.56588	280.388	0.54111	300.388	0.52566	320.39	0.48761	340.39	0.45216	360.39	0.46216	380.39	0.45085
0.70216	0.99043	21.1467	0.9579	41.1726	0.87538	61.173	0.89025	80.9934	0.83057	100.993	0.83335	121.12	0.80149	141.113	0.78255	161.054	0.74958	181.054	0.69875	201.054	0.65383	221.054	0.6541	241.054	0.6257	261.054	0.56406	280.389	0.54857	300.389	0.52237	320.391	0.49855	340.391	0.45562	360.391	0.46883	380.391	0.44058
0.70855	0.99243	21.1519	0.95617	41.1784	0.87696	61.1787	0.88684	80.9995	0.83875	101	0.83019	121.127	0.8059	141.121	0.78937	161.06	0.75048	181.06	0.69531	201.06	0.65038	221.06	0.65406	241.06	0.61984	261.06	0.56275	280.39	0.54381	300.39	0.52554	320.392	0.49143	340.392	0.45301	360.392	0.46599	380.392	0.45293
0.71492	0.99533	21.157	0.95499	41.1842	0.8781	61.1844	0.88511	81.0057	0.84052	101.006	0.84087	121.135	0.80617	141.128	0.78271	161.067	0.74813	181.067	0.69388	201.067	0.65165	221.067	0.65345	241.067	0.62185	261.067	0.56298	280.39	0.55047	300.39	0.51645	320.393	0.49156	340.393	0.45476	360.393	0.46825	380.393	0.45096
0.72131	0.99647	21.1622	0.95432	41.19	0.87772	61.1901	0.88493	81.0118	0.83926	101.012	0.84657	121.142	0.80097	141.135	0.77553	161.074	0.75237	181.074	0.69232	201.074	0.65237	221.074	0.66084	241.074	0.6227	261.074	0.56285	280.391	0.5566	300.391	0.52489	320.394	0.49709	340.394	0.45356	360.394	0.47069	380.394	0.44549
0.72769	0.99517	21.1673	0.95512	41.1958	0.879	61.1957	0.8865	81.0179	0.84385	101.018	0.84113	121.15	0.79874	141.143	0.78081	161.081	0.7522	181.081	0.6847	201.081	0.65207	221.081	0.6695	241.081	0.61941	261.081	0.56305	280.392	0.55485	300.392	0.51889	320.394	0.49409	340.394	0.45282	360.394	0.46104	380.394	0.44045
0.73408	0.99241	21.1725	0.9562	41.2016	0.87915	61.2014	0.88737	81.0241	0.83526	101.024	0.83941	121.157	0.79636	141.15	0.78476	161.087	0.75016	181.087	0.68125	201.087	0.64789	221.087	0.67851	241.087	0.62062	261.087	0.56275	280.393	0.55576	300.393	0.5213	320.395	0.49272	340.395	0.45112	360.395	0.46504	380.395	0.45196
0.74047	0.98999	21.1776	0.95812	41.2074	0.87943	61.2071	0.8879	81.0302	0.8263	101.03	0.84241	121.164	0.7943	141.158	0.78181	161.094	0.73651	181.094	0.6781	201.094	0.65248	221.094	0.66794	241.094	0.62131	261.094	0.56291	280.394	0.54092	300.394	0.52503	320.396	0.4854	340.396	0.45097	360.396	0.46353	380.396	0.4545
0.74693	0.9883	21.1828	0.95806	41.2132	0.87925	61.2127	0.88938	81.0363	0.82153	101.036	0.83947	121.172	0.80507	141.165	0.77287	161.101	0.73923	181.101	0.67646	201.101	0.66153	221.101	0.65875	241.101	0.62102	261.101	0.5616	280.394	0.54689	300.394	0.52882	320.397	0.4869	340.397	0.45067	360.397	0.47025	380.397	0.44801
0.75332	0.98836	21.1879	0.95857	41.219	0.88166	61.2184	0.8921	81.0425	0.82539	101.042	0.83603	121.179	0.80504	141.172	0.77544	161.108	0.7511	181.108	0.67731	201.108	0.66079	221.108	0.66262	241.108	0.61704	261.108	0.56738	280.395	0.54624	300.395	0.52932	320.398	0.49132	340.398	0.45314	360.398	0.46609	380.398	0.43815
0.7598	0.98885	21.1931	0.95769	41.2248	0.8828	61.224	0.8951	81.0486	0.82715	101.049	0.84614	121.186	0.79999	141.18	0.78036	161.114	0.75284	181.114	0.68494	201.114	0.66006	221.114	0.66938	241.114	0.62141	261.114	0.56033	280.396	0.5453	300.396	0.53113	320.399	0.4944	340.399	0.45805	360.399	0.46615	380.399	0.43766
0.76621	0.98819	21.1982	0.95798	41.2306	0.88503	61.2297	0.89792	81.0547	0.83482	101.055	0.84766	121.194	0.79234	141.187	0.78418	161.121	0.74173	181.121	0.68772	201.121	0.65719	221.121	0.67238	241.121	0.63003	261.121	0.55204	280.397	0.55793	300.397	0.52542	320.399	0.49758	340.399	0.4527	360.399	0.47532	380.399	0.45095
0.77261	0.9868	21.2034	0.95887	41.2364	0.88699	61.2354	0.90257	81.0608	0.84341	101.061	0.84706	121.201	0.80105	141.194	0.7812	161.128	0.74266	181.128	0.68176	201.128	0.65423	221.128	0.66524	241.128	0.62932	261.128	0.55373	280.398	0.53784	300.398	0.52788	320.4	0.48742	340.4	0.45497	360.4	0.46001	380.4	0.44743
0.779	0.98601	21.2085	0.96181	41.2422	0.89014	61.241	0.90556	81.067	0.83711	101.067	0.85088	121.208	0.80705	141.202	0.7771	161.135	0.75356	181.135	0.68102	201.135	0.65097	221.135	0.67043	241.135	0.62863	261.135	0.55805	280.399	0.54064	300.399	0.51969	320.401	0.48981	340.401	0.4543	360.401	0.47556	380.401	0.44427
0.78539	0.98673	21.2137	0.96163	41.248	0.89301	61.2467	0.90219	81.0731	0.82121	101.073	0.84586	121.216	0.8105	141.209	0.77347	161.141	0.75169	181.141	0.68139	201.141	0.65823	221.141	0.66777	241.141	0.62589	261.141	0.56037	280.399	0.55248	300.399	0.51772	320.402	0.4866	340.402	0.44927	360.402	0.47096	380.402	0.44145
0.79179	0.98824	21.2188	0.96051	41.2538	0.89402	61.2524	0.89824	81.0792	0.82564	101.079	0.84376	121.223	0.80829	141.216	0.77463	161.148	0.74756	181.148	0.68155	201.148	0.66082	221.148	0.66763	241.148	0.62308	261.148	0.55856	280.4	0.53868	300.4	0.52939	320.403	0.48806	340.403	0.45177	360.403	0.46514	380.403	0.44671
0.79818	0.99248	21.224	0.95888	41.2596	0.89301	61.258	0.89644	81.0854	0.83822	101.085	0.8329	121.23	0.80625	141.224	0.77511	161.155	0.74786	181.155	0.68383	201.155	0.65577	221.155	0.65771	241.155	0.61997	261.155	0.55633	280.401	0.55631	300.401	0.51794	320.403	0.49913	340.403	0.4542	360.403	0.46976	380.403	0.4525
0.80459	0.997	21.2292	0.95666	41.2654	0.89049	61.2637	0.89346	81.0915	0.8392	101.091	0.83801	121.238	0.80635	141.231	0.7822	161.161	0.75599	181.161	0.68591	201.161	0.65047	221.161	0.65945	241.161	0.62688	261.161	0.55497	280.402	0.53913	300.402	0.51567	320.404	0.49862	340.404	0.45694	360.404	0.46186	380.404	0.44999
0.81099	1.00095	21.2344	0.95464	41.2713	0.88861	61.2694	0.88917	81.0976	0.83064	101.098	0.84423	121.245	0.80998	141.238	0.78286	161.168	0.75362	181.168	0.68111	201.168	0.65085	221.168	0.66108	241.168	0.62935	261.168	0.55556	280.403	0.54966	300.403	0.53144	320.405	0.48519	340.405	0.44951	360.405	0.46805	380.405	0.44977
0.81738	1.00248	21.2396	0.95452	41.2771	0.88477	61.2751	0.88971	81.1037	0.83612	101.104	0.84729	121.252	0.81054	141.246	0.7787	161.175	0.75245	181.175	0.67681	201.175	0.65826	221.175	0.66108	241.175	0.62454	261.175	0.55518	280.403	0.55411	300.403	0.52466	320.406	0.48882	340.406	0.45319	360.406	0.46643	380.406	0.44245
0.82379	1.00288	21.2447	0.9558	41.283	0.8831	61.2809	0.89156	81.11	0.83631	101.11	0.84308	121.26	0.81059	141.253	0.77161	161.182	0.75328	181.182	0.67939	201.182	0.66047	221.182	0.65996	241.182	0.61949	261.182	0.54835	280.404	0.55116	300.404	0.52707	320.407	0.49584	340.407	0.45505	360.407	0.47167	380.407	0.45162
0.83017	0.99968	21.2499	0.95457	41.2888	0.88076	61.2865	0.8935	81.1161	0.83233	101.116	0.83591	121.267	0.80391	141.261	0.78204	161.189	0.74856	181.189	0.67744	201.189	0.65307	221.189	0.6574	241.189	0.61986	261.189	0.54651	280.405	0.55369	300.405	0.52604	320.408	0.48838	340.408	0.45241	360.408	0.46509	380.408	0.43805
0.83658	0.99496	21.2551	0.95376	41.2946	0.88098	61.2922	0.89745	81.1223	0.82236	101.122	0.83995	121.275	0.80186	141.268	0.78583	161.195	0.74778	181.195	0.67402	201.195	0.64906	221.195	0.65611	241.195	0.62692	261.195	0.5509	280.406	0.53377	300.406	0.53107	320.408	0.49666	340.408	0.45358	360.408	0.47018	380.408	0.44962
0.84299	0.98941	21.2602	0.95321	41.3004	0.88046	61.2979	0.90025	81.1285	0.82156	101.128	0.83998	121.282	0.79802	141.275	0.78684	161.202	0.74513	181.202	0.67984	201.202	0.64989	221.202	0.65157	241.202	0.62902	261.202	0.55851	280.407	0.54022	300.407	0.52999	320.409	0.48597	340.409	0.44952	360.409	0.46204	380.409	0.44295
0.84937	0.98644	21.2654	0.95369	41.3062	0.88287	61.3036	0.89922	81.1346	0.8322	101.135	0.85338	121.29	0.80391	141.283	0.78672	161.209	0.7492	181.209	0.69058	201.209	0.65586	221.209	0.6602	241.209	0.62197	261.209	0.56486	280.408	0.5411	300.408	0.52096	320.41	0.49541	340.41	0.45697	360.41	0.46617	380.41	0.44562
0.85578	0.98654	21.2705	0.9553	41.312	0.88426	61.3092	0.89659	81.1407	0.8372	101.141	0.84481	121.297	0.81117	141.29	0.79089	161.216	0.75166	181.216	0.69561	201.216	0.66351	221.216	0.66404	241.216	0.61815	261.216	0.5618	280.408	0.55448	300.408	0.51784	320.411	0.49898	340.411	0.46116	360.411	0.47198	380.411	0.45118
0.86219	0.99005	21.2757	0.95656	41.3178	0.88751	61.3149	0.89413	81.1469	0.83305	101.147	0.83729	121.304	0.80812	141.298	0.78527	161.222	0.74863	181.222	0.69577	201.222	0.66465	221.222	0.67012	241.222	0.61894	261.222	0.56171	280.409	0.53468	300.409	0.51549	320.412	0.49659	340.412	0.45616	360.412	0.47687	380.412	0.45239
0.86859	0.99359	21.2809	0.95725	41.3236	0.8881	61.3206	0.89065	81.153	0.83197	101.153	0.82851	121.312	0.79703	141.305	0.78099	161.229	0.74565	181.229	0.69095	201.229	0.6592	221.229	0.66209	241.229	0.62463	261.229	0.55666	280.41	0.53763	300.41	0.51553	320.412	0.50134	340.412	0.45914	360.412	0.46869	380.412	0.44956
0.875	0.99709	21.286	0.95746	41.3295	0.88824	61.3263	0.89126	81.1592	0.83359	101.159	0.83437	121.319	0.79521	141.312	0.78027	161.236	0.7507	181.236	0.68723	201.236	0.6531	221.236	0.667	241.236	0.63192	261.236	0.55113	280.411	0.55038	300.411	0.51696	320.413	0.49187	340.413	0.45565	360.413	0.46888	380.413	0.44617
0.88138	0.99965	21.2912	0.95935	41.3353	0.88717	61.3319	0.89573	81.1653	0.83485	101.165	0.83325	121.326	0.80422	141.32	0.78597	161.243	0.75894	181.243	0.68164	201.243	0.65302	221.243	0.6707	241.243	0.633	261.243	0.55415	280.412	0.55472	300.412	0.527	320.414	0.49743	340.414	0.45472	360.414	0.4718	380.414	0.44341
0.88783	1.00112	21.2964	0.96024	41.3411	0.88698	61.3376	0.89888	81.1714	0.83237	101.171	0.83227	121.334	0.80736	141.327	0.78746	161.249	0.7512	181.249	0.68476	201.249	0.64816	221.249	0.66935	241.249	0.62781	261.249	0.5571	280.412	0.53834	300.412	0.5298	320.415	0.49102	340.415	0.45528	360.415	0.46334	380.415	0.44189
0.89422	1.001	21.3015	0.9632	41.3469	0.88559	61.3433	0.90037	81.1776	0.83262	101.178	0.82424	121.341	0.8068	141.334	0.78511	161.256	0.74573	181.256	0.68678	201.256	0.6517	221.256	0.66443	241.256	0.622	261.256	0.55543	280.413	0.53959	300.413	0.53084	320.416	0.49413	340.416	0.45537	360.416	0.47176	380.416	0.44219
0.90066	0.99939	21.3067	0.96561	41.3527	0.88476	61.349	0.90066	81.1837	0.82501	101.184	0.82672	121.348	0.80933	141.342	0.77524	161.263	0.75019	181.263	0.69249	201.263	0.65982	221.263	0.66935	241.263	0.62192	261.263	0.54964	280.414	0.54618	300.414	0.51725	320.416	0.49162	340.416	0.45581	360.416	0.46864	380.416	0.44322
0.90707	0.99541	21.3118	0.96515	41.3585	0.88597	61.3547	0.89831	81.1899	0.83334	101.19	0.83114	121.356	0.80628	141.349	0.78097	161.27	0.74721	181.27	0.69183	201.27	0.66965	221.27	0.6785	241.27	0.6173	261.27	0.55161	280.415	0.53799	300.415	0.5223	320.417	0.49017	340.417	0.44987	360.417	0.47413	380.417	0.45267
0.91351	0.99044	21.317	0.96004	41.3643	0.88712	61.3603	0.89451	81.196	0.83532	101.196	0.8394	121.363	0.79574	141.356	0.78403	161.276	0.7376	181.276	0.6952	201.276	0.66434	221.276	0.66711	241.276	0.62066	261.276	0.55112	280.416	0.55459	300.416	0.51519	320.418	0.49717	340.418	0.45961	360.418	0.46129	380.418	0.44094
0.9199	0.98595	21.3222	0.9553	41.3702	0.88826	61.366	0.89517	81.2022	0.83247	101.202	0.84852	121.371	0.7959	141.364	0.78757	161.283	0.73767	181.283	0.69754	201.283	0.6602	221.283	0.66376	241.283	0.6284	261.283	0.55206	280.416	0.53906	300.416	0.52736	320.419	0.48855	340.419	0.45092	360.419	0.475	380.419	0.44868
0.92634	0.98224	21.3273	0.95175	41.376	0.88888	61.3717	0.89608	81.2083	0.82674	101.208	0.85025	121.378	0.80258	141.371	0.77851	161.29	0.74186	181.29	0.69837	201.29	0.65993	221.29	0.669	241.29	0.63777	261.29	0.55477	280.417	0.54907	300.417	0.52831	320.42	0.49089	340.42	0.45164	360.42	0.46667	380.42	0.44834
0.93275	0.98008	21.3325	0.95014	41.3818	0.89113	61.3774	0.89625	81.2144	0.83364	101.214	0.83602	121.385	0.80391	141.379	0.78381	161.297	0.73988	181.297	0.69536	201.297	0.66488	221.297	0.67837	241.297	0.6327	261.297	0.55627	280.418	0.55155	300.418	0.53095	320.42	0.48538	340.42	0.44987	360.42	0.46543	380.42	0.44787
0.93916	0.9808	21.3377	0.94998	41.3876	0.89234	61.3831	0.89691	81.2206	0.83901	101.221	0.82962	121.393	0.7961	141.386	0.78379	161.303	0.73911	181.303	0.68793	201.303	0.66957	221.303	0.6751	241.303	0.62876	261.303	0.55536	280.419	0.54497	300.419	0.52537	320.421	0.49411	340.421	0.45695	360.421	0.46755	380.421	0.44554
0.94554	0.983	21.3428	0.95259	41.3934	0.89301	61.3887	0.8996	81.2267	0.83744	101.227	0.83436	121.4	0.78963	141.393	0.78701	161.31	0.74581	181.31	0.68051	201.31	0.66752	221.31	0.67444	241.31	0.62851	261.31	0.55236	280.42	0.55083	300.42	0.52105	320.422	0.49393	340.422	0.4538	360.422	0.47194	380.422	0.44333
0.95197	0.98532	21.348	0.95395	41.3993	0.89261	61.3945	0.90001	81.2329	0.83822	101.233	0.83722	121.407	0.79085	141.401	0.78184	161.317	0.74587	181.317	0.67266	201.317	0.65955	221.317	0.67333	241.317	0.63322	261.317	0.5476	280.42	0.54207	300.42	0.5272	320.423	0.48883	340.423	0.45378	360.423	0.46586	380.423	0.44448
0.95838	0.9871	21.3532	0.95433	41.4051	0.89349	61.4001	0.89992	81.239	0.83472	101.239	0.83777	121.415	0.7893	141.408	0.78032	161.324	0.74582	181.324	0.67318	201.324	0.65884	221.324	0.66742	241.324	0.63768	261.324	0.54893	280.421	0.53848	300.421	0.52987	320.424	0.49888	340.424	0.45527	360.424	0.4713	380.424	0.44316
0.96482	0.98836	21.3584	0.95447	41.4109	0.89496	61.4058	0.8989	81.2452	0.83562	101.245	0.83544	121.422	0.80074	141.416	0.77864	161.331	0.74936	181.331	0.6767	201.331	0.66223	221.331	0.66765	241.331	0.63574	261.331	0.54643	280.422	0.53856	300.422	0.52026	320.425	0.48925	340.425	0.45303	360.425	0.4633	380.425	0.44441
0.97123	0.98903	21.3636	0.95639	41.4167	0.89429	61.4115	0.89757	81.2514	0.82688	101.251	0.83504	121.43	0.80426	141.423	0.78237	161.337	0.75479	181.337	0.68538	201.337	0.66526	221.337	0.66552	241.337	0.62815	261.337	0.55148	280.423	0.54234	300.423	0.52276	320.425	0.49878	340.425	0.45906	360.425	0.46986	380.425	0.44623
0.97765	0.98937	21.3688	0.9564	41.4226	0.89338	61.4173	0.89582	81.2575	0.82359	101.258	0.83906	121.437	0.80569	141.43	0.78941	161.344	0.74606	181.344	0.68867	201.344	0.65545	221.344	0.66835	241.344	0.62747	261.344	0.55691	280.424	0.55088	300.424	0.52317	320.426	0.50048	340.426	0.45755	360.426	0.47151	380.426	0.44575
0.98404	0.98898	21.3739	0.9565	41.4284	0.89165	61.4229	0.89468	81.2637	0.82286	101.264	0.84738	121.444	0.79599	141.438	0.78602	161.351	0.73633	181.351	0.68858	201.351	0.65848	221.351	0.66817	241.351	0.63069	261.351	0.56615	280.425	0.54722	300.425	0.53243	320.427	0.4893	340.427	0.45483	360.427	0.46801	380.427	0.45406
0.99047	0.98824	21.3791	0.95567	41.4342	0.89114	61.4286	0.89303	81.2699	0.83072	101.27	0.84824	121.452	0.79439	141.445	0.78465	161.358	0.73447	181.358	0.68603	201.358	0.65928	221.358	0.67754	241.358	0.63358	261.358	0.55758	280.425	0.54504	300.425	0.52704	320.428	0.49437	340.428	0.45205	360.428	0.47202	380.428	0.43818
0.99687	0.9888	21.3842	0.95334	41.4401	0.88902	61.4343	0.89247	81.276	0.83279	101.276	0.83733	121.459	0.79217	141.452	0.7869	161.364	0.74327	181.364	0.68257	201.364	0.65982	221.364	0.67956	241.364	0.62424	261.364	0.55264	280.426	0.55183	300.426	0.52821	320.429	0.48655	340.429	0.45015	360.429	0.46263	380.429	0.44933
1.0033	0.98957	21.3894	0.95149	41.4459	0.88799	61.44	0.89168	81.2822	0.82764	101.282	0.8382	121.467	0.78771	141.46	0.79473	161.371	0.75118	181.371	0.67723	201.371	0.64939	221.371	0.67351	241.371	0.62712	261.371	0.55115	280.427	0.54112	300.427	0.51717	320.429	0.49835	340.429	0.459	360.429	0.46566	380.429	0.43938
1.0097	0.98984	21.3946	0.95175	41.4517	0.88549	61.4457	0.89164	81.2883	0.82593	101.288	0.84219	121.474	0.79699	141.467	0.79069	161.378	0.75165	181.378	0.67235	201.378	0.64834	221.378	0.66557	241.378	0.62789	261.378	0.55787	280.428	0.55068	300.428	0.53338	320.43	0.49821	340.43	0.45921	360.43	0.47144	380.43	0.44354
1.01615	0.98958	21.3998	0.95345	41.4575	0.8863	61.4514	0.89034	81.2945	0.82557	101.294	0.84423	121.481	0.80227	141.475	0.78359	161.385	0.74975	181.385	0.67542	201.385	0.658	221.385	0.65648	241.385	0.6284	261.385	0.55406	280.429	0.55324	300.429	0.51879	320.431	0.49872	340.431	0.45643	360.431	0.47275	380.431	0.44736
1.02256	0.98958	21.405	0.95485	41.4633	0.88662	61.4571	0.89161	81.3006	0.8283	101.301	0.84046	121.489	0.79893	141.482	0.77814	161.392	0.7497	181.392	0.67339	201.392	0.6632	221.392	0.66038	241.392	0.61847	261.392	0.55439	280.429	0.5455	300.429	0.5168	320.432	0.48543	340.432	0.45252	360.432	0.46597	380.432	0.44487
1.02898	0.98924	21.4102	0.95819	41.4692	0.88723	61.4628	0.89476	81.3068	0.82735	101.307	0.84505	121.496	0.79545	141.489	0.77643	161.398	0.75578	181.398	0.67304	201.398	0.6595	221.398	0.66363	241.398	0.61747	261.398	0.55705	280.43	0.5368	300.43	0.51691	320.433	0.48725	340.433	0.45361	360.433	0.47322	380.433	0.44685
1.03537	0.98943	21.4153	0.96008	41.475	0.8879	61.4685	0.89985	81.3129	0.82953	101.313	0.84217	121.504	0.80087	141.497	0.77498	161.405	0.74687	181.405	0.67477	201.405	0.65701	221.405	0.66332	241.405	0.62667	261.405	0.56299	280.431	0.5357	300.431	0.5268	320.433	0.48875	340.433	0.45254	360.433	0.47283	380.433	0.4438
1.04181	0.98968	21.4205	0.96306	41.4809	0.89086	61.4742	0.90095	81.3191	0.83141	101.319	0.83794	121.511	0.79765	141.504	0.77335	161.412	0.73761	181.412	0.68193	201.412	0.65688	221.412	0.66342	241.412	0.63162	261.412	0.56381	280.432	0.54609	300.432	0.51838	320.434	0.4984	340.434	0.45745	360.434	0.46916	380.434	0.44491
1.04822	0.9889	21.4257	0.96398	41.4867	0.89321	61.4798	0.90128	81.3253	0.8299	101.325	0.83132	121.518	0.78617	141.512	0.77852	161.419	0.74319	181.419	0.69031	201.419	0.66221	221.419	0.67309	241.419	0.62809	261.419	0.55808	280.433	0.55505	300.433	0.5263	320.435	0.49469	340.435	0.45298	360.435	0.46811	380.435	0.44311
1.05465	0.9881	21.4308	0.96257	41.4925	0.89279	61.4855	0.90287	81.3314	0.83209	101.331	0.83713	121.526	0.79626	141.519	0.78774	161.425	0.7479	181.425	0.69866	201.425	0.65628	221.425	0.68239	241.425	0.62572	261.425	0.55597	280.433	0.55191	300.433	0.52522	320.436	0.50135	340.436	0.4618	360.436	0.46367	380.436	0.44647
1.06103	0.98801	21.436	0.95828	41.4983	0.89229	61.4912	0.90238	81.3376	0.83103	101.338	0.8411	121.533	0.80965	141.526	0.78755	161.432	0.7447	181.432	0.69807	201.432	0.65636	221.432	0.67802	241.432	0.6256	261.432	0.55518	280.434	0.54671	300.434	0.51406	320.437	0.48269	340.437	0.44838	360.437	0.47603	380.437	0.45508
1.06748	0.98794	21.4412	0.95469	41.5042	0.8905	61.4969	0.9001	81.3438	0.8329	101.344	0.85003	121.541	0.80342	141.534	0.78416	161.439	0.74233	181.439	0.69624	201.439	0.65759	221.439	0.66608	241.439	0.63067	261.439	0.55665	280.435	0.54614	300.435	0.51921	320.438	0.48633	340.438	0.45197	360.438	0.46969	380.438	0.45737
1.07386	0.98758	21.4464	0.95143	41.51	0.89087	61.5026	0.89781	81.3499	0.82437	101.35	0.84193	121.548	0.79446	141.541	0.78674	161.446	0.75214	181.446	0.69833	201.446	0.66719	221.446	0.66228	241.446	0.62503	261.446	0.54666	280.436	0.54911	300.436	0.52106	320.438	0.50005	340.438	0.45812	360.438	0.47168	380.438	0.45014
1.08031	0.98866	21.4516	0.94982	41.5158	0.88858	61.5083	0.89679	81.3561	0.82483	101.356	0.84049	121.555	0.79966	141.549	0.78871	161.453	0.74675	181.453	0.69443	201.453	0.66264	221.453	0.65568	241.453	0.62511	261.453	0.54707	280.437	0.54204	300.437	0.52036	320.439	0.48902	340.439	0.45436	360.439	0.46841	380.439	0.44728
1.08672	0.99004	21.4567	0.95142	41.5217	0.88831	61.514	0.89269	81.3622	0.82492	101.362	0.83795	121.563	0.80325	141.556	0.77991	161.459	0.74356	181.459	0.69331	201.459	0.65508	221.459	0.65454	241.459	0.62628	261.459	0.55509	280.438	0.54545	300.438	0.5286	320.44	0.4889	340.44	0.44961	360.44	0.47325	380.44	0.44832
1.09314	0.99082	21.4619	0.95321	41.5275	0.88872	61.5197	0.89142	81.3684	0.83499	101.368	0.84328	121.57	0.79257	141.563	0.77947	161.466	0.74332	181.466	0.69041	201.466	0.65462	221.466	0.66126	241.466	0.63542	261.466	0.55988	280.438	0.53666	300.438	0.51852	320.441	0.48896	340.441	0.45401	360.441	0.46206	380.441	0.44031
1.09953	0.99138	21.4671	0.95336	41.5333	0.89174	61.5254	0.89038	81.3746	0.83522	101.375	0.84096	121.577	0.79159	141.571	0.78267	161.473	0.7414	181.473	0.68387	201.473	0.66376	221.473	0.67304	241.473	0.63108	261.473	0.55905	280.439	0.54299	300.439	0.52717	320.442	0.49787	340.442	0.45576	360.442	0.47358	380.442	0.45359
1.10595	0.99233	21.4722	0.95281	41.5391	0.89014	61.5311	0.89114	81.3807	0.82994	101.381	0.83711	121.585	0.79715	141.578	0.78196	161.48	0.73868	181.48	0.67805	201.48	0.66261	221.48	0.67586	241.48	0.62389	261.48	0.55217	280.44	0.552	300.44	0.5226	320.442	0.49962	340.442	0.45605	360.442	0.46456	380.442	0.43962
1.11236	0.99213	21.4774	0.95222	41.545	0.88974	61.5368	0.89353	81.3868	0.83046	101.387	0.83249	121.592	0.79627	141.585	0.77402	161.486	0.74763	181.486	0.68153	201.486	0.65389	221.486	0.66848	241.486	0.62345	261.486	0.55032	280.441	0.54635	300.441	0.52	320.443	0.4991	340.443	0.45725	360.443	0.46343	380.443	0.44093
1.11879	0.99031	21.4826	0.95158	41.5508	0.88983	61.5425	0.89718	81.3931	0.8373	101.393	0.83413	121.6	0.79037	141.593	0.78103	161.493	0.74992	181.493	0.68583	201.493	0.65462	221.493	0.66509	241.493	0.63215	261.493	0.55395	280.442	0.55169	300.442	0.52639	320.444	0.48948	340.444	0.45532	360.444	0.46834	380.444	0.45079
1.12519	0.9886	21.4878	0.9509	41.5566	0.89033	61.5481	0.89869	81.3992	0.83568	101.399	0.83379	121.607	0.79048	141.6	0.786	161.5	0.73939	181.5	0.68363	201.5	0.65739	221.5	0.66613	241.5	0.63106	261.5	0.55523	280.442	0.5436	300.442	0.52517	320.445	0.4872	340.445	0.45028	360.445	0.4733	380.445	0.44074
1.13164	0.98858	21.493	0.9515	41.5625	0.89017	61.5539	0.89938	81.4054	0.83271	101.405	0.82781	121.614	0.78696	141.608	0.78264	161.507	0.72895	181.507	0.68384	201.507	0.65988	221.507	0.67206	241.507	0.62275	261.507	0.55258	280.443	0.55193	300.443	0.5153	320.446	0.50023	340.446	0.45574	360.446	0.46545	380.446	0.44077
1.13803	0.98997	21.4981	0.95064	41.5683	0.89357	61.5595	0.89825	81.4115	0.83043	101.411	0.8303	121.622	0.7963	141.615	0.77927	161.513	0.73455	181.513	0.68717	201.513	0.66046	221.513	0.66517	241.513	0.62345	261.513	0.54998	280.444	0.54275	300.444	0.51772	320.446	0.48772	340.446	0.44985	360.446	0.46184	380.446	0.43951
1.14445	0.99229	21.5033	0.95079	41.5741	0.89668	61.5652	0.89536	81.4177	0.83297	101.418	0.8427	121.629	0.79704	141.622	0.78257	161.52	0.74351	181.52	0.68669	201.52	0.6682	221.52	0.66261	241.52	0.62608	261.52	0.5517	280.445	0.54571	300.445	0.5321	320.447	0.49058	340.447	0.45291	360.447	0.46428	380.447	0.44242
1.15086	0.99659	21.5085	0.95133	41.5799	0.89923	61.5709	0.89348	81.4238	0.83176	101.424	0.84783	121.637	0.80258	141.63	0.78462	161.527	0.74699	181.527	0.68306	201.527	0.6642	221.527	0.67045	241.527	0.62846	261.527	0.54688	280.446	0.55569	300.446	0.51399	320.448	0.48884	340.448	0.45374	360.448	0.46994	380.448	0.45601
1.15728	1.00061	21.5136	0.95246	41.5858	0.90066	61.5766	0.89489	81.43	0.83972	101.43	0.83912	121.644	0.79764	141.637	0.78077	161.534	0.74213	181.534	0.6809	201.534	0.6563	221.534	0.67387	241.534	0.62901	261.534	0.54736	280.446	0.53911	300.446	0.52551	320.449	0.49425	340.449	0.45937	360.449	0.47294	380.449	0.4524
1.16369	1.00202	21.5188	0.95378	41.5916	0.90069	61.5823	0.89677	81.4361	0.83436	101.436	0.8386	121.651	0.8081	141.645	0.78755	161.541	0.73322	181.541	0.68441	201.541	0.64958	221.541	0.66272	241.541	0.63638	261.541	0.54792	280.447	0.54686	300.447	0.51462	320.45	0.49263	340.45	0.45703	360.45	0.47859	380.45	0.453
1.17013	1.00038	21.524	0.95712	41.5974	0.89804	61.588	0.89875	81.4423	0.83317	101.442	0.84022	121.659	0.80403	141.652	0.78706	161.547	0.7315	181.547	0.69033	201.547	0.64977	221.547	0.66029	241.547	0.63257	261.547	0.54415	280.448	0.54266	300.448	0.52124	320.451	0.49329	340.451	0.45218	360.451	0.4743	380.451	0.44615
1.17654	0.99861	21.5292	0.95879	41.6032	0.89623	61.5937	0.89801	81.4484	0.83585	101.448	0.83265	121.666	0.80878	141.659	0.7863	161.554	0.73135	181.554	0.68791	201.554	0.64686	221.554	0.66948	241.554	0.62504	261.554	0.54803	280.449	0.55262	300.449	0.52611	320.451	0.48618	340.451	0.45379	360.451	0.46201	380.451	0.43798
1.18297	0.99654	21.5344	0.95933	41.6091	0.89503	61.5994	0.89694	81.4546	0.841	101.455	0.82401	121.674	0.80094	141.667	0.78546	161.561	0.73608	181.561	0.6839	201.561	0.65039	221.561	0.67927	241.561	0.61865	261.561	0.55679	280.45	0.54752	300.45	0.52941	320.452	0.48893	340.452	0.45365	360.452	0.47437	380.452	0.44345
1.18937	0.99483	21.5395	0.96041	41.6149	0.89373	61.6051	0.89506	81.4608	0.83711	101.461	0.82799	121.681	0.79909	141.674	0.78931	161.568	0.74262	181.568	0.67536	201.568	0.65849	221.568	0.67219	241.568	0.61883	261.568	0.56243	280.451	0.54357	300.451	0.52118	320.453	0.49703	340.453	0.45666	360.453	0.47227	380.453	0.45043
1.19582	0.99238	21.5447	0.96049	41.6208	0.893	61.6108	0.89236	81.4669	0.83925	101.467	0.83763	121.688	0.79734	141.682	0.78233	161.574	0.74075	181.574	0.68052	201.574	0.6642	221.574	0.66648	241.574	0.61606	261.574	0.55435	280.451	0.53969	300.451	0.53059	320.454	0.49818	340.454	0.45772	360.454	0.46902	380.454	0.4485
1.2022	0.98916	21.5499	0.95639	41.6266	0.8943	61.6165	0.89075	81.4731	0.83977	101.473	0.83215	121.696	0.81201	141.689	0.78572	161.581	0.73364	181.581	0.68751	201.581	0.66261	221.581	0.6605	241.581	0.61942	261.581	0.54297	280.452	0.54147	300.452	0.51891	320.455	0.49256	340.455	0.45659	360.455	0.46881	380.455	0.44256
1.20865	0.98543	21.5551	0.95389	41.6324	0.89534	61.6222	0.89302	81.4793	0.83606	101.479	0.83512	121.703	0.81041	141.696	0.78496	161.588	0.73387	181.588	0.69245	201.588	0.65647	221.588	0.65805	241.588	0.62713	261.588	0.54542	280.453	0.55464	300.453	0.51876	320.456	0.48844	340.456	0.45393	360.456	0.47425	380.456	0.45035
1.21506	0.98315	21.5602	0.95272	41.6382	0.8957	61.6279	0.89665	81.4854	0.82768	101.485	0.83647	121.71	0.80495	141.704	0.78655	161.595	0.74487	181.595	0.68505	201.595	0.65008	221.595	0.65993	241.595	0.63257	261.595	0.55373	280.454	0.54185	300.454	0.51748	320.457	0.48846	340.457	0.45016	360.457	0.47189	380.457	0.44232
1.22148	0.98324	21.5654	0.95168	41.644	0.89562	61.6335	0.89659	81.4916	0.82241	101.492	0.83799	121.718	0.80439	141.711	0.7862	161.602	0.75175	181.602	0.6785	201.602	0.64928	221.602	0.66457	241.602	0.63106	261.602	0.55406	280.455	0.55152	300.455	0.52884	320.457	0.49363	340.457	0.45422	360.457	0.46408	380.457	0.44234
1.22789	0.98567	21.5706	0.94984	41.6499	0.89606	61.6392	0.89767	81.4977	0.82495	101.498	0.82692	121.725	0.80941	141.719	0.78614	161.608	0.75549	181.608	0.68537	201.608	0.65041	221.608	0.6701	241.608	0.62521	261.608	0.54543	280.456	0.54964	300.456	0.53005	320.458	0.4947	340.458	0.45497	360.458	0.46824	380.458	0.45089
1.23431	0.98891	21.5758	0.9503	41.6557	0.89548	61.645	0.89934	81.5039	0.82941	101.504	0.82806	121.733	0.811	141.726	0.78274	161.615	0.75663	181.615	0.69128	201.615	0.65124	221.615	0.67269	241.615	0.61912	261.615	0.54781	280.457	0.54951	300.457	0.53038	320.459	0.49951	340.459	0.46104	360.459	0.46868	380.459	0.45133
1.24072	0.9903	21.5809	0.95066	41.6615	0.89631	61.6506	0.90029	81.51	0.83595	101.51	0.83726	121.74	0.80275	141.733	0.78676	161.622	0.7542	181.622	0.69598	201.622	0.65447	221.622	0.67248	241.622	0.61836	261.622	0.54894	280.457	0.55574	300.457	0.51571	320.46	0.48498	340.46	0.45237	360.46	0.47637	380.46	0.45424
1.24715	0.98985	21.5861	0.95105	41.6674	0.89642	61.6563	0.89578	81.5162	0.83774	101.516	0.83964	121.747	0.80368	141.741	0.79294	161.629	0.75125	181.629	0.68756	201.629	0.66208	221.629	0.66849	241.629	0.61944	261.629	0.55181	280.458	0.55509	300.458	0.52925	320.461	0.48695	340.461	0.45114	360.461	0.47425	380.461	0.45137
1.25355	0.98936	21.5913	0.95277	41.6732	0.89663	61.662	0.89374	81.5224	0.83939	101.522	0.84075	121.755	0.8034	141.748	0.78654	161.635	0.74196	181.635	0.6794	201.635	0.6653	221.635	0.66605	241.635	0.62023	261.635	0.55815	280.459	0.55788	300.459	0.5288	320.461	0.49907	340.461	0.4586	360.461	0.46872	380.461	0.44729
1.25998	0.98951	21.5965	0.95436	41.679	0.89518	61.6677	0.89265	81.5285	0.83134	101.529	0.83872	121.762	0.80593	141.756	0.77582	161.642	0.73296	181.642	0.67479	201.642	0.66378	221.642	0.66711	241.642	0.62331	261.642	0.56242	280.46	0.54669	300.46	0.52838	320.462	0.49301	340.462	0.45351	360.462	0.47133	380.462	0.45159
1.26638	0.99126	21.6016	0.95534	41.6848	0.89481	61.6734	0.89197	81.5347	0.82542	101.535	0.84283	121.77	0.80234	141.763	0.77522	161.649	0.72932	181.649	0.68097	201.649	0.65882	221.649	0.66564	241.649	0.63056	261.649	0.55509	280.461	0.55234	300.461	0.51733	320.463	0.49247	340.463	0.45569	360.463	0.46784	380.463	0.4528
1.27281	0.9949	21.6068	0.95413	41.6907	0.89221	61.6791	0.88946	81.5409	0.83144	101.541	0.84514	121.777	0.80501	141.77	0.78555	161.656	0.7316	181.656	0.68	201.656	0.65075	221.656	0.67168	241.656	0.63362	261.656	0.54558	280.461	0.54109	300.461	0.51769	320.464	0.48472	340.464	0.45021	360.464	0.47049	380.464	0.43958
1.27922	0.99962	21.612	0.95379	41.6965	0.89194	61.6848	0.89179	81.547	0.83545	101.547	0.84204	121.784	0.80392	141.778	0.78703	161.663	0.72769	181.663	0.67347	201.663	0.65153	221.663	0.66906	241.663	0.63218	261.663	0.55072	280.462	0.55902	300.462	0.51584	320.465	0.49691	340.465	0.45749	360.465	0.47072	380.465	0.45484
1.28566	1.00168	21.6172	0.95192	41.7024	0.89307	61.6905	0.89338	81.5532	0.83447	101.553	0.83381	121.792	0.79733	141.785	0.77636	161.669	0.73234	181.669	0.68059	201.669	0.66217	221.669	0.66947	241.669	0.62745	261.669	0.5598	280.463	0.53472	300.463	0.51477	320.466	0.49672	340.466	0.45904	360.466	0.47019	380.466	0.44476
1.29207	1.00082	21.6224	0.95164	41.7082	0.8973	61.6962	0.89383	81.5593	0.82717	101.559	0.83687	121.799	0.79511	141.792	0.77578	161.676	0.73473	181.676	0.6835	201.676	0.665	221.676	0.66964	241.676	0.61976	261.676	0.56517	280.464	0.55285	300.464	0.52883	320.466	0.49347	340.466	0.45356	360.466	0.47194	380.466	0.43581
1.29849	0.99773	21.6275	0.9534	41.714	0.89834	61.7019	0.89336	81.5655	0.82378	101.566	0.84251	121.807	0.80046	141.8	0.78456	161.683	0.73692	181.683	0.68338	201.683	0.6617	221.683	0.66707	241.683	0.62051	261.683	0.56086	280.465	0.53977	300.465	0.52596	320.467	0.48713	340.467	0.45008	360.467	0.46709	380.467	0.45106
1.3049	0.99382	21.6327	0.95764	41.7198	0.89907	61.7076	0.8943	81.5717	0.82103	101.572	0.84525	121.814	0.79844	141.807	0.7942	161.69	0.73178	181.69	0.68324	201.69	0.66343	221.69	0.66531	241.69	0.63063	261.69	0.5518	280.466	0.54071	300.466	0.52059	320.468	0.48827	340.468	0.45471	360.468	0.46693	380.468	0.45051
1.31131	0.98896	21.6379	0.95787	41.7257	0.89638	61.7133	0.89425	81.5778	0.82263	101.578	0.84411	121.821	0.80061	141.815	0.78765	161.696	0.73652	181.696	0.6868	201.696	0.66609	221.696	0.66178	241.696	0.63333	261.696	0.55246	280.466	0.5446	300.466	0.53088	320.469	0.49709	340.469	0.45371	360.469	0.47524	380.469	0.45064
1.31771	0.98468	21.6431	0.95567	41.7315	0.89493	61.719	0.89521	81.584	0.82386	101.584	0.84815	121.829	0.80602	141.822	0.78717	161.703	0.7357	181.703	0.68819	201.703	0.65927	221.703	0.66793	241.703	0.63019	261.703	0.55436	280.467	0.53576	300.467	0.52141	320.47	0.48575	340.47	0.45139	360.47	0.46348	380.47	0.45189
1.32416	0.98436	21.6482	0.95433	41.7373	0.89258	61.7247	0.89669	81.5902	0.82636	101.59	0.84712	121.836	0.81269	141.829	0.78192	161.71	0.74046	181.71	0.68014	201.71	0.6503	221.71	0.6684	241.71	0.63184	261.71	0.55248	280.468	0.55088	300.468	0.51994	320.47	0.49466	340.47	0.45416	360.47	0.47171	380.47	0.45324
1.33056	0.98722	21.6534	0.95376	41.7431	0.89284	61.7304	0.89653	81.5963	0.82733	101.596	0.84152	121.844	0.80425	141.837	0.78383	161.717	0.74603	181.717	0.67468	201.717	0.65062	221.717	0.67224	241.717	0.63437	261.717	0.54129	280.469	0.54772	300.469	0.51686	320.471	0.48702	340.471	0.45352	360.471	0.46562	380.471	0.44362
1.33699	0.99115	21.6586	0.95262	41.749	0.89257	61.7361	0.89517	81.6025	0.82758	101.602	0.83154	121.851	0.79384	141.844	0.78529	161.724	0.74662	181.724	0.67644	201.724	0.65776	221.724	0.66055	241.724	0.62788	261.724	0.5458	280.47	0.55485	300.47	0.51973	320.472	0.4984	340.472	0.45679	360.472	0.47457	380.472	0.45258
1.3434	0.99419	21.6638	0.95439	41.7548	0.89397	61.7418	0.89433	81.6086	0.82144	101.609	0.83352	121.858	0.78743	141.852	0.78518	161.73	0.74362	181.73	0.69069	201.73	0.65908	221.73	0.65288	241.73	0.61933	261.73	0.5546	280.47	0.5529	300.47	0.52982	320.473	0.49863	340.473	0.45866	360.473	0.46758	380.473	0.44757
1.3498	0.99778	21.669	0.95895	41.7607	0.89296	61.7475	0.89222	81.6148	0.82366	101.615	0.83588	121.866	0.79791	141.859	0.77875	161.737	0.73743	181.737	0.69503	201.737	0.65444	221.737	0.65828	241.737	0.61964	261.737	0.56297	280.471	0.54862	300.471	0.51945	320.474	0.4915	340.474	0.45376	360.474	0.47111	380.474	0.44715
1.35621	0.99825	21.6741	0.96233	41.7665	0.89227	61.7531	0.88968	81.6209	0.83124	101.621	0.8322	121.873	0.80937	141.866	0.77808	161.744	0.74027	181.744	0.69298	201.744	0.6533	221.744	0.66853	241.744	0.62644	261.744	0.55564	280.472	0.55124	300.472	0.52339	320.475	0.49104	340.475	0.45353	360.475	0.46913	380.475	0.44787
1.36263	0.99604	21.6793	0.96373	41.7723	0.89264	61.7589	0.88989	81.6271	0.84052	101.627	0.83219	121.881	0.81381	141.874	0.78158	161.751	0.73411	181.751	0.68528	201.751	0.65989	221.751	0.67103	241.751	0.62769	261.751	0.54749	280.473	0.54065	300.473	0.53007	320.475	0.48957	340.475	0.45263	360.475	0.46806	380.475	0.44192
1.36904	0.99388	21.6845	0.9655	41.7781	0.89349	61.7645	0.89459	81.6333	0.83814	101.633	0.8431	121.888	0.80464	141.881	0.78557	161.757	0.73463	181.757	0.67765	201.757	0.66229	221.757	0.66413	241.757	0.62327	261.757	0.54556	280.474	0.53909	300.474	0.51881	320.476	0.4959	340.476	0.45508	360.476	0.47048	380.476	0.45592
1.37547	0.99427	21.6897	0.96476	41.784	0.89336	61.7702	0.89657	81.6395	0.83561	101.639	0.84292	121.895	0.79406	141.889	0.78356	161.764	0.74094	181.764	0.68023	201.764	0.65768	221.764	0.66303	241.764	0.62219	261.764	0.54799	280.475	0.53698	300.475	0.51643	320.477	0.49582	340.477	0.45857	360.477	0.46738	380.477	0.45041
1.38187	0.99372	21.6948	0.96192	41.7898	0.89337	61.7759	0.8972	81.6456	0.83037	101.646	0.84057	121.903	0.78777	141.896	0.78603	161.771	0.75078	181.771	0.69503	201.771	0.65762	221.771	0.67137	241.771	0.62847	261.771	0.54236	280.475	0.54942	300.475	0.51808	320.478	0.48604	340.478	0.44899	360.478	0.47503	380.478	0.45217
1.3883	0.99229	21.7	0.95893	41.7956	0.89296	61.7816	0.89888	81.6518	0.83383	101.652	0.83848	121.91	0.80032	141.903	0.78149	161.778	0.75321	181.778	0.69064	201.778	0.66044	221.778	0.67538	241.778	0.63075	261.778	0.53953	280.476	0.54364	300.476	0.52857	320.479	0.49128	340.479	0.45509	360.479	0.46505	380.479	0.44591
1.3947	0.9922	21.7052	0.95862	41.8015	0.89072	61.7873	0.89998	81.6579	0.8326	101.658	0.84222	121.917	0.8067	141.911	0.78743	161.785	0.75215	181.785	0.68237	201.785	0.6669	221.785	0.67096	241.785	0.62636	261.785	0.54482	280.477	0.54605	300.477	0.51749	320.48	0.48888	340.48	0.45072	360.48	0.47291	380.48	0.45208
1.40115	0.99272	21.7103	0.95724	41.8073	0.88943	61.793	0.89748	81.6641	0.83996	101.664	0.83955	121.925	0.80332	141.918	0.78983	161.791	0.75137	181.791	0.68559	201.791	0.66106	221.791	0.66222	241.791	0.62631	261.791	0.54716	280.478	0.54218	300.478	0.51611	320.48	0.49066	340.48	0.45601	360.48	0.46618	380.48	0.44989
1.40756	0.99086	21.7155	0.95785	41.8131	0.88955	61.7987	0.89781	81.6702	0.83453	101.67	0.83432	121.932	0.7972	141.926	0.79272	161.798	0.74931	181.798	0.68622	201.798	0.66072	221.798	0.65791	241.798	0.62899	261.798	0.55051	280.479	0.54745	300.479	0.51825	320.481	0.4926	340.481	0.45662	360.481	0.47339	380.481	0.44065
1.41398	0.98721	21.7207	0.95899	41.8189	0.89103	61.8044	0.89948	81.6764	0.82885	101.676	0.83492	121.94	0.80318	141.933	0.78531	161.805	0.75112	181.805	0.67745	201.805	0.66448	221.805	0.65911	241.805	0.63514	261.805	0.55631	280.48	0.55783	300.48	0.51886	320.482	0.49751	340.482	0.45587	360.482	0.47298	380.482	0.44336
1.42039	0.98469	21.7259	0.95949	41.8248	0.89154	61.8101	0.89816	81.6826	0.82295	101.683	0.83436	121.947	0.80384	141.94	0.77979	161.812	0.75307	181.812	0.67602	201.812	0.66922	221.812	0.66435	241.812	0.62958	261.812	0.5622	280.48	0.55476	300.48	0.52616	320.483	0.48639	340.483	0.451	360.483	0.46768	380.483	0.45297
1.42679	0.98293	21.731	0.95576	41.8306	0.89314	61.8158	0.89737	81.6887	0.83305	101.689	0.83922	121.954	0.80728	141.948	0.77495	161.818	0.754	181.818	0.68448	201.818	0.6603	221.818	0.67149	241.818	0.62926	261.818	0.55486	280.481	0.54099	300.481	0.52549	320.484	0.49097	340.484	0.45057	360.484	0.46854	380.484	0.44441
1.4332	0.97987	21.7362	0.95254	41.8364	0.89513	61.8214	0.8992	81.6949	0.84091	101.695	0.83477	121.962	0.80456	141.955	0.77674	161.825	0.75153	181.825	0.67796	201.825	0.65908	221.825	0.66924	241.825	0.63284	261.825	0.55098	280.482	0.53845	300.482	0.52858	320.484	0.49846	340.484	0.45583	360.484	0.46195	380.484	0.4415
1.43963	0.97658	21.7414	0.95125	41.8422	0.89816	61.8272	0.89941	81.701	0.83718	101.701	0.84043	121.969	0.79416	141.963	0.78154	161.832	0.74171	181.832	0.67858	201.832	0.65631	221.832	0.65949	241.832	0.63736	261.832	0.55199	280.483	0.54656	300.483	0.51196	320.485	0.49749	340.485	0.45632	360.485	0.46559	380.485	0.44787
1.44603	0.97666	21.7466	0.9527	41.8481	0.89836	61.8328	0.89941	81.7072	0.82516	101.707	0.84444	121.977	0.78383	141.97	0.78466	161.839	0.73699	181.839	0.68547	201.839	0.65423	221.839	0.65796	241.839	0.62885	261.839	0.55742	280.484	0.53641	300.484	0.5271	320.486	0.48747	340.486	0.45486	360.486	0.46814	380.486	0.45026
1.45246	0.98051	21.7518	0.9545	41.8539	0.89935	61.8385	0.89957	81.7134	0.82254	101.713	0.84792	121.984	0.79266	141.977	0.78184	161.846	0.73801	181.846	0.69361	201.846	0.65172	221.846	0.66639	241.846	0.6277	261.846	0.55446	280.484	0.53849	300.484	0.52765	320.487	0.49032	340.487	0.45226	360.487	0.47493	380.487	0.44253
1.45887	0.98489	21.7569	0.95597	41.8597	0.89888	61.8442	0.89744	81.7195	0.83419	101.719	0.84477	121.991	0.79909	141.985	0.7844	161.852	0.74241	181.852	0.69161	201.852	0.65322	221.852	0.6694	241.852	0.62505	261.852	0.54991	280.485	0.5575	300.485	0.52954	320.488	0.4977	340.488	0.46057	360.488	0.4681	380.488	0.4518
1.46529	0.98878	21.7621	0.95626	41.8656	0.89974	61.8499	0.89441	81.7257	0.8377	101.726	0.83303	121.999	0.79893	141.992	0.78466	161.859	0.73347	181.859	0.68488	201.859	0.65118	221.859	0.66834	241.859	0.62308	261.859	0.54533	280.486	0.54272	300.486	0.52044	320.489	0.48633	340.489	0.4491	360.489	0.47625	380.489	0.44794
1.4717	0.99307	21.7673	0.95613	41.8714	0.89937	61.8556	0.89395	81.7318	0.83149	101.732	0.83465	122.006	0.79535	141.999	0.78474	161.866	0.72813	181.866	0.68439	201.866	0.65407	221.866	0.67046	241.866	0.62069	261.866	0.54392	280.487	0.55485	300.487	0.52461	320.489	0.48967	340.489	0.45317	360.489	0.4648	380.489	0.44511
1.47812	0.9953	21.7724	0.95428	41.8772	0.89984	61.8613	0.89399	81.738	0.8243	101.738	0.83826	122.014	0.79361	142.007	0.78209	161.873	0.72638	181.873	0.69239	201.873	0.66474	221.873	0.67504	241.873	0.62211	261.873	0.55069	280.488	0.54834	300.488	0.51883	320.49	0.48746	340.49	0.45445	360.49	0.47053	380.49	0.45088
1.48453	0.99303	21.7776	0.95349	41.8831	0.89724	61.867	0.89543	81.7442	0.82884	101.744	0.8471	122.021	0.7919	142.014	0.78936	161.879	0.73922	181.879	0.6933	201.879	0.66503	221.879	0.66806	241.879	0.62018	261.879	0.55605	280.489	0.55411	300.489	0.51639	320.491	0.49692	340.491	0.45864	360.491	0.47463	380.491	0.44532
1.49097	0.98792	21.7828	0.95532	41.8889	0.8949	61.8727	0.89899	81.7503	0.83573	101.75	0.84006	122.028	0.79583	142.022	0.79163	161.886	0.74543	181.886	0.67888	201.886	0.65905	221.886	0.6619	241.886	0.62292	261.886	0.55853	280.489	0.54068	300.489	0.51414	320.492	0.4926	340.492	0.45094	360.492	0.47447	380.492	0.45509
1.49738	0.98463	21.788	0.96014	41.8947	0.89327	61.8784	0.90218	81.7565	0.84163	101.756	0.84025	122.036	0.80417	142.029	0.79072	161.893	0.74335	181.893	0.67466	201.893	0.65754	221.893	0.66322	241.893	0.63308	261.893	0.55752	280.49	0.53753	300.49	0.52857	320.493	0.49309	340.493	0.45094	360.493	0.46208	380.493	0.44797
1.50381	0.98425	21.7932	0.96153	41.9005	0.89309	61.8841	0.90407	81.7626	0.84361	101.763	0.84342	122.043	0.80138	142.036	0.784	161.9	0.73568	181.9	0.6887	201.9	0.66043	221.9	0.66209	241.9	0.63336	261.9	0.55563	280.491	0.53881	300.491	0.52077	320.493	0.48765	340.493	0.45281	360.493	0.4623	380.493	0.45209
1.51021	0.98711	21.7983	0.96261	41.9064	0.89307	61.8898	0.90651	81.7688	0.83841	101.769	0.84785	122.051	0.79448	142.044	0.78405	161.906	0.74142	181.906	0.68986	201.906	0.65525	221.906	0.66082	241.906	0.62767	261.906	0.5558	280.492	0.55289	300.492	0.51697	320.494	0.49573	340.494	0.45414	360.494	0.47112	380.494	0.44587
1.51662	0.99141	21.8035	0.96347	41.9122	0.89403	61.8955	0.90752	81.7749	0.83045	101.775	0.84308	122.058	0.78781	142.051	0.78078	161.913	0.75133	181.913	0.68338	201.913	0.65408	221.913	0.66388	241.913	0.62623	261.913	0.55144	280.493	0.55048	300.493	0.5295	320.495	0.48602	340.495	0.45333	360.495	0.46624	380.495	0.45373
1.52303	0.9962	21.8087	0.96344	41.918	0.89716	61.9012	0.90624	81.7811	0.82988	101.781	0.84294	122.065	0.78866	142.059	0.77767	161.92	0.75231	181.92	0.68267	201.92	0.65621	221.92	0.67466	241.92	0.62898	261.92	0.55189	280.493	0.55903	300.493	0.52332	320.496	0.49777	340.496	0.45739	360.496	0.47413	380.496	0.44635
1.52945	0.99889	21.8139	0.95943	41.9239	0.89807	61.9069	0.90281	81.7873	0.83567	101.787	0.848	122.073	0.79173	142.066	0.78192	161.927	0.74898	181.927	0.68511	201.927	0.65158	221.927	0.6723	241.927	0.62404	261.927	0.55211	280.494	0.54961	300.494	0.51717	320.497	0.49141	340.497	0.45188	360.497	0.46934	380.497	0.44655
1.53586	0.99936	21.819	0.95726	41.9297	0.8959	61.9125	0.89824	81.7934	0.84093	101.793	0.8406	122.08	0.79002	142.073	0.79286	161.934	0.74512	181.934	0.68046	201.934	0.65283	221.934	0.66985	241.934	0.62293	261.934	0.55584	280.495	0.54164	300.495	0.51786	320.498	0.48601	340.498	0.45325	360.498	0.4639	380.498	0.44013
1.5423	0.99713	21.8242	0.95834	41.9355	0.89452	61.9182	0.89341	81.7996	0.84296	101.8	0.82795	122.088	0.7958	142.081	0.79465	161.94	0.7515	181.94	0.6746	201.94	0.65821	221.94	0.67046	241.94	0.62497	261.94	0.54961	280.496	0.55237	300.496	0.52132	320.498	0.48807	340.498	0.45345	360.498	0.47532	380.498	0.45356
1.54871	0.99458	21.8294	0.95832	41.9413	0.89667	61.9239	0.89109	81.8057	0.84779	101.806	0.82772	122.095	0.80359	142.088	0.79216	161.947	0.743	181.947	0.6747	201.947	0.66143	221.947	0.66826	241.947	0.62055	261.947	0.54936	280.497	0.5476	300.497	0.52969	320.499	0.49796	340.499	0.4599	360.499	0.47246	380.499	0.44842
1.55513	0.99187	21.8346	0.95726	41.9472	0.89775	61.9297	0.89019	81.8119	0.83729	101.812	0.8371	122.102	0.80841	142.096	0.7851	161.954	0.72883	181.954	0.67957	201.954	0.65851	221.954	0.66419	241.954	0.62175	261.954	0.55228	280.498	0.53996	300.498	0.51921	320.5	0.49896	340.5	0.45637	360.5	0.47584	380.5	0.45471
1.56154	0.98897	21.8397	0.95774	41.953	0.89904	61.9353	0.88952	81.818	0.83711	101.818	0.84368	122.11	0.8023	142.103	0.78468	161.961	0.73081	181.961	0.68827	201.961	0.66381	221.961	0.66639	241.961	0.62687	261.961	0.55202	280.498	0.54092	300.498	0.51474	320.501	0.49631	340.501	0.45531	360.501	0.46657	380.501	0.45021
1.56795	0.98498	21.8449	0.95902	41.9588	0.90311	61.941	0.89028	81.8242	0.83337	101.824	0.8378	122.117	0.79495	142.11	0.78205	161.967	0.74717	181.967	0.68592	201.967	0.65992	221.967	0.67382	241.967	0.62993	261.967	0.54829	280.499	0.55583	300.499	0.51919	320.502	0.48257	340.502	0.44943	360.502	0.46723	380.502	0.44951
1.57435	0.98116	21.8501	0.95604	41.9647	0.90684	61.9467	0.89218	81.8304	0.84036	101.83	0.83985	122.124	0.79475	142.118	0.79087	161.974	0.75315	181.974	0.67754	201.974	0.65037	221.974	0.66895	241.974	0.62716	261.974	0.5541	280.5	0.54131	300.5	0.5285	320.502	0.4858	340.502	0.45423	360.502	0.46885	380.502	0.44054
1.58078	0.97938	21.8553	0.95309	41.9705	0.90698	61.9524	0.8938	81.8366	0.83723	101.837	0.83702	122.132	0.79896	142.125	0.78538	161.981	0.74714	181.981	0.67859	201.981	0.64992	221.981	0.66539	241.981	0.6322	261.981	0.55082	280.501	0.54648	300.501	0.51805	320.503	0.49279	340.503	0.45613	360.503	0.47565	380.503	0.44321
1.58718	0.98014	21.8604	0.95333	41.9763	0.90566	61.9581	0.8968	81.8427	0.83794	101.843	0.84309	122.139	0.80298	142.133	0.78344	161.988	0.74579	181.988	0.68752	201.988	0.6517	221.988	0.65836	241.988	0.6285	261.988	0.54999	280.502	0.53712	300.502	0.51748	320.504	0.49432	340.504	0.4554	360.504	0.47231	380.504	0.44644
1.59361	0.9827	21.8656	0.9563	41.9821	0.90401	61.9638	0.8998	81.8488	0.83642	101.849	0.83318	122.147	0.79647	142.14	0.77948	161.995	0.74745	181.995	0.69158	201.995	0.65291	221.995	0.65972	241.995	0.6194	261.995	0.55159	280.502	0.53955	300.502	0.51817	320.505	0.4909	340.505	0.45131	360.505	0.47059	380.505	0.45455
1.60002	0.98569	21.8708	0.95793	41.9879	0.90159	61.9695	0.90131	81.855	0.8373	101.855	0.82834	122.154	0.79907	142.147	0.78733	162.001	0.74795	182.001	0.68121	202.001	0.65498	222.001	0.66767	242.001	0.61897	262.001	0.56012	280.503	0.55198	300.503	0.52368	320.506	0.49212	340.506	0.45266	360.506	0.46537	380.506	0.45128
1.60644	0.98909	21.876	0.96068	41.9938	0.89884	61.9752	0.89998	81.8612	0.83593	101.861	0.83319	122.161	0.79743	142.155	0.79114	162.008	0.74571	182.008	0.68266	202.008	0.66278	222.008	0.67326	242.008	0.62067	262.008	0.55947	280.504	0.54962	300.504	0.51617	320.507	0.49761	340.507	0.45925	360.507	0.46448	380.507	0.43889
1.61285	0.9904	21.8812	0.96367	41.9996	0.89751	61.9809	0.9005	81.8673	0.8266	101.867	0.83931	122.169	0.797	142.162	0.78569	162.015	0.74122	182.015	0.68025	202.015	0.65886	222.015	0.668	242.015	0.62182	262.015	0.56281	280.505	0.55058	300.505	0.51725	320.507	0.49461	340.507	0.45322	360.507	0.4746	380.507	0.45318
1.61929	0.98993	21.8863	0.96599	42.0055	0.89671	61.9866	0.89883	81.8735	0.82746	101.874	0.83528	122.176	0.78751	142.169	0.77675	162.022	0.74457	182.022	0.68102	202.022	0.65813	222.022	0.65453	242.022	0.62379	262.022	0.55994	280.506	0.53521	300.506	0.51791	320.508	0.48234	340.508	0.44757	360.508	0.46538	380.508	0.45243
1.6257	0.98963	21.8915	0.96381	42.0113	0.89596	61.9923	0.89828	81.8796	0.82225	101.88	0.8288	122.184	0.79216	142.177	0.77734	162.028	0.75026	182.028	0.67358	202.028	0.6594	222.028	0.66043	242.028	0.63122	262.028	0.5524	280.507	0.54865	300.507	0.51627	320.509	0.48443	340.509	0.45153	360.509	0.46715	380.509	0.45063
1.63213	0.99038	21.8967	0.96143	42.0171	0.89441	61.998	0.89814	81.8858	0.82785	101.886	0.83766	122.191	0.79964	142.184	0.7868	162.035	0.74772	182.035	0.68381	202.035	0.66304	222.035	0.66234	242.035	0.62748	262.035	0.54981	280.507	0.54974	300.507	0.52842	320.51	0.49289	340.51	0.45431	360.51	0.47367	380.51	0.45424
1.63853	0.98965	21.9018	0.95924	42.0229	0.89487	62.0036	0.89989	81.892	0.83377	101.892	0.8394	122.198	0.80826	142.192	0.78687	162.042	0.74997	182.042	0.69175	202.042	0.65986	222.042	0.66138	242.042	0.62679	262.042	0.55659	280.508	0.53301	300.508	0.52826	320.511	0.48707	340.511	0.4491	360.511	0.46786	380.511	0.44325
1.64496	0.98778	21.907	0.95895	42.0288	0.89682	62.0093	0.89883	81.8981	0.84489	101.898	0.84237	122.206	0.8085	142.199	0.7803	162.049	0.74645	182.049	0.69105	202.049	0.65701	222.049	0.6594	242.049	0.628	262.049	0.55873	280.509	0.54503	300.509	0.51393	320.511	0.4951	340.511	0.45822	360.511	0.46347	380.511	0.44241
1.65137	0.98597	21.9122	0.95578	42.0346	0.90038	62.015	0.89727	81.9043	0.83835	101.904	0.84641	122.213	0.79989	142.206	0.78045	162.056	0.73652	182.056	0.68288	202.056	0.65027	222.056	0.66119	242.056	0.63147	262.056	0.55229	280.51	0.55658	300.51	0.52363	320.512	0.48887	340.512	0.45113	360.512	0.47517	380.512	0.45255
1.65777	0.98416	21.9174	0.95442	42.0404	0.90292	62.0207	0.89729	81.9104	0.83396	101.91	0.85107	122.221	0.79373	142.214	0.78805	162.062	0.72404	182.062	0.68426	202.062	0.64722	222.062	0.66685	242.062	0.62844	262.062	0.55231	280.511	0.55536	300.511	0.52862	320.513	0.48695	340.513	0.44876	360.513	0.46596	380.513	0.44406
1.66418	0.98345	21.9225	0.95539	42.0462	0.90601	62.0264	0.89586	81.9166	0.8241	101.917	0.84882	122.228	0.78958	142.221	0.78833	162.069	0.73311	182.069	0.68647	202.069	0.64764	222.069	0.66842	242.069	0.62572	262.069	0.5532	280.511	0.54226	300.511	0.51851	320.514	0.49625	340.514	0.45678	360.514	0.46196	380.514	0.43739
1.67062	0.98446	21.9277	0.95676	42.0521	0.90766	62.0321	0.89442	81.9228	0.82508	101.923	0.84046	122.235	0.79178	142.229	0.7812	162.076	0.73947	182.076	0.68189	202.076	0.64989	222.076	0.67419	242.076	0.61931	262.076	0.55735	280.512	0.543	300.512	0.53148	320.515	0.49844	340.515	0.45409	360.515	0.46924	380.515	0.44359
1.67703	0.98662	21.9329	0.95626	42.0579	0.90863	62.0378	0.8936	81.9289	0.8233	101.929	0.83647	122.243	0.78733	142.236	0.77983	162.083	0.73819	182.083	0.67977	202.083	0.65494	222.083	0.66771	242.083	0.6164	262.083	0.55033	280.513	0.55425	300.513	0.52732	320.516	0.49282	340.516	0.45187	360.516	0.46122	380.516	0.4437
1.68345	0.98825	21.9381	0.95783	42.0637	0.90802	62.0435	0.8975	81.9351	0.83123	101.935	0.83569	122.25	0.79242	142.243	0.78828	162.089	0.72633	182.089	0.68077	202.089	0.65559	222.089	0.66229	242.089	0.6168	262.089	0.5523	280.514	0.55537	300.514	0.51616	320.516	0.48562	340.516	0.44974	360.516	0.46171	380.516	0.43698
1.68986	0.98972	21.9433	0.96085	42.0696	0.90849	62.0492	0.89749	81.9412	0.8327	101.941	0.83767	122.257	0.79569	142.251	0.79237	162.096	0.73288	182.096	0.67581	202.096	0.65528	222.096	0.65901	242.096	0.61894	262.096	0.54759	280.515	0.5402	300.515	0.51755	320.517	0.5028	340.517	0.46277	360.517	0.46873	380.517	0.45479
1.69629	0.9895	21.9484	0.961	42.0754	0.90729	62.0549	0.89757	81.9474	0.82961	101.947	0.84396	122.265	0.79973	142.258	0.78957	162.103	0.74348	182.103	0.67631	202.103	0.65041	222.103	0.6622	242.103	0.62375	262.103	0.54583	280.516	0.54138	300.516	0.52122	320.518	0.49854	340.518	0.45606	360.518	0.4757	380.518	0.45126
1.70269	0.98895	21.9536	0.96108	42.0812	0.90471	62.0606	0.89817	81.9536	0.82799	101.954	0.84442	122.272	0.79917	142.266	0.78355	162.11	0.75321	182.11	0.67982	202.11	0.64788	222.11	0.6672	242.11	0.62437	262.11	0.5479	280.516	0.55414	300.516	0.51901	320.519	0.49174	340.519	0.45183	360.519	0.4661	380.519	0.44861
1.70912	0.98793	21.9588	0.96226	42.0871	0.90272	62.0663	0.90152	81.9597	0.8352	101.96	0.83452	122.28	0.80519	142.273	0.77876	162.117	0.74425	182.117	0.67728	202.117	0.6449	222.117	0.66713	242.117	0.62408	262.117	0.55097	280.517	0.5534	300.517	0.52858	320.52	0.48742	340.52	0.45018	360.52	0.46334	380.52	0.43966
1.71553	0.98689	21.9639	0.96154	42.0929	0.90192	62.072	0.89983	81.9659	0.84057	101.966	0.83019	122.287	0.80418	142.28	0.77825	162.123	0.741	182.123	0.67216	202.123	0.65484	222.123	0.66938	242.123	0.61944	262.123	0.55134	280.518	0.53625	300.518	0.52338	320.52	0.49209	340.52	0.45529	360.52	0.46759	380.52	0.45464
1.72195	0.98483	21.9691	0.95815	42.0987	0.90158	62.0776	0.89744	81.9721	0.8327	101.972	0.84236	122.294	0.80046	142.288	0.78156	162.13	0.74054	182.13	0.67958	202.13	0.66429	222.13	0.67616	242.13	0.61703	262.13	0.54788	280.519	0.54235	300.519	0.5205	320.521	0.49708	340.521	0.45996	360.521	0.47285	380.521	0.45433
1.72836	0.98448	21.9743	0.95594	42.1045	0.90152	62.0833	0.89685	81.9782	0.82823	101.978	0.84862	122.302	0.7996	142.295	0.78644	162.137	0.74455	182.137	0.68891	202.137	0.66627	222.137	0.6735	242.137	0.61419	262.137	0.54844	280.52	0.54375	300.52	0.51392	320.522	0.49099	340.522	0.45308	360.522	0.47402	380.522	0.43895
1.73478	0.98504	21.9795	0.95438	42.1104	0.90263	62.0891	0.89591	81.9844	0.82812	101.984	0.8468	122.309	0.80174	142.303	0.78362	162.144	0.74452	182.144	0.68681	202.144	0.66101	222.144	0.66348	242.144	0.62366	262.144	0.55236	280.52	0.54568	300.52	0.5266	320.523	0.49119	340.523	0.45275	360.523	0.46945	380.523	0.454
1.74119	0.98609	21.9847	0.95227	42.1162	0.90273	62.0947	0.89164	81.9905	0.82968	101.99	0.847	122.317	0.80085	142.31	0.78622	162.15	0.74703	182.15	0.68148	202.15	0.6645	222.15	0.66238	242.15	0.63266	262.15	0.55442	280.521	0.53919	300.521	0.52148	320.524	0.49625	340.524	0.4607	360.524	0.46595	380.524	0.44009
1.74762	0.98658	21.9898	0.95256	42.122	0.90272	62.1004	0.88968	81.9967	0.83055	101.997	0.83799	122.324	0.79607	142.317	0.78887	162.157	0.74759	182.157	0.67574	202.157	0.6674	222.157	0.67065	242.157	0.63455	262.157	0.55584	280.522	0.54794	300.522	0.52952	320.525	0.49477	340.525	0.45746	360.525	0.47678	380.525	0.44061
1.75402	0.98731	21.995	0.95611	42.1279	0.90255	62.1061	0.89101	82.0028	0.83399	102.003	0.83298	122.331	0.79305	142.325	0.79097	162.164	0.7434	182.164	0.68185	202.164	0.67148	222.164	0.67717	242.164	0.62953	262.164	0.5515	280.523	0.55468	300.523	0.52354	320.525	0.49149	340.525	0.45537	360.525	0.47236	380.525	0.44385
1.76045	0.98738	22.0002	0.9602	42.1337	0.90222	62.1118	0.89284	82.009	0.84162	102.009	0.8365	122.339	0.78908	142.332	0.78201	162.171	0.73947	182.171	0.68644	202.171	0.6622	222.171	0.66979	242.171	0.63285	262.171	0.55739	280.524	0.55355	300.524	0.52854	320.526	0.4842	340.526	0.44785	360.526	0.47343	380.526	0.45298
1.76685	0.98769	22.0054	0.96211	42.1395	0.9023	62.1175	0.89426	82.0152	0.84318	102.015	0.84888	122.346	0.79479	142.339	0.77493	162.178	0.73203	182.178	0.69005	202.178	0.65422	222.178	0.66181	242.178	0.63562	262.178	0.55724	280.525	0.55358	300.525	0.52767	320.527	0.48577	340.527	0.44947	360.527	0.46635	380.527	0.45443
1.77326	0.98955	22.0105	0.96347	42.1454	0.90275	62.1232	0.8971	82.0213	0.84184	102.021	0.84485	122.354	0.80134	142.347	0.77886	162.184	0.73453	182.184	0.68264	202.184	0.64746	222.184	0.65537	242.184	0.6395	262.184	0.55725	280.525	0.55469	300.525	0.51728	320.528	0.4927	340.528	0.4515	360.528	0.46591	380.528	0.44358
1.77966	0.99263	22.0157	0.96505	42.1512	0.90451	62.1289	0.89703	82.0275	0.84349	102.027	0.84334	122.361	0.79861	142.354	0.78339	162.191	0.73393	182.191	0.68077	202.191	0.65544	222.191	0.66099	242.191	0.63067	262.191	0.55241	280.526	0.5435	300.526	0.51469	320.529	0.49604	340.529	0.45721	360.529	0.46297	380.529	0.44708
1.78611	0.99616	22.0209	0.9665	42.157	0.90626	62.1346	0.8956	82.0337	0.84086	102.034	0.83514	122.368	0.78978	142.362	0.78821	162.198	0.73296	182.198	0.67802	202.198	0.66268	222.198	0.66839	242.198	0.62306	262.198	0.55358	280.527	0.54557	300.527	0.52684	320.529	0.49502	340.529	0.4583	360.529	0.47027	380.529	0.44309
1.79252	0.99852	22.0261	0.96522	42.1628	0.90817	62.1403	0.89393	82.0398	0.83378	102.04	0.83043	122.376	0.79375	142.369	0.78659	162.205	0.73349	182.205	0.6848	202.205	0.65731	222.205	0.67474	242.205	0.61663	262.205	0.54833	280.528	0.53939	300.528	0.51905	320.53	0.49768	340.53	0.4584	360.53	0.47545	380.53	0.45257
1.79894	0.9991	22.0312	0.96482	42.1687	0.90858	62.146	0.89343	82.046	0.82713	102.046	0.83331	122.383	0.79533	142.376	0.78717	162.211	0.74331	182.211	0.6877	202.211	0.65414	222.211	0.67519	242.211	0.62423	262.211	0.54219	280.529	0.54912	300.529	0.51287	320.531	0.49731	340.531	0.45403	360.531	0.47176	380.531	0.44784
1.80535	0.99657	22.0364	0.96554	42.1745	0.90673	62.1517	0.89358	82.0521	0.82586	102.052	0.83768	122.391	0.79393	142.384	0.78732	162.218	0.74126	182.218	0.69107	202.218	0.65854	222.218	0.6751	242.218	0.63112	262.218	0.54286	280.529	0.54836	300.529	0.51232	320.532	0.489	340.532	0.45041	360.532	0.46433	380.532	0.45414
1.81178	0.99462	22.0416	0.96635	42.1803	0.90332	62.1574	0.89717	82.0583	0.83277	102.058	0.83552	122.398	0.78909	142.391	0.7867	162.225	0.73339	182.225	0.67974	202.225	0.66825	222.225	0.6684	242.225	0.62601	262.225	0.55273	280.53	0.54511	300.53	0.51114	320.533	0.49949	340.533	0.45711	360.533	0.46583	380.533	0.45227
1.81818	0.99323	22.0468	0.964	42.1861	0.90101	62.1631	0.90119	82.0644	0.83471	102.064	0.82648	122.405	0.79507	142.399	0.7806	162.232	0.73023	182.232	0.68215	202.232	0.66641	222.232	0.65962	242.232	0.62299	262.232	0.5531	280.531	0.54254	300.531	0.51671	320.534	0.48845	340.534	0.45297	360.534	0.46796	380.534	0.4526
1.82461	0.99208	22.0519	0.96333	42.192	0.90055	62.1688	0.90188	82.0706	0.83189	102.071	0.82799	122.413	0.80063	142.406	0.777	162.239	0.7274	182.239	0.68502	202.239	0.66885	222.239	0.65801	242.239	0.62718	262.239	0.54455	280.532	0.54804	300.532	0.51572	320.534	0.49682	340.534	0.45926	360.534	0.47072	380.534	0.44672
1.83101	0.98999	22.0571	0.96334	42.1978	0.89954	62.1744	0.89864	82.0768	0.83277	102.077	0.83417	122.42	0.80465	142.413	0.78238	162.245	0.7245	182.245	0.68737	202.245	0.66126	222.245	0.66264	242.245	0.63642	262.245	0.53801	280.533	0.53716	300.533	0.52494	320.535	0.49481	340.535	0.45944	360.535	0.47342	380.535	0.442
1.83742	0.9898	22.0623	0.96388	42.2036	0.89881	62.1801	0.89514	82.0829	0.83801	102.083	0.84033	122.428	0.79558	142.421	0.79113	162.252	0.73064	182.252	0.68337	202.252	0.65972	222.252	0.66094	242.252	0.63468	262.252	0.53969	280.534	0.54094	300.534	0.52763	320.536	0.49429	340.536	0.45166	360.536	0.47654	380.536	0.44456
1.84385	0.99006	22.0675	0.96207	42.2094	0.89803	62.1858	0.89212	82.0891	0.84013	102.089	0.8362	122.435	0.79731	142.428	0.79076	162.259	0.73107	182.259	0.68298	202.259	0.65701	222.259	0.6637	242.259	0.637	262.259	0.54751	280.534	0.54455	300.534	0.51925	320.537	0.48982	340.537	0.4549	360.537	0.4608	380.537	0.44329
1.85027	0.98985	22.0726	0.96091	42.2153	0.89728	62.1915	0.88944	82.0952	0.84175	102.095	0.83049	122.442	0.79763	142.436	0.78317	162.266	0.72927	182.266	0.68838	202.266	0.65758	222.266	0.66991	242.266	0.62977	262.266	0.54843	280.535	0.53742	300.535	0.51493	320.538	0.48447	340.538	0.44948	360.538	0.47266	380.538	0.44402
1.8567	0.98997	22.0778	0.95897	42.2211	0.89636	62.1972	0.88878	82.1014	0.84308	102.101	0.82481	122.45	0.79306	142.443	0.7812	162.272	0.72816	182.272	0.68131	202.272	0.65452	222.272	0.67563	242.272	0.62831	262.272	0.54357	280.536	0.5447	300.536	0.52834	320.538	0.48883	340.538	0.45171	360.538	0.469	380.538	0.45215
1.8631	0.99195	22.083	0.95708	42.227	0.89802	62.2029	0.8927	82.1076	0.83645	102.108	0.82318	122.457	0.79163	142.45	0.79142	162.279	0.74185	182.279	0.6816	202.279	0.66024	222.279	0.67334	242.279	0.62572	262.279	0.5442	280.537	0.5462	300.537	0.52776	320.539	0.4971	340.539	0.45559	360.539	0.46867	380.539	0.45199
1.86953	0.9939	22.0882	0.95334	42.2328	0.90032	62.2086	0.89673	82.1137	0.83344	102.114	0.83236	122.464	0.80214	142.458	0.78845	162.286	0.73926	182.286	0.68288	202.286	0.65934	222.286	0.66969	242.286	0.62626	262.286	0.54597	280.538	0.54765	300.538	0.52786	320.54	0.49809	340.54	0.45614	360.54	0.46542	380.54	0.44147
1.87593	0.99344	22.0934	0.95251	42.2386	0.90177	62.2143	0.897	82.1199	0.83362	102.12	0.8344	122.472	0.80421	142.465	0.78289	162.293	0.74067	182.293	0.6885	202.293	0.65466	222.293	0.66407	242.293	0.62336	262.293	0.54235	280.538	0.55503	300.538	0.52662	320.541	0.4855	340.541	0.44653	360.541	0.46719	380.541	0.45076
1.88234	0.99199	22.0985	0.95387	42.2444	0.90163	62.22	0.89514	82.126	0.83368	102.126	0.83098	122.479	0.80145	142.473	0.7834	162.299	0.74	182.299	0.68291	202.299	0.65772	222.299	0.65838	242.299	0.6288	262.299	0.54577	280.539	0.5552	300.539	0.52668	320.542	0.49012	340.542	0.45349	360.542	0.46028	380.542	0.44434
1.88877	0.9904	22.1037	0.95558	42.2503	0.90197	62.2257	0.89257	82.1322	0.83339	102.132	0.82471	122.487	0.8062	142.48	0.79173	162.306	0.74839	182.306	0.67747	202.306	0.66359	222.306	0.6532	242.306	0.62794	262.306	0.55197	280.54	0.54998	300.54	0.52517	320.543	0.48882	340.543	0.45432	360.543	0.46907	380.543	0.4422
1.89519	0.98949	22.1089	0.95556	42.2561	0.90268	62.2314	0.8903	82.1384	0.83796	102.138	0.82682	122.494	0.80323	142.487	0.79219	162.313	0.73983	182.313	0.67749	202.313	0.66296	222.313	0.65595	242.313	0.62349	262.313	0.55353	280.541	0.55145	300.541	0.52102	320.543	0.49135	340.543	0.4566	360.543	0.4728	380.543	0.44509
1.9016	0.98926	22.1141	0.95576	42.2619	0.90304	62.2371	0.88846	82.1445	0.84267	102.145	0.83262	122.501	0.79048	142.495	0.79641	162.32	0.73054	182.32	0.67608	202.32	0.65975	222.32	0.6655	242.32	0.6264	262.32	0.55228	280.542	0.54298	300.542	0.51669	320.544	0.49551	340.544	0.4548	360.544	0.475	380.544	0.44698
1.908	0.9904	22.1192	0.95518	42.2677	0.90362	62.2428	0.89043	82.1507	0.83792	102.151	0.84333	122.509	0.79068	142.502	0.79208	162.327	0.73262	182.327	0.67518	202.327	0.66421	222.327	0.67248	242.327	0.63199	262.327	0.55778	280.543	0.54897	300.543	0.51794	320.545	0.49684	340.545	0.45575	360.545	0.46562	380.545	0.44168
1.91443	0.99125	22.1244	0.95303	42.2736	0.90316	62.2485	0.8928	82.1568	0.83635	102.157	0.8461	122.516	0.79527	142.509	0.78574	162.333	0.74508	182.333	0.67439	202.333	0.67078	222.333	0.67437	242.333	0.63139	262.333	0.55214	280.543	0.53886	300.543	0.51399	320.546	0.48622	340.546	0.44787	360.546	0.46637	380.546	0.44322
1.92086	0.99102	22.1296	0.95171	42.2794	0.90297	62.2542	0.89442	82.163	0.83425	102.163	0.83954	122.524	0.79461	142.517	0.78484	162.34	0.74648	182.34	0.6804	202.34	0.6713	222.34	0.67969	242.34	0.62834	262.34	0.54448	280.544	0.55341	300.544	0.5157	320.547	0.49497	340.547	0.45534	360.547	0.46266	380.547	0.44658
1.92726	0.98994	22.1348	0.95126	42.2852	0.90253	62.2599	0.8945	82.1692	0.83765	102.169	0.84365	122.531	0.79587	142.524	0.79251	162.347	0.73585	182.347	0.68315	202.347	0.66577	222.347	0.68119	242.347	0.63258	262.347	0.5425	280.545	0.55558	300.545	0.52313	320.548	0.49503	340.548	0.45661	360.548	0.46793	380.548	0.44486
1.93369	0.98863	22.1399	0.95096	42.2911	0.90332	62.2655	0.89626	82.1753	0.83653	102.175	0.83898	122.538	0.79674	142.532	0.79459	162.354	0.73176	182.354	0.67751	202.354	0.65702	222.354	0.66735	242.354	0.63884	262.354	0.54208	280.546	0.54468	300.546	0.51731	320.548	0.4865	340.548	0.4512	360.548	0.47129	380.548	0.4491
1.94012	0.98797	22.1451	0.95088	42.2969	0.90266	62.2712	0.89598	82.1815	0.84349	102.181	0.83819	122.546	0.80034	142.539	0.79237	162.36	0.73144	182.36	0.68189	202.36	0.65159	222.36	0.66088	242.36	0.63933	262.36	0.54594	280.547	0.54345	300.547	0.51846	320.549	0.48761	340.549	0.45244	360.549	0.46882	380.549	0.4444
1.94652	0.9878	22.1503	0.95321	42.3027	0.90382	62.2769	0.89632	82.1876	0.84506	102.188	0.83218	122.553	0.79188	142.546	0.78839	162.367	0.72883	182.367	0.68234	202.367	0.65203	222.367	0.66854	242.367	0.63406	262.367	0.54335	280.548	0.54849	300.548	0.52921	320.55	0.48609	340.55	0.45335	360.55	0.47144	380.55	0.45133
1.95293	0.98759	22.1555	0.95558	42.3085	0.90394	62.2826	0.8995	82.1938	0.8453	102.194	0.83334	122.561	0.79671	142.554	0.78971	162.374	0.7305	182.374	0.68228	202.374	0.65408	222.374	0.672	242.374	0.62573	262.374	0.54972	280.548	0.54712	300.548	0.51447	320.551	0.48559	340.551	0.45235	360.551	0.47305	380.551	0.44079
1.95933	0.98714	22.1606	0.95817	42.3144	0.90345	62.2883	0.90216	82.1999	0.83892	102.2	0.82756	122.568	0.79809	142.561	0.7916	162.381	0.74258	182.381	0.67421	202.381	0.65181	222.381	0.66092	242.381	0.62056	262.381	0.54923	280.549	0.55597	300.549	0.522	320.552	0.4941	340.552	0.45825	360.552	0.47103	380.552	0.43795
1.96576	0.9868	22.1658	0.96087	42.3202	0.90192	62.294	0.90003	82.2061	0.83779	102.206	0.83978	122.575	0.80521	142.569	0.7867	162.388	0.74402	182.388	0.68141	202.388	0.64843	222.388	0.65353	242.388	0.62098	262.388	0.55357	280.55	0.55626	300.55	0.51554	320.553	0.49268	340.553	0.45582	360.553	0.47539	380.553	0.44734
1.97216	0.98647	22.171	0.96382	42.326	0.9027	62.2997	0.89863	82.2123	0.83262	102.212	0.84003	122.583	0.80217	142.576	0.78249	162.394	0.73633	182.394	0.68018	202.394	0.65324	222.394	0.65893	242.394	0.62294	262.394	0.55355	280.551	0.55347	300.551	0.52982	320.553	0.49197	340.553	0.45226	360.553	0.47152	380.553	0.44489
1.97859	0.98591	22.1762	0.96273	42.3319	0.90073	62.3054	0.90011	82.2184	0.82971	102.218	0.83949	122.59	0.79665	142.583	0.78268	162.401	0.73619	182.401	0.68142	202.401	0.6617	222.401	0.66397	242.401	0.62077	262.401	0.5491	280.552	0.55384	300.552	0.52499	320.554	0.48574	340.554	0.44948	360.554	0.46663	380.554	0.45386
1.985	0.98572	22.1813	0.96227	42.3377	0.89942	62.3111	0.90041	82.2246	0.82362	102.225	0.83149	122.597	0.79793	142.591	0.78777	162.408	0.73657	182.408	0.6845	202.408	0.66928	222.408	0.66895	242.408	0.61755	262.408	0.54888	280.553	0.54753	300.553	0.52198	320.555	0.48529	340.555	0.44807	360.555	0.46619	380.555	0.44476
1.99142	0.9857	22.1865	0.96316	42.3435	0.89819	62.3168	0.90104	82.2308	0.83278	102.231	0.83404	122.605	0.78656	142.598	0.78221	162.415	0.73613	182.415	0.68455	202.415	0.66847	222.415	0.66591	242.415	0.62213	262.415	0.5453	280.553	0.55261	300.553	0.52364	320.556	0.49582	340.556	0.45326	360.556	0.46333	380.556	0.44238
1.99783	0.98618	22.1917	0.96616	42.3494	0.89879	62.3225	0.90196	82.2369	0.83397	102.237	0.83395	122.612	0.78614	142.606	0.77938	162.421	0.73107	182.421	0.67859	202.421	0.66589	222.421	0.6604	242.421	0.63019	262.421	0.54672	280.554	0.55306	300.554	0.51775	320.557	0.4834	340.557	0.44755	360.557	0.46314	380.557	0.44731
2.00426	0.98764	22.1969	0.96572	42.3552	0.89758	62.3282	0.90036	82.2431	0.83227	102.243	0.83176	122.62	0.78264	142.613	0.7753	162.428	0.73355	182.428	0.68221	202.428	0.65746	222.428	0.65265	242.428	0.63741	262.428	0.5438	280.555	0.53753	300.555	0.52557	320.557	0.48867	340.557	0.45299	360.557	0.46563	380.557	0.44911
2.01068	0.99007	22.202	0.96426	42.361	0.89975	62.3339	0.89598	82.2493	0.8336	102.249	0.82753	122.627	0.79178	142.62	0.78432	162.435	0.72758	182.435	0.68384	202.435	0.64823	222.435	0.65171	242.435	0.63664	262.435	0.55355	280.556	0.555	300.556	0.52264	320.558	0.49588	340.558	0.45461	360.558	0.47198	380.558	0.45463
2.01711	0.99171	22.2072	0.96203	42.3668	0.90193	62.3396	0.89238	82.2554	0.84302	102.255	0.8349	122.634	0.79669	142.628	0.78352	162.442	0.73618	182.442	0.68609	202.442	0.64522	222.442	0.65239	242.442	0.63418	262.442	0.55105	280.557	0.55284	300.557	0.5273	320.559	0.49796	340.559	0.45723	360.559	0.46442	380.559	0.43959
2.02351	0.99202	22.2124	0.96046	42.3727	0.90457	62.3452	0.88824	82.2616	0.84718	102.262	0.84827	122.642	0.79921	142.635	0.78284	162.449	0.73728	182.449	0.67765	202.449	0.65263	222.449	0.65752	242.449	0.62615	262.449	0.54714	280.557	0.54479	300.557	0.51417	320.56	0.49223	340.56	0.45576	360.56	0.46832	380.56	0.444
2.02994	0.99079	22.2176	0.95673	42.3785	0.90381	62.3509	0.88631	82.2677	0.84354	102.268	0.84353	122.649	0.79082	142.643	0.77657	162.455	0.73547	182.455	0.68662	202.455	0.65399	222.455	0.66222	242.455	0.61736	262.455	0.53922	280.558	0.54878	300.558	0.52965	320.561	0.49354	340.561	0.4584	360.561	0.47324	380.561	0.45215
2.03634	0.98863	22.2227	0.95471	42.3843	0.90415	62.3566	0.88956	82.2738	0.82774	102.274	0.83487	122.657	0.79245	142.65	0.77902	162.462	0.7263	182.462	0.67876	202.462	0.65092	222.462	0.66234	242.462	0.61449	262.462	0.5456	280.559	0.54584	300.559	0.52672	320.562	0.48898	340.562	0.44969	360.562	0.47447	380.562	0.43731
2.04277	0.98633	22.2279	0.95517	42.3901	0.90325	62.3623	0.89411	82.28	0.82691	102.28	0.83565	122.664	0.80253	142.657	0.77699	162.469	0.73016	182.469	0.6812	202.469	0.64684	222.469	0.65676	242.469	0.62155	262.469	0.54339	280.56	0.5411	300.56	0.51529	320.562	0.4942	340.562	0.45447	360.562	0.46206	380.562	0.43987
2.04918	0.98582	22.2331	0.95526	42.396	0.90375	62.368	0.89515	82.2862	0.82891	102.286	0.8413	122.671	0.80393	142.665	0.77545	162.476	0.73604	182.476	0.67547	202.476	0.65584	222.476	0.6598	242.476	0.62284	262.476	0.54441	280.561	0.55467	300.561	0.52916	320.563	0.48601	340.563	0.45273	360.563	0.46701	380.563	0.44492
2.05558	0.98653	22.2383	0.95301	42.4018	0.90427	62.3737	0.89415	82.2923	0.83262	102.292	0.83154	122.679	0.79014	142.672	0.78041	162.482	0.73438	182.482	0.68451	202.482	0.65949	222.482	0.67128	242.482	0.61992	262.482	0.54011	280.562	0.55252	300.562	0.5168	320.564	0.49012	340.564	0.45133	360.564	0.47105	380.564	0.43645
2.06199	0.98765	22.2435	0.95137	42.4076	0.90661	62.3794	0.89319	82.2985	0.82204	102.299	0.82978	122.686	0.78971	142.679	0.79076	162.489	0.73206	182.489	0.67948	202.489	0.65608	222.489	0.67791	242.489	0.61603	262.489	0.54053	280.562	0.55714	300.562	0.52568	320.565	0.49295	340.565	0.45223	360.565	0.46694	380.565	0.45472
2.0684	0.98884	22.2486	0.95051	42.4135	0.9078	62.3851	0.88958	82.3046	0.82987	102.305	0.82693	122.694	0.79356	142.687	0.7976	162.496	0.7274	182.496	0.6762	202.496	0.65438	222.496	0.66764	242.496	0.62461	262.496	0.54084	280.563	0.54306	300.563	0.52863	320.566	0.50104	340.566	0.45569	360.566	0.46521	380.566	0.45254
2.0748	0.99035	22.2538	0.94993	42.4193	0.90878	62.3908	0.88624	82.3108	0.8362	102.311	0.83423	122.701	0.80332	142.694	0.79288	162.503	0.73541	182.503	0.684	202.503	0.66218	222.503	0.66137	242.503	0.62808	262.503	0.55062	280.564	0.54425	300.564	0.52825	320.566	0.49491	340.566	0.45446	360.566	0.46061	380.566	0.43838
2.08125	0.99162	22.259	0.95175	42.4251	0.90689	62.3965	0.8855	82.317	0.84519	102.317	0.82604	122.708	0.80325	142.702	0.79241	162.51	0.74396	182.51	0.68371	202.51	0.66137	222.51	0.66333	242.51	0.62484	262.51	0.55373	280.565	0.54554	300.565	0.52809	320.567	0.49388	340.567	0.4566	360.567	0.46698	380.567	0.44915
2.08767	0.99231	22.2642	0.95437	42.431	0.90417	62.4022	0.88704	82.3231	0.83859	102.323	0.83253	122.716	0.80544	142.709	0.78998	162.516	0.74567	182.516	0.67806	202.516	0.65738	222.516	0.66705	242.516	0.62322	262.516	0.54478	280.566	0.53618	300.566	0.51034	320.568	0.49957	340.568	0.46158	360.568	0.47139	380.568	0.44288
2.09408	0.99212	22.2693	0.95625	42.4368	0.90262	62.4079	0.88613	82.3293	0.83644	102.329	0.83014	122.723	0.80162	142.716	0.78781	162.523	0.73442	182.523	0.67587	202.523	0.65952	222.523	0.66663	242.523	0.63065	262.523	0.5363	280.566	0.54564	300.566	0.52949	320.569	0.49633	340.569	0.45434	360.569	0.47658	380.569	0.44977
2.10048	0.9915	22.2745	0.95543	42.4426	0.90192	62.4136	0.88698	82.3355	0.82904	102.335	0.83494	122.731	0.80458	142.724	0.78108	162.53	0.73007	182.53	0.68118	202.53	0.66786	222.53	0.66351	242.53	0.62988	262.53	0.53653	280.567	0.55277	300.567	0.53382	320.57	0.48556	340.57	0.45026	360.57	0.46522	380.57	0.44958
2.10691	0.99065	22.2797	0.9544	42.4485	0.90064	62.4193	0.88912	82.3416	0.82589	102.342	0.82464	122.738	0.80843	142.731	0.78649	162.537	0.7305	182.537	0.68342	202.537	0.66688	222.537	0.65845	242.537	0.62607	262.537	0.54447	280.568	0.55554	300.568	0.51227	320.571	0.48448	340.571	0.45239	360.571	0.46914	380.571	0.45084
2.11332	0.99007	22.2848	0.95271	42.4543	0.90071	62.425	0.89195	82.3478	0.82517	102.348	0.82757	122.745	0.8059	142.739	0.78995	162.543	0.72863	182.543	0.67749	202.543	0.66863	222.543	0.6585	242.543	0.62811	262.543	0.5461	280.569	0.54018	300.569	0.52258	320.571	0.48975	340.571	0.45115	360.571	0.47245	380.571	0.43851
2.11974	0.98895	22.29	0.95185	42.4601	0.90111	62.4306	0.89225	82.354	0.83796	102.354	0.8312	122.753	0.80192	142.746	0.78553	162.55	0.73485	182.55	0.67993	202.55	0.66346	222.55	0.66819	242.55	0.63606	262.55	0.54137	280.57	0.54046	300.57	0.51643	320.572	0.48662	340.572	0.45068	360.572	0.46465	380.572	0.44213
2.12617	0.98876	22.2952	0.95052	42.4659	0.89993	62.4363	0.89512	82.3601	0.83437	102.36	0.83954	122.76	0.80141	142.753	0.78161	162.557	0.73785	182.557	0.68324	202.557	0.66101	222.557	0.66955	242.557	0.63512	262.557	0.53871	280.571	0.54307	300.571	0.52158	320.573	0.48213	340.573	0.44746	360.573	0.46657	380.573	0.43885
2.13259	0.98821	22.3004	0.95245	42.4717	0.89943	62.442	0.89828	82.3663	0.82901	102.366	0.8363	122.768	0.80288	142.761	0.77817	162.564	0.73565	182.564	0.68611	202.564	0.66072	222.564	0.65767	242.564	0.63679	262.564	0.53999	280.571	0.53482	300.571	0.51939	320.574	0.49732	340.574	0.45671	360.574	0.46734	380.574	0.45153
2.139	0.98822	22.3056	0.95677	42.4776	0.90041	62.4477	0.90033	82.3724	0.83252	102.372	0.83847	122.775	0.79131	142.768	0.78451	162.57	0.72359	182.57	0.67277	202.57	0.66031	222.57	0.66074	242.57	0.63187	262.57	0.53626	280.572	0.55349	300.572	0.51971	320.575	0.48445	340.575	0.44939	360.575	0.46951	380.575	0.45229
2.14541	0.98747	22.3107	0.95909	42.4834	0.90246	62.4534	0.89899	82.3786	0.84241	102.379	0.84303	122.782	0.79145	142.776	0.78417	162.577	0.72972	182.577	0.66448	202.577	0.65315	222.577	0.67163	242.577	0.62953	262.577	0.53893	280.573	0.53681	300.573	0.52296	320.576	0.49079	340.576	0.45208	360.576	0.46915	380.576	0.4539
2.15181	0.98776	22.3159	0.95752	42.4892	0.90548	62.4591	0.89736	82.3847	0.84251	102.385	0.83981	122.79	0.79497	142.783	0.78432	162.584	0.73368	182.584	0.67077	202.584	0.64916	222.584	0.67113	242.584	0.62926	262.584	0.55068	280.574	0.55446	300.574	0.51614	320.576	0.49483	340.576	0.45301	360.576	0.46585	380.576	0.44457
2.15824	0.98737	22.3211	0.95648	42.4951	0.90798	62.4648	0.89682	82.3909	0.84021	102.391	0.8371	122.797	0.79629	142.79	0.78029	162.591	0.74231	182.591	0.68145	202.591	0.65207	222.591	0.65796	242.591	0.62887	262.591	0.5496	280.575	0.5507	300.575	0.52247	320.577	0.4929	340.577	0.45459	360.577	0.46237	380.577	0.43994
2.16465	0.98797	22.3263	0.9557	42.5009	0.91027	62.4705	0.89611	82.3971	0.8428	102.397	0.83177	122.804	0.78939	142.798	0.78674	162.598	0.73266	182.598	0.6919	202.598	0.66063	222.598	0.65623	242.598	0.62205	262.598	0.54718	280.576	0.55209	300.576	0.52271	320.578	0.48605	340.578	0.45112	360.578	0.46802	380.578	0.44113
2.17105	0.98779	22.3314	0.9549	42.5067	0.91046	62.4762	0.89389	82.4032	0.83759	102.403	0.83877	122.812	0.79677	142.805	0.79355	162.604	0.7369	182.604	0.68906	202.604	0.66081	222.604	0.65887	242.604	0.61825	262.604	0.54828	280.576	0.54314	300.576	0.51738	320.579	0.49245	340.579	0.45219	360.579	0.46843	380.579	0.44054
2.17746	0.98757	22.3366	0.95457	42.5125	0.91014	62.4819	0.89171	82.4094	0.83414	102.409	0.84238	122.819	0.80499	142.813	0.78511	162.611	0.73851	182.611	0.67727	202.611	0.66431	222.611	0.66077	242.611	0.62102	262.611	0.55399	280.577	0.55155	300.577	0.52269	320.58	0.50077	340.58	0.45823	360.58	0.46602	380.58	0.45433
2.18388	0.98708	22.3418	0.95706	42.5184	0.90718	62.4876	0.89133	82.4155	0.83074	102.416	0.84404	122.827	0.806	142.82	0.77912	162.618	0.74811	182.618	0.67905	202.618	0.66473	222.618	0.66909	242.618	0.62918	262.618	0.54962	280.578	0.54987	300.578	0.51282	320.58	0.4931	340.58	0.45159	360.58	0.46897	380.58	0.45328
2.19031	0.9877	22.347	0.95846	42.5242	0.9055	62.4933	0.89039	82.4217	0.8302	102.422	0.83945	122.834	0.79443	142.827	0.78219	162.625	0.73771	182.625	0.68119	202.625	0.66934	222.625	0.6676	242.625	0.62934	262.625	0.54868	280.579	0.55222	300.579	0.52684	320.581	0.48832	340.581	0.44894	360.581	0.46198	380.581	0.44316
2.19673	0.98727	22.3521	0.9596	42.5301	0.9036	62.499	0.88821	82.4279	0.82507	102.428	0.84199	122.841	0.79131	142.835	0.7886	162.631	0.74213	182.631	0.67632	202.631	0.66742	222.631	0.65688	242.631	0.63268	262.631	0.54813	280.58	0.54636	300.58	0.51614	320.582	0.4985	340.582	0.45803	360.582	0.46265	380.582	0.44739
2.20314	0.98658	22.3573	0.95712	42.5359	0.90398	62.5047	0.88567	82.434	0.82365	102.434	0.84019	122.849	0.79714	142.842	0.79029	162.638	0.74061	182.638	0.66498	202.638	0.66945	222.638	0.65298	242.638	0.63308	262.638	0.54504	280.58	0.55031	300.58	0.52885	320.583	0.48588	340.583	0.45073	360.583	0.46998	380.583	0.44727
2.20957	0.98692	22.3625	0.95512	42.5417	0.90354	62.5104	0.8856	82.4402	0.82971	102.44	0.83332	122.856	0.80097	142.85	0.78198	162.645	0.74158	182.645	0.67889	202.645	0.66849	222.645	0.65417	242.645	0.63747	262.645	0.54043	280.581	0.53846	300.581	0.52116	320.584	0.48612	340.584	0.44807	360.584	0.47004	380.584	0.45243
2.21597	0.98838	22.3677	0.95265	42.5475	0.90427	62.516	0.8875	82.4463	0.83321	102.446	0.82759	122.864	0.8013	142.857	0.77944	162.652	0.72941	182.652	0.68366	202.652	0.66111	222.652	0.66069	242.652	0.63564	262.652	0.54484	280.582	0.54601	300.582	0.51811	320.585	0.49268	340.585	0.45618	360.585	0.46427	380.585	0.45235
2.2224	0.98814	22.3728	0.95378	42.5534	0.90608	62.5217	0.89011	82.4525	0.83135	102.452	0.83702	122.871	0.79585	142.864	0.77528	162.659	0.72682	182.659	0.68499	202.659	0.65661	222.659	0.65982	242.659	0.63757	262.659	0.54994	280.583	0.53697	300.583	0.51974	320.585	0.49528	340.585	0.45509	360.585	0.47143	380.585	0.44054
2.22881	0.98827	22.378	0.95368	42.5592	0.90697	62.5274	0.89099	82.4586	0.83074	102.459	0.83395	122.878	0.78824	142.872	0.77586	162.665	0.73177	182.665	0.68515	202.665	0.65977	222.665	0.66681	242.665	0.63666	262.665	0.5499	280.584	0.54351	300.584	0.52683	320.586	0.49674	340.586	0.45912	360.586	0.46789	380.586	0.44928
2.23523	0.98925	22.3832	0.95398	42.565	0.90656	62.5331	0.89248	82.4648	0.83882	102.465	0.83709	122.886	0.78157	142.879	0.77651	162.672	0.7368	182.672	0.68969	202.672	0.66653	222.672	0.67023	242.672	0.62963	262.672	0.54962	280.585	0.54183	300.585	0.51807	320.587	0.48616	340.587	0.45044	360.587	0.47439	380.587	0.44815
2.24164	0.99136	22.3884	0.95383	42.5708	0.90499	62.5388	0.89351	82.471	0.842	102.471	0.83747	122.893	0.79461	142.886	0.77854	162.679	0.73852	182.679	0.68883	202.679	0.67081	222.679	0.66962	242.679	0.62535	262.679	0.55445	280.585	0.54189	300.585	0.5204	320.588	0.4836	340.588	0.44751	360.588	0.46928	380.588	0.45321
2.24806	0.99189	22.3935	0.95774	42.5767	0.90429	62.5445	0.89491	82.4771	0.83679	102.477	0.84435	122.901	0.79998	142.894	0.78528	162.686	0.7385	182.686	0.67401	202.686	0.66555	222.686	0.65711	242.686	0.62836	262.686	0.55405	280.586	0.54239	300.586	0.52471	320.589	0.49725	340.589	0.45622	360.589	0.46384	380.589	0.44116
2.25447	0.99357	22.3987	0.96037	42.5825	0.90276	62.5502	0.89537	82.4833	0.82854	102.483	0.84291	122.908	0.79894	142.901	0.79055	162.692	0.73215	182.692	0.67795	202.692	0.65644	222.692	0.6615	242.692	0.63479	262.692	0.54774	280.587	0.54445	300.587	0.51233	320.59	0.49625	340.59	0.45724	360.59	0.46736	380.59	0.44575
2.26091	0.99383	22.4039	0.9606	42.5883	0.90216	62.5559	0.8962	82.4894	0.83167	102.489	0.8465	122.915	0.78991	142.909	0.7919	162.699	0.7366	182.699	0.68053	202.699	0.65424	222.699	0.66503	242.699	0.63887	262.699	0.5464	280.588	0.55133	300.588	0.5129	320.59	0.48959	340.59	0.45414	360.59	0.47118	380.59	0.44889
2.26732	0.99291	22.4091	0.95975	42.5941	0.90183	62.5616	0.89739	82.4956	0.83032	102.496	0.84728	122.923	0.79223	142.916	0.78648	162.706	0.73296	182.706	0.68354	202.706	0.65874	222.706	0.66728	242.706	0.63386	262.706	0.54864	280.589	0.54489	300.589	0.52449	320.591	0.49716	340.591	0.45954	360.591	0.47343	380.591	0.4551
2.27373	0.989	22.4142	0.9612	42.6	0.90378	62.5673	0.89895	82.5018	0.82903	102.502	0.84529	122.93	0.79944	142.923	0.78152	162.713	0.73345	182.713	0.67096	202.713	0.6636	222.713	0.65825	242.713	0.62518	262.713	0.55035	280.59	0.54453	300.59	0.52314	320.592	0.49815	340.592	0.45545	360.592	0.47333	380.592	0.44042
2.28015	0.98657	22.4194	0.95933	42.6058	0.90625	62.573	0.89875	82.5079	0.83089	102.508	0.84577	122.937	0.80261	142.931	0.78021	162.72	0.72485	182.72	0.67729	202.72	0.66151	222.72	0.65698	242.72	0.62309	262.72	0.5436	280.59	0.5528	300.59	0.52413	320.593	0.49168	340.593	0.45202	360.593	0.46426	380.593	0.44316
2.28656	0.98601	22.4246	0.95479	42.6116	0.90822	62.5787	0.89545	82.5141	0.84297	102.514	0.83847	122.945	0.79358	142.938	0.78378	162.726	0.72961	182.726	0.69041	202.726	0.66609	222.726	0.65399	242.726	0.62737	262.726	0.54001	280.591	0.55747	300.591	0.51978	320.594	0.49349	340.594	0.45717	360.594	0.46442	380.594	0.44304
2.29298	0.98865	22.4298	0.95195	42.6175	0.91048	62.5844	0.89268	82.5202	0.84351	102.52	0.83704	122.952	0.78973	142.946	0.78768	162.733	0.73007	182.733	0.69084	202.733	0.66123	222.733	0.66121	242.733	0.632	262.733	0.53836	280.592	0.54101	300.592	0.51307	320.595	0.48987	340.595	0.45561	360.595	0.47197	380.595	0.43731
2.29941	0.99198	22.4349	0.95442	42.6233	0.91288	62.59	0.89182	82.5264	0.83778	102.526	0.83245	122.96	0.79367	142.953	0.788	162.74	0.73575	182.74	0.6767	202.74	0.65711	222.74	0.66906	242.74	0.63001	262.74	0.54581	280.593	0.54317	300.593	0.52495	320.595	0.48734	340.595	0.44933	360.595	0.47516	380.595	0.4498
2.30584	0.99444	22.4401	0.95515	42.6291	0.91389	62.5957	0.89355	82.5326	0.83931	102.533	0.83777	122.967	0.79034	142.96	0.78958	162.747	0.7451	182.747	0.67551	202.747	0.65356	222.747	0.66949	242.747	0.63438	262.747	0.54472	280.594	0.55278	300.594	0.51576	320.596	0.48589	340.596	0.45312	360.596	0.46367	380.596	0.44259
2.31226	0.99423	22.4453	0.95517	42.635	0.91389	62.6014	0.89421	82.5387	0.83772	102.539	0.83379	122.974	0.78748	142.968	0.78703	162.753	0.74292	182.753	0.68018	202.753	0.65453	222.753	0.66268	242.753	0.62975	262.753	0.54771	280.595	0.54226	300.595	0.52143	320.597	0.48865	340.597	0.44916	360.597	0.4736	380.597	0.44506
2.31867	0.99282	22.4505	0.95651	42.6408	0.91432	62.6071	0.89586	82.5449	0.83589	102.545	0.83789	122.982	0.78715	142.975	0.78533	162.76	0.74351	182.76	0.67899	202.76	0.6501	222.76	0.65909	242.76	0.62581	262.76	0.5455	280.595	0.53896	300.595	0.52565	320.598	0.49765	340.598	0.45957	360.598	0.46191	380.598	0.44295
2.3251	0.99102	22.4556	0.96006	42.6466	0.91513	62.6128	0.89869	82.551	0.83087	102.551	0.83052	122.989	0.79468	142.983	0.77923	162.767	0.74265	182.767	0.67405	202.767	0.64824	222.767	0.66045	242.767	0.62244	262.767	0.54481	280.596	0.55215	300.596	0.51907	320.599	0.49289	340.599	0.45251	360.599	0.47549	380.599	0.45466
2.33152	0.98844	22.4608	0.95939	42.6524	0.91493	62.6185	0.90079	82.5572	0.83151	102.557	0.8339	122.997	0.7971	142.99	0.78716	162.774	0.73947	182.774	0.67681	202.774	0.65767	222.774	0.65936	242.774	0.62336	262.774	0.54275	280.597	0.54066	300.597	0.51447	320.599	0.49656	340.599	0.45389	360.599	0.46419	380.599	0.44359
2.33795	0.98551	22.466	0.95731	42.6583	0.91264	62.6242	0.90012	82.5634	0.8282	102.563	0.83099	123.004	0.80616	142.997	0.78286	162.781	0.73071	182.781	0.6822	202.781	0.66693	222.781	0.65992	242.781	0.61914	262.781	0.55032	280.598	0.54367	300.598	0.52483	320.6	0.48944	340.6	0.45503	360.6	0.46318	380.6	0.44506
2.34435	0.98419	22.4712	0.95632	42.6641	0.90875	62.6299	0.9009	82.5695	0.83485	102.57	0.83439	123.011	0.79946	143.005	0.78063	162.787	0.7368	182.787	0.67726	202.787	0.66047	222.787	0.66259	242.787	0.61737	262.787	0.54819	280.599	0.53949	300.599	0.52709	320.601	0.49713	340.601	0.45497	360.601	0.47476	380.601	0.45157
2.35078	0.98311	22.4764	0.95638	42.6699	0.90543	62.6356	0.9027	82.5757	0.83905	102.576	0.83248	123.019	0.79743	143.012	0.77364	162.794	0.73822	182.794	0.68259	202.794	0.65284	222.794	0.66755	242.794	0.62635	262.794	0.54614	280.599	0.54335	300.599	0.52572	320.602	0.49671	340.602	0.45864	360.602	0.46378	380.602	0.4397
2.3572	0.98202	22.4815	0.95507	42.6758	0.90216	62.6413	0.90289	82.5818	0.84073	102.582	0.83995	123.026	0.78696	143.019	0.77836	162.801	0.74061	182.801	0.67936	202.801	0.6574	222.801	0.66623	242.801	0.63518	262.801	0.54881	280.6	0.55406	300.6	0.52697	320.603	0.48179	340.603	0.45207	360.603	0.47168	380.603	0.43884
2.36363	0.98205	22.4867	0.95312	42.6816	0.89975	62.647	0.90041	82.588	0.83183	102.588	0.83395	123.034	0.78583	143.027	0.78208	162.808	0.74421	182.808	0.68748	202.808	0.66169	222.808	0.66569	242.808	0.62901	262.808	0.55272	280.601	0.54757	300.601	0.51555	320.604	0.48234	340.604	0.45163	360.604	0.47679	380.604	0.44908
2.37006	0.98527	22.4919	0.95411	42.6874	0.89911	62.6527	0.89976	82.5942	0.83243	102.594	0.83422	123.041	0.78947	143.034	0.7887	162.814	0.75393	182.814	0.68108	202.814	0.65259	222.814	0.65479	242.814	0.62175	262.814	0.54927	280.602	0.5472	300.602	0.52065	320.604	0.49661	340.604	0.4542	360.604	0.47601	380.604	0.45301
2.37648	0.98937	22.4971	0.95606	42.6933	0.90006	62.6584	0.89782	82.6003	0.83715	102.6	0.83358	123.048	0.79468	143.042	0.78675	162.821	0.74251	182.821	0.68078	202.821	0.6521	222.821	0.65046	242.821	0.62609	262.821	0.55193	280.603	0.54711	300.603	0.5236	320.605	0.48774	340.605	0.45033	360.605	0.46449	380.605	0.44887
2.38289	0.99383	22.5023	0.95723	42.6991	0.90083	62.6641	0.89711	82.6065	0.84648	102.606	0.83241	123.056	0.796	143.049	0.7848	162.828	0.73016	182.828	0.67741	202.828	0.65873	222.828	0.6558	242.828	0.63018	262.828	0.5479	280.604	0.54601	300.604	0.51816	320.606	0.4911	340.606	0.4544	360.606	0.46567	380.606	0.44464
2.38931	0.99579	22.5074	0.95579	42.7049	0.90268	62.6698	0.89549	82.6127	0.84129	102.613	0.82745	123.063	0.79677	143.056	0.77965	162.835	0.73216	182.835	0.68729	202.835	0.66324	222.835	0.66225	242.835	0.62151	262.835	0.54263	280.604	0.53864	300.604	0.51709	320.607	0.49531	340.607	0.45492	360.607	0.46967	380.607	0.44122
2.39574	0.99573	22.5126	0.95477	42.7108	0.90478	62.6755	0.89567	82.6188	0.83711	102.619	0.83603	123.071	0.79984	143.064	0.7817	162.842	0.73632	182.842	0.6876	202.842	0.66507	222.842	0.66577	242.842	0.62105	262.842	0.54045	280.605	0.55734	300.605	0.53121	320.608	0.49583	340.608	0.45676	360.608	0.4679	380.608	0.4513
2.40215	0.99429	22.5178	0.9519	42.7166	0.90778	62.6812	0.89219	82.625	0.8307	102.625	0.84512	123.078	0.79987	143.071	0.7805	162.848	0.73337	182.848	0.68218	202.848	0.66142	222.848	0.66246	242.848	0.62737	262.848	0.54588	280.606	0.5425	300.606	0.5233	320.609	0.49627	340.609	0.45726	360.609	0.47009	380.609	0.44586
2.40855	0.99443	22.523	0.9482	42.7224	0.91086	62.6869	0.89096	82.6312	0.83752	102.631	0.83891	123.085	0.79612	143.079	0.77861	162.855	0.73379	182.855	0.67447	202.855	0.65982	222.855	0.66211	242.855	0.63166	262.855	0.55021	280.607	0.54789	300.607	0.52552	320.609	0.49175	340.609	0.45699	360.609	0.47148	380.609	0.45044
2.41498	0.99372	22.5282	0.94453	42.7283	0.91285	62.6926	0.89042	82.6373	0.83822	102.637	0.82688	123.093	0.79408	143.086	0.7748	162.862	0.7471	182.862	0.67997	202.862	0.65534	222.862	0.6623	242.862	0.6334	262.862	0.54824	280.608	0.5399	300.608	0.52607	320.61	0.49049	340.61	0.455	360.61	0.47427	380.61	0.44105
2.4214	0.99394	22.5333	0.94506	42.7341	0.91285	62.6983	0.89099	82.6435	0.83706	102.643	0.83236	123.1	0.78913	143.093	0.77566	162.869	0.74494	182.869	0.683	202.869	0.65593	222.869	0.65837	242.869	0.62993	262.869	0.54725	280.609	0.54599	300.609	0.51854	320.611	0.49375	340.611	0.4574	360.611	0.47329	380.611	0.45026
2.42783	0.99462	22.5385	0.94868	42.7399	0.91332	62.704	0.88965	82.6496	0.8329	102.65	0.83911	123.108	0.79417	143.101	0.77604	162.875	0.73624	182.875	0.67697	202.875	0.65445	222.875	0.66019	242.875	0.6284	262.875	0.54411	280.609	0.54073	300.609	0.52843	320.612	0.48604	340.612	0.44753	360.612	0.4752	380.612	0.45356
2.43425	0.99549	22.5437	0.9525	42.7458	0.91326	62.7097	0.88954	82.6558	0.8424	102.656	0.83308	123.115	0.78871	143.108	0.78146	162.882	0.73123	182.882	0.67714	202.882	0.657	222.882	0.66816	242.882	0.62413	262.882	0.54638	280.61	0.54791	300.61	0.5193	320.613	0.48166	340.613	0.44775	360.613	0.46345	380.613	0.45347
2.44068	0.99165	22.5489	0.95386	42.7516	0.91104	62.7154	0.88969	82.662	0.84	102.662	0.83079	123.122	0.78572	143.116	0.78685	162.889	0.73473	182.889	0.67968	202.889	0.65211	222.889	0.67018	242.889	0.6247	262.889	0.54607	280.611	0.5471	300.611	0.51828	320.614	0.49528	340.614	0.45849	360.614	0.46807	380.614	0.44948
2.44711	0.98719	22.5541	0.95466	42.7574	0.9081	62.7211	0.88974	82.6682	0.82996	102.668	0.83771	123.13	0.78086	143.123	0.78535	162.896	0.73856	182.896	0.68189	202.896	0.65394	222.896	0.65967	242.896	0.62329	262.896	0.55622	280.612	0.55345	300.612	0.52767	320.614	0.48568	340.614	0.44782	360.614	0.47506	380.614	0.44996
2.45353	0.98357	22.5592	0.95431	42.7633	0.90591	62.7268	0.89133	82.6743	0.82542	102.674	0.83644	123.137	0.78544	143.13	0.77781	162.903	0.74466	182.903	0.66933	202.903	0.66231	222.903	0.66235	242.903	0.62571	262.903	0.5495	280.613	0.55446	300.613	0.52007	320.615	0.49457	340.615	0.45725	360.615	0.4622	380.615	0.44139
2.45994	0.98307	22.5644	0.95278	42.7691	0.90516	62.7325	0.89378	82.6805	0.82591	102.68	0.8266	123.145	0.78333	143.138	0.77768	162.909	0.74475	182.909	0.67561	202.909	0.66925	222.909	0.66117	242.909	0.62106	262.909	0.54244	280.614	0.55193	300.614	0.52987	320.616	0.49508	340.616	0.45645	360.616	0.47349	380.616	0.45108
2.46637	0.98247	22.5696	0.95328	42.7749	0.90467	62.7382	0.89463	82.6867	0.8301	102.687	0.82658	123.152	0.78369	143.145	0.77869	162.916	0.7428	182.916	0.6884	202.916	0.669	222.916	0.66256	242.916	0.6228	262.916	0.53814	280.614	0.55335	300.614	0.52065	320.617	0.48048	340.617	0.44434	360.617	0.47153	380.617	0.45246
2.47279	0.98443	22.5748	0.95515	42.7807	0.90661	62.7439	0.89386	82.6928	0.83643	102.693	0.83554	123.159	0.78713	143.153	0.77668	162.923	0.73495	182.923	0.69033	202.923	0.66618	222.923	0.65345	242.923	0.63078	262.923	0.54586	280.615	0.54147	300.615	0.51484	320.618	0.486	340.618	0.45329	360.618	0.46306	380.618	0.45329
2.47924	0.98576	22.58	0.95536	42.7866	0.90823	62.7495	0.89168	82.699	0.84237	102.699	0.83668	123.167	0.7879	143.16	0.78266	162.93	0.73168	182.93	0.68494	202.93	0.66217	222.93	0.66129	242.93	0.63738	262.93	0.55069	280.616	0.54339	300.616	0.52689	320.619	0.49327	340.619	0.45683	360.619	0.47411	380.619	0.44652
2.48564	0.9867	22.5851	0.95487	42.7924	0.91069	62.7552	0.8881	82.7051	0.8372	102.705	0.82792	123.174	0.79144	143.167	0.78387	162.936	0.72383	182.936	0.67721	202.936	0.65545	222.936	0.65734	242.936	0.63714	262.936	0.55068	280.617	0.55122	300.617	0.52765	320.619	0.48746	340.619	0.45209	360.619	0.47455	380.619	0.45351
2.49207	0.986	22.5903	0.95526	42.7983	0.91171	62.761	0.88576	82.7113	0.83644	102.711	0.82805	123.182	0.79721	143.175	0.77709	162.943	0.72366	182.943	0.68066	202.943	0.65774	222.943	0.66111	242.943	0.63446	262.943	0.54862	280.618	0.53899	300.618	0.5202	320.62	0.48334	340.62	0.44694	360.62	0.4694	380.62	0.4435
2.49849	0.98789	22.5955	0.95383	42.8041	0.91349	62.7666	0.88807	82.7174	0.84033	102.717	0.82898	123.189	0.79706	143.182	0.77559	162.95	0.73263	182.95	0.67945	202.95	0.65756	222.95	0.66488	242.95	0.63064	262.95	0.54501	280.619	0.55344	300.619	0.51291	320.621	0.48581	340.621	0.44963	360.621	0.46209	380.621	0.43657
2.50494	0.99099	22.6007	0.95259	42.8099	0.91287	62.7724	0.89205	82.7236	0.83379	102.724	0.83631	123.196	0.7865	143.19	0.78449	162.957	0.7391	182.957	0.68789	202.957	0.66072	222.957	0.66376	242.957	0.62424	262.957	0.54183	280.619	0.54424	300.619	0.52282	320.622	0.48648	340.622	0.45317	360.622	0.46668	380.622	0.44617
2.51134	0.99486	22.6059	0.9539	42.8158	0.91329	62.7781	0.89508	82.7298	0.8303	102.73	0.83807	123.204	0.77664	143.197	0.79016	162.964	0.73698	182.964	0.68823	202.964	0.65212	222.964	0.66312	242.964	0.62642	262.964	0.54182	280.62	0.53953	300.62	0.50905	320.623	0.4905	340.623	0.45392	360.623	0.4731	380.623	0.44538
2.51777	0.99619	22.611	0.95484	42.8216	0.91324	62.7838	0.89923	82.736	0.82952	102.736	0.84626	123.211	0.78492	143.204	0.78847	162.97	0.73774	182.97	0.68923	202.97	0.65743	222.97	0.66502	242.97	0.62625	262.97	0.54655	280.621	0.54028	300.621	0.52506	320.623	0.4978	340.623	0.45884	360.623	0.47154	380.623	0.45304
2.5242	0.9961	22.6162	0.95337	42.8274	0.91344	62.7894	0.90282	82.7421	0.83137	102.742	0.83838	123.219	0.79635	143.212	0.78598	162.977	0.7336	182.977	0.68975	202.977	0.65805	222.977	0.66993	242.977	0.62926	262.977	0.55191	280.622	0.55804	300.622	0.52303	320.624	0.4939	340.624	0.45529	360.624	0.47169	380.624	0.44329
2.53062	0.99403	22.6214	0.95346	42.8333	0.91173	62.7951	0.90166	82.7483	0.82896	102.748	0.84034	123.226	0.80451	143.219	0.78286	162.984	0.73195	182.984	0.69086	202.984	0.66186	222.984	0.66509	242.984	0.62107	262.984	0.54547	280.623	0.55322	300.623	0.52106	320.625	0.49386	340.625	0.45691	360.625	0.46969	380.625	0.44833
2.53705	0.991	22.6266	0.95556	42.8391	0.91211	62.8008	0.89753	82.7544	0.83323	102.754	0.83457	123.233	0.80279	143.227	0.78451	162.991	0.73589	182.991	0.67995	202.991	0.65634	222.991	0.66942	242.991	0.62613	262.991	0.54518	280.623	0.54966	300.623	0.52721	320.626	0.48182	340.626	0.44643	360.626	0.4717	380.626	0.4409
2.54349	0.98765	22.6318	0.95706	42.8449	0.91207	62.8066	0.89626	82.7606	0.83966	102.761	0.8357	123.241	0.79323	143.234	0.79115	162.998	0.73839	182.998	0.67179	202.998	0.66124	222.998	0.67163	242.998	0.62671	262.998	0.54835	280.624	0.53711	300.624	0.52323	320.627	0.48083	340.627	0.45068	360.627	0.46641	380.627	0.4561
2.5499	0.9877	22.637	0.95812	42.8508	0.91204	62.8122	0.89613	82.7668	0.83307	102.767	0.83658	123.248	0.78458	143.241	0.7885	163.004	0.7313	183.004	0.67779	203.004	0.65703	223.004	0.66798	243.004	0.63034	263.004	0.54909	280.625	0.55117	300.625	0.51708	320.628	0.48868	340.628	0.45113	360.628	0.47342	380.628	0.44063
2.55633	0.99059	22.6422	0.9598	42.8566	0.91108	62.818	0.89582	82.773	0.83671	102.773	0.84564	123.256	0.78613	143.249	0.78547	163.011	0.73656	183.011	0.68335	203.011	0.65947	223.011	0.65873	243.011	0.62508	263.011	0.54555	280.626	0.53939	300.626	0.52016	320.628	0.48552	340.628	0.4474	360.628	0.46767	380.628	0.45218
2.56275	0.99373	22.6473	0.96102	42.8625	0.91136	62.8237	0.8962	82.7791	0.83265	102.779	0.83683	123.263	0.79218	143.256	0.7842	163.018	0.7394	183.018	0.68556	203.018	0.6555	223.018	0.66225	243.018	0.62975	263.018	0.5466	280.627	0.55101	300.627	0.51468	320.629	0.49328	340.629	0.45679	360.629	0.46332	380.629	0.45122
2.56918	0.99461	22.6525	0.95918	42.8683	0.90988	62.8294	0.89611	82.7853	0.84033	102.785	0.8367	123.27	0.78855	143.264	0.78615	163.025	0.73887	183.025	0.6797	203.025	0.66042	223.025	0.66649	243.025	0.62574	263.025	0.54716	280.628	0.5551	300.628	0.52353	320.63	0.48312	340.63	0.44925	360.63	0.4746	380.63	0.45428
2.5756	0.99433	22.6577	0.95873	42.8741	0.90903	62.8351	0.89435	82.7914	0.83221	102.791	0.83194	123.278	0.78785	143.271	0.78728	163.031	0.74179	183.031	0.6831	203.031	0.65567	223.031	0.66304	243.031	0.62807	263.031	0.54371	280.628	0.5426	300.628	0.52532	320.631	0.49637	340.631	0.45654	360.631	0.46994	380.631	0.45161
2.58203	0.99375	22.6629	0.95804	42.88	0.90862	62.8408	0.89349	82.7976	0.83987	102.798	0.83392	123.285	0.79667	143.278	0.78807	163.038	0.74699	183.038	0.68204	203.038	0.66268	223.038	0.65078	243.038	0.62429	263.038	0.54057	280.629	0.55131	300.629	0.52868	320.632	0.49492	340.632	0.45696	360.632	0.46997	380.632	0.45091
2.58844	0.99231	22.6681	0.9583	42.8858	0.90896	62.8465	0.89484	82.8038	0.83557	102.804	0.83517	123.293	0.80057	143.286	0.79239	163.045	0.74074	183.045	0.6838	203.045	0.6567	223.045	0.65844	243.045	0.62897	263.045	0.54591	280.63	0.55412	300.63	0.51754	320.633	0.49165	340.633	0.45189	360.633	0.47262	380.633	0.45168
2.59486	0.99043	22.6733	0.9572	42.8916	0.90787	62.8522	0.89827	82.81	0.84527	102.81	0.83536	123.3	0.79543	143.293	0.79051	163.052	0.73456	183.052	0.67957	203.052	0.65852	223.052	0.66447	243.052	0.62445	263.052	0.54071	280.631	0.55083	300.631	0.52432	320.633	0.49672	340.633	0.45574	360.633	0.46548	380.633	0.45
2.60131	0.98981	22.6784	0.95862	42.8975	0.90768	62.8579	0.90184	82.8161	0.84426	102.816	0.83214	123.307	0.79798	143.301	0.78759	163.059	0.73645	183.059	0.67658	203.059	0.65981	223.059	0.66418	243.059	0.63112	263.059	0.53823	280.632	0.55276	300.632	0.51409	320.634	0.48083	340.634	0.45043	360.634	0.46846	380.634	0.45376
2.60771	0.99131	22.6836	0.95811	42.9033	0.90945	62.8636	0.90305	82.8223	0.84696	102.822	0.8297	123.315	0.79603	143.308	0.77776	163.065	0.73485	183.065	0.68838	203.065	0.66601	223.065	0.65652	243.065	0.62543	263.065	0.53626	280.633	0.54274	300.633	0.52586	320.635	0.49272	340.635	0.4539	360.635	0.47339	380.635	0.44325
2.61414	0.99092	22.6888	0.9594	42.9091	0.90997	62.8693	0.89917	82.8285	0.83614	102.828	0.84071	123.322	0.79225	143.315	0.77728	163.072	0.73653	183.072	0.68729	203.072	0.65843	223.072	0.66677	243.072	0.62716	263.072	0.542	280.633	0.5443	300.633	0.52551	320.636	0.49791	340.636	0.45941	360.636	0.46698	380.636	0.4421
2.62054	0.98828	22.694	0.95988	42.915	0.90761	62.875	0.89554	82.8346	0.83467	102.835	0.8456	123.33	0.7819	143.323	0.78277	163.079	0.73757	183.079	0.69032	203.079	0.65106	223.079	0.66614	243.079	0.6284	263.079	0.54256	280.634	0.55331	300.634	0.51502	320.637	0.48064	340.637	0.44821	360.637	0.47383	380.637	0.44902
2.62697	0.98608	22.6992	0.96032	42.9208	0.907	62.8807	0.89146	82.8408	0.83154	102.841	0.84225	123.337	0.78815	143.33	0.78316	163.086	0.73835	183.086	0.67737	203.086	0.6545	223.086	0.66141	243.086	0.6343	263.086	0.54505	280.635	0.53844	300.635	0.52095	320.638	0.49303	340.638	0.45736	360.638	0.46836	380.638	0.43977
2.6334	0.98638	22.7043	0.9601	42.9267	0.90907	62.8864	0.88953	82.847	0.83025	102.847	0.82534	123.344	0.79647	143.338	0.77734	163.093	0.73011	183.093	0.68022	203.093	0.65565	223.093	0.65181	243.093	0.62708	263.092	0.54536	280.636	0.54532	300.636	0.52664	320.638	0.49769	340.638	0.45514	360.638	0.4733	380.638	0.43952
2.63982	0.98663	22.7095	0.96226	42.9325	0.91033	62.8921	0.88824	82.8531	0.83062	102.853	0.82537	123.352	0.7998	143.345	0.77661	163.099	0.72848	183.099	0.67314	203.099	0.65862	223.099	0.65736	243.099	0.62006	263.099	0.54266	280.637	0.53816	300.637	0.52517	320.639	0.48801	340.639	0.45075	360.639	0.46482	380.639	0.44682
2.64623	0.98646	22.7147	0.96323	42.9383	0.90961	62.8978	0.89193	82.8593	0.83469	102.859	0.83781	123.359	0.79907	143.352	0.78387	163.106	0.73457	183.106	0.67979	203.106	0.6553	223.106	0.6668	243.106	0.62334	263.106	0.54674	280.638	0.55461	300.638	0.52182	320.64	0.48688	340.64	0.4541	360.64	0.4669	380.64	0.44828
2.65265	0.98654	22.7199	0.96464	42.9442	0.90993	62.9035	0.89475	82.8655	0.83445	102.865	0.83688	123.367	0.79626	143.36	0.78971	163.113	0.74334	183.113	0.67583	203.113	0.65708	223.113	0.67099	243.113	0.62443	263.113	0.54728	280.638	0.5465	300.638	0.51754	320.641	0.49539	340.641	0.45474	360.641	0.47537	380.641	0.44969
2.65908	0.98665	22.7251	0.96409	42.95	0.90924	62.9092	0.89678	82.8717	0.82578	102.872	0.83105	123.374	0.80216	143.367	0.78859	163.12	0.74613	183.12	0.67953	203.12	0.65263	223.12	0.67024	243.12	0.62725	263.12	0.5489	280.639	0.55413	300.639	0.51846	320.642	0.48745	340.642	0.45348	360.642	0.46546	380.642	0.44079
2.66548	0.98617	22.7302	0.96288	42.9558	0.90832	62.9149	0.89582	82.8778	0.82534	102.878	0.83599	123.381	0.79348	143.375	0.78285	163.126	0.74851	183.126	0.6729	203.126	0.65238	223.126	0.6593	243.126	0.6241	263.126	0.54084	280.64	0.5479	300.64	0.52571	320.643	0.49325	340.643	0.45232	360.643	0.47396	380.643	0.45244
2.67193	0.9858	22.7354	0.96081	42.9617	0.90701	62.9206	0.89547	82.884	0.83577	102.884	0.8404	123.389	0.79022	143.382	0.78163	163.133	0.7395	183.133	0.677	203.133	0.65713	223.133	0.66043	243.133	0.62579	263.133	0.54506	280.641	0.53883	300.641	0.51846	320.643	0.4955	340.643	0.45815	360.643	0.4639	380.643	0.44636
2.67834	0.98668	22.7406	0.96017	42.9675	0.9075	62.9263	0.89232	82.8901	0.83833	102.89	0.83255	123.396	0.78715	143.389	0.79052	163.14	0.73325	183.14	0.68286	203.14	0.65959	223.14	0.66215	243.14	0.62155	263.14	0.54232	280.642	0.54299	300.642	0.51626	320.644	0.49106	340.644	0.4539	360.644	0.47344	380.644	0.44639
2.68476	0.98824	22.7458	0.95666	42.9733	0.91011	62.932	0.8885	82.8963	0.83324	102.896	0.82433	123.404	0.79839	143.397	0.79005	163.147	0.72528	183.147	0.69388	203.147	0.66002	223.147	0.67094	243.147	0.62131	263.147	0.54551	280.643	0.54629	300.643	0.52486	320.645	0.49368	340.645	0.45332	360.645	0.46946	380.645	0.44539
2.69117	0.98997	22.751	0.95561	42.9792	0.91366	62.9376	0.88785	82.9025	0.82197	102.902	0.82259	123.411	0.80189	143.404	0.78073	163.154	0.73265	183.154	0.68518	203.154	0.65339	223.154	0.66839	243.154	0.62584	263.154	0.53573	280.643	0.54727	300.643	0.52045	320.646	0.48693	340.646	0.45375	360.646	0.46605	380.646	0.44929
2.6976	0.99032	22.7561	0.95551	42.985	0.91526	62.9434	0.88944	82.9086	0.83472	102.909	0.8254	123.418	0.79846	143.412	0.78256	163.16	0.73796	183.16	0.6788	203.16	0.66122	223.16	0.66416	243.16	0.62819	263.16	0.54166	280.644	0.53907	300.644	0.52666	320.647	0.49231	340.647	0.45147	360.647	0.47223	380.647	0.43709
2.70402	0.98982	22.7613	0.95429	42.9908	0.9162	62.9491	0.89102	82.9148	0.83582	102.915	0.82885	123.426	0.79092	143.419	0.78447	163.167	0.74012	183.167	0.67907	203.167	0.65597	223.167	0.65634	243.167	0.62859	263.167	0.54942	280.645	0.55616	300.645	0.5253	320.647	0.4949	340.647	0.45788	360.647	0.46491	380.647	0.45552
2.71045	0.9886	22.7665	0.95167	42.9967	0.91629	62.9547	0.89341	82.921	0.84033	102.921	0.83063	123.433	0.78286	143.426	0.78292	163.174	0.73151	183.174	0.68663	203.174	0.65968	223.174	0.65465	243.174	0.62228	263.174	0.54804	280.646	0.53794	300.646	0.5135	320.648	0.4855	340.648	0.4529	360.648	0.47338	380.648	0.44543
2.71687	0.98892	22.7717	0.95361	43.0025	0.91533	62.9604	0.89626	82.9271	0.83315	102.927	0.83076	123.441	0.78642	143.434	0.77835	163.181	0.7249	183.181	0.68745	203.181	0.65579	223.181	0.65334	243.181	0.62973	263.181	0.54265	280.647	0.54626	300.647	0.52089	320.649	0.48472	340.649	0.44976	360.649	0.47242	380.649	0.43879
2.7233	0.99042	22.7769	0.95463	43.0083	0.91362	62.9661	0.89518	82.9333	0.83412	102.933	0.83084	123.448	0.79253	143.441	0.7872	163.187	0.72625	183.187	0.68382	203.187	0.65623	223.187	0.66038	243.187	0.62473	263.187	0.54117	280.647	0.55679	300.647	0.52103	320.65	0.48528	340.65	0.45227	360.65	0.46915	380.65	0.45141
2.7297	0.99265	22.782	0.95432	43.0142	0.91302	62.9718	0.89263	82.9394	0.83621	102.939	0.83028	123.455	0.79367	143.449	0.78671	163.194	0.72746	183.194	0.67603	203.194	0.65248	223.194	0.66193	243.194	0.62827	263.194	0.54407	280.648	0.54352	300.648	0.52761	320.651	0.48867	340.651	0.45166	360.651	0.47317	380.651	0.44845
2.73613	0.99369	22.7872	0.95304	43.02	0.91253	62.9776	0.88984	82.9456	0.8468	102.946	0.83638	123.463	0.79366	143.456	0.78506	163.201	0.73021	183.201	0.6702	203.201	0.65875	223.201	0.65485	243.201	0.62456	263.201	0.5383	280.649	0.55388	300.649	0.52403	320.652	0.49987	340.652	0.46148	360.652	0.46629	380.652	0.43889
2.74254	0.99385	22.7924	0.95245	43.0258	0.91426	62.9832	0.88574	82.9518	0.8431	102.952	0.83491	123.47	0.78976	143.463	0.77995	163.208	0.7295	183.208	0.67387	203.208	0.65627	223.208	0.65268	243.208	0.62498	263.208	0.54476	280.65	0.54525	300.65	0.52236	320.652	0.49148	340.652	0.45412	360.652	0.47517	380.652	0.4452
2.74896	0.99322	22.7976	0.95153	43.0317	0.91584	62.9889	0.88172	82.9579	0.83787	102.958	0.83486	123.478	0.79089	143.471	0.78481	163.215	0.72769	183.215	0.68148	203.215	0.65068	223.215	0.66487	243.215	0.62141	263.215	0.55069	280.651	0.54547	300.651	0.51682	320.653	0.48454	340.653	0.44804	360.653	0.46786	380.653	0.4369
2.75539	0.99243	22.8027	0.95262	43.0375	0.9157	62.9946	0.88045	82.9641	0.83051	102.964	0.83078	123.485	0.78596	143.478	0.79194	163.221	0.73114	183.221	0.68634	203.221	0.64687	223.221	0.66477	243.221	0.62739	263.221	0.55414	280.652	0.55568	300.652	0.52374	320.654	0.49523	340.654	0.456	360.654	0.46461	380.654	0.44506
2.76181	0.99192	22.8079	0.95307	43.0433	0.9131	63.0003	0.88339	82.9703	0.8348	102.97	0.82764	123.492	0.79442	143.486	0.7926	163.228	0.7389	183.228	0.68155	203.228	0.65453	223.228	0.66031	243.228	0.62502	263.228	0.54804	280.652	0.54247	300.652	0.51738	320.655	0.48472	340.655	0.44812	360.655	0.46778	380.655	0.43828
2.76824	0.99176	22.8131	0.95271	43.0492	0.91164	63.006	0.88656	82.9764	0.83899	102.976	0.81765	123.5	0.79029	143.493	0.78996	163.235	0.73782	183.235	0.68787	203.235	0.65696	223.235	0.66393	243.235	0.6197	263.235	0.54604	280.653	0.54884	300.653	0.51851	320.656	0.49734	340.656	0.45928	360.656	0.46519	380.656	0.44844
2.77465	0.99245	22.8183	0.95243	43.055	0.9113	63.0117	0.88806	82.9826	0.84542	102.983	0.82154	123.507	0.79537	143.5	0.7921	163.242	0.73893	183.242	0.68724	203.242	0.65828	223.242	0.6734	243.242	0.61607	263.242	0.54321	280.654	0.55271	300.654	0.5278	320.657	0.49464	340.657	0.45598	360.657	0.47266	380.657	0.44072
2.78107	0.99362	22.8235	0.95183	43.0608	0.91211	63.0174	0.88871	82.9887	0.84335	102.989	0.83538	123.514	0.79286	143.508	0.79401	163.248	0.73485	183.248	0.68514	203.248	0.65248	223.248	0.66438	243.248	0.62336	263.248	0.54038	280.655	0.53945	300.655	0.51272	320.657	0.49434	340.657	0.45845	360.657	0.46857	380.657	0.43919
2.7875	0.99405	22.8286	0.94986	43.0667	0.91271	63.0231	0.8904	82.9949	0.84342	102.995	0.8428	123.522	0.78871	143.515	0.78476	163.255	0.73961	183.255	0.67609	203.255	0.65919	223.255	0.66189	243.255	0.62568	263.255	0.53354	280.656	0.54213	300.656	0.52108	320.658	0.49566	340.658	0.455	360.658	0.47519	380.658	0.44551
2.79392	0.99372	22.8338	0.94972	43.0725	0.91435	63.0288	0.88931	83.0011	0.8435	103.001	0.83354	123.529	0.78703	143.523	0.78163	163.262	0.73169	183.262	0.67466	203.262	0.65924	223.262	0.66397	243.262	0.62693	263.262	0.54059	280.657	0.54114	300.657	0.52203	320.659	0.48706	340.659	0.45147	360.659	0.46744	380.659	0.45012
2.80035	0.99493	22.839	0.95268	43.0783	0.91416	63.0345	0.88797	83.0073	0.83495	103.007	0.82995	123.537	0.79336	143.53	0.78507	163.269	0.73963	183.269	0.67277	203.269	0.65596	223.269	0.66772	243.269	0.62141	263.269	0.54903	280.657	0.55442	300.657	0.50948	320.66	0.49582	340.66	0.45835	360.66	0.46979	380.66	0.45004
2.80678	0.99737	22.8442	0.95611	43.0842	0.91292	63.0402	0.89148	83.0134	0.82543	103.013	0.83328	123.544	0.79196	143.537	0.78792	163.276	0.74087	183.276	0.67255	203.276	0.65508	223.276	0.66218	243.276	0.6278	263.276	0.55163	280.658	0.54675	300.658	0.51461	320.661	0.48822	340.661	0.45384	360.661	0.47293	380.661	0.44336
2.8132	0.99835	22.8494	0.95856	43.09	0.9112	63.0459	0.89474	83.0196	0.83137	103.02	0.84194	123.552	0.78829	143.545	0.77723	163.282	0.73761	183.282	0.6792	203.282	0.65745	223.282	0.66621	243.282	0.62785	263.282	0.54833	280.659	0.54362	300.659	0.52461	320.662	0.4925	340.662	0.45637	360.662	0.4723	380.662	0.4442
2.81963	0.99769	22.8545	0.96099	43.0958	0.91188	63.0516	0.89427	83.0257	0.83265	103.026	0.83226	123.559	0.79476	143.552	0.77915	163.289	0.73287	183.289	0.67582	203.289	0.66101	223.289	0.67259	243.289	0.62472	263.289	0.54627	280.66	0.5531	300.66	0.52306	320.662	0.49079	340.662	0.45597	360.662	0.4723	380.662	0.44196
2.82603	0.9965	22.8597	0.96322	43.1017	0.91111	63.0573	0.89303	83.0319	0.83965	103.032	0.83157	123.566	0.79574	143.56	0.78058	163.296	0.73669	183.296	0.68136	203.296	0.6556	223.296	0.66798	243.296	0.62389	263.296	0.55044	280.661	0.5403	300.661	0.51701	320.663	0.48958	340.663	0.45157	360.663	0.47327	380.663	0.44126
2.83246	0.99427	22.8649	0.96316	43.1075	0.90963	63.063	0.89186	83.0381	0.84004	103.038	0.83476	123.574	0.78514	143.567	0.78169	163.303	0.74276	183.303	0.67971	203.303	0.6548	223.303	0.6596	243.303	0.62615	263.303	0.55459	280.662	0.53918	300.662	0.514	320.664	0.49706	340.664	0.4569	360.664	0.46532	380.664	0.44015
2.83888	0.99143	22.8701	0.96148	43.1133	0.90862	63.0687	0.88834	83.0442	0.84551	103.044	0.83776	123.581	0.77817	143.574	0.77784	163.31	0.73669	183.31	0.67594	203.31	0.64692	223.31	0.65915	243.31	0.62954	263.31	0.55101	280.662	0.55108	300.662	0.52316	320.665	0.49205	340.665	0.45814	360.665	0.46975	380.665	0.44995
2.84578	0.98961	22.8753	0.9607	43.1191	0.90885	63.0744	0.8877	83.0504	0.83031	103.05	0.83521	123.588	0.78215	143.582	0.7818	163.316	0.74179	183.316	0.67114	203.316	0.6553	223.316	0.66894	243.316	0.62438	263.316	0.54566	280.663	0.54271	300.663	0.52273	320.666	0.49031	340.666	0.45205	360.666	0.47519	380.666	0.43509
2.85219	0.987	22.8804	0.95987	43.125	0.90844	63.0801	0.88924	83.0566	0.83026	103.057	0.82831	123.596	0.79107	143.589	0.77876	163.323	0.73799	183.323	0.68271	203.323	0.66365	223.323	0.67125	243.323	0.62362	263.323	0.54386	280.664	0.5506	300.664	0.512	320.667	0.48336	340.667	0.449	360.667	0.4676	380.667	0.45146
2.85861	0.98344	22.8856	0.95793	43.1308	0.90758	63.0858	0.89012	83.0627	0.837	103.063	0.83057	123.603	0.79889	143.597	0.78123	163.33	0.73577	183.33	0.68911	203.33	0.6709	223.33	0.67019	243.33	0.61611	263.33	0.54806	280.665	0.545	300.665	0.5212	320.667	0.48904	340.667	0.45061	360.667	0.46713	380.667	0.44088
2.86504	0.98163	22.8908	0.9555	43.1367	0.90725	63.0915	0.89031	83.0689	0.84848	103.069	0.83254	123.611	0.79734	143.604	0.78713	163.337	0.73734	183.337	0.6785	203.337	0.66167	223.337	0.6649	243.337	0.6241	263.337	0.54259	280.666	0.54904	300.666	0.51157	320.668	0.48011	340.668	0.44945	360.668	0.46573	380.668	0.44977
2.87158	0.98186	22.896	0.95416	43.1425	0.90557	63.0972	0.89274	83.0751	0.84189	103.075	0.84076	123.618	0.7979	143.611	0.78791	163.343	0.74695	183.343	0.68141	203.343	0.65587	223.343	0.66114	243.343	0.63205	263.343	0.5401	280.667	0.5547	300.667	0.50949	320.669	0.49202	340.669	0.45198	360.669	0.47374	380.669	0.45165
2.87822	0.98131	22.9012	0.95132	43.1483	0.90302	63.1029	0.89219	83.0812	0.83993	103.081	0.84043	123.625	0.79317	143.619	0.78009	163.35	0.73768	183.35	0.68553	203.35	0.65011	223.35	0.66038	243.35	0.63895	263.35	0.54267	280.667	0.54576	300.667	0.52742	320.67	0.48308	340.67	0.44893	360.67	0.46439	380.67	0.44538
2.88463	0.9823	22.9064	0.94823	43.1542	0.90069	63.1086	0.89085	83.0874	0.83726	103.087	0.83639	123.633	0.78376	143.626	0.78139	163.357	0.7271	183.357	0.68171	203.357	0.65662	223.357	0.65664	243.357	0.63016	263.357	0.54454	280.668	0.54229	300.668	0.51265	320.671	0.48996	340.671	0.4514	360.671	0.46806	380.671	0.44491
2.89103	0.98587	22.9115	0.94793	43.16	0.90016	63.1143	0.89043	83.0936	0.83268	103.094	0.82907	123.64	0.78436	143.634	0.78186	163.364	0.72014	183.364	0.67327	203.364	0.65841	223.364	0.65934	243.364	0.62464	263.364	0.53867	280.669	0.55367	300.669	0.51946	320.671	0.49674	340.671	0.45574	360.671	0.46518	380.671	0.44347
2.89744	0.98855	22.9171	0.95098	43.1658	0.9008	63.12	0.89062	83.0998	0.82663	103.1	0.82809	123.648	0.79352	143.641	0.78743	163.371	0.7223	183.371	0.68224	203.371	0.6649	223.371	0.65905	243.371	0.61916	263.371	0.53316	280.67	0.54867	300.67	0.52717	320.672	0.48288	340.672	0.44741	360.672	0.46848	380.672	0.45403
2.90385	0.98945	22.9223	0.95513	43.1717	0.90262	63.1257	0.88881	83.1059	0.8339	103.106	0.82571	123.655	0.79817	143.648	0.79007	163.377	0.72562	183.377	0.68209	203.377	0.65834	223.377	0.6664	243.377	0.62535	263.377	0.54168	280.671	0.54243	300.671	0.52158	320.673	0.49343	340.673	0.45862	360.673	0.46619	380.673	0.45043
2.91025	0.99165	22.9275	0.95938	43.1779	0.9047	63.1318	0.88939	83.1121	0.84031	103.112	0.8341	123.662	0.78289	143.656	0.79434	163.384	0.73844	183.384	0.67855	203.384	0.65926	223.384	0.66219	243.384	0.62706	263.384	0.54477	280.671	0.55866	300.671	0.51203	320.674	0.49387	340.674	0.45431	360.674	0.47666	380.674	0.44593
2.91666	0.99373	22.9326	0.96359	43.1838	0.90579	63.1375	0.89069	83.1182	0.83846	103.118	0.83113	123.67	0.78839	143.663	0.78492	163.391	0.74212	183.391	0.67121	203.391	0.65515	223.391	0.6619	243.391	0.63324	263.391	0.54594	280.672	0.54152	300.672	0.51643	320.675	0.49154	340.675	0.45392	360.675	0.46684	380.675	0.44374
2.92306	0.99292	22.9379	0.96549	43.1896	0.90639	63.1432	0.89215	83.1248	0.84006	103.125	0.82732	123.678	0.79026	143.671	0.78589	163.398	0.73491	183.398	0.67258	203.398	0.65321	223.398	0.6523	243.398	0.62699	263.398	0.54114	280.673	0.54151	300.673	0.51969	320.676	0.493	340.676	0.45382	360.676	0.46928	380.676	0.44709
2.92947	0.98985	22.9433	0.96561	43.1954	0.90808	63.1489	0.89453	83.131	0.84672	103.131	0.8172	123.685	0.79706	143.678	0.78259	163.405	0.73479	183.405	0.67838	203.405	0.65565	223.405	0.64577	243.405	0.62787	263.405	0.54071	280.674	0.55053	300.674	0.52311	320.676	0.49324	340.676	0.45174	360.676	0.46671	380.676	0.44325
2.93588	0.9867	22.9484	0.96344	43.2014	0.90983	63.1547	0.89843	83.1372	0.84731	103.137	0.82509	123.693	0.79327	143.686	0.78327	163.412	0.74534	183.412	0.68842	203.412	0.66172	223.412	0.65167	243.412	0.62395	263.412	0.53737	280.675	0.53815	300.675	0.51486	320.677	0.48102	340.677	0.44975	360.677	0.46029	380.677	0.43338
2.94228	0.984	22.9536	0.95974	43.2074	0.90965	63.1606	0.89919	83.1433	0.83577	103.143	0.83455	123.7	0.79968	143.693	0.77935	163.419	0.74082	183.419	0.68416	203.419	0.66853	223.419	0.66799	243.419	0.6221	263.419	0.54493	280.676	0.53884	300.676	0.52687	320.678	0.48716	340.678	0.45357	360.678	0.47297	380.678	0.44972
2.94869	0.98363	22.9588	0.9572	43.2132	0.91078	63.1663	0.8997	83.1496	0.83066	103.15	0.83475	123.708	0.79048	143.701	0.78314	163.425	0.73227	183.425	0.67822	203.425	0.66032	223.425	0.66843	243.425	0.62443	263.425	0.55274	280.676	0.55448	300.676	0.51313	320.679	0.49126	340.679	0.45623	360.679	0.4745	380.679	0.45256
2.9551	0.9849	22.9639	0.95783	43.2191	0.91356	63.172	0.89872	83.156	0.82566	103.156	0.82988	123.715	0.78499	143.708	0.78113	163.432	0.72647	183.432	0.67955	203.432	0.65959	223.432	0.65303	243.432	0.63021	263.432	0.54747	280.677	0.54278	300.677	0.51346	320.68	0.4823	340.68	0.44757	360.68	0.47248	380.68	0.43695
2.9615	0.98673	22.9691	0.9586	43.2249	0.91605	63.1776	0.89804	83.1621	0.83606	103.162	0.83263	123.723	0.78379	143.716	0.78427	163.439	0.73254	183.439	0.68104	203.439	0.65771	223.439	0.64532	243.439	0.63669	263.439	0.53981	280.678	0.54287	300.678	0.52671	320.681	0.49149	340.681	0.45424	360.681	0.46541	380.681	0.44103
2.96791	0.9875	22.9743	0.95823	43.2307	0.91656	63.1833	0.89532	83.1683	0.83472	103.168	0.83667	123.73	0.79117	143.723	0.78224	163.446	0.72701	183.446	0.67822	203.446	0.6653	223.446	0.6572	243.446	0.62888	263.446	0.54176	280.679	0.54815	300.679	0.51442	320.681	0.49424	340.681	0.4542	360.681	0.46965	380.681	0.44525
2.97431	0.98629	22.9794	0.95788	43.2365	0.9172	63.189	0.89429	83.1744	0.83978	103.174	0.83416	123.737	0.79037	143.731	0.78662	163.453	0.73473	183.453	0.67036	203.453	0.66261	223.453	0.66723	243.453	0.62819	263.453	0.54776	280.68	0.53924	300.68	0.51226	320.682	0.48747	340.682	0.45354	360.682	0.46565	380.682	0.4408
2.98072	0.98209	22.9846	0.95839	43.2423	0.91714	63.1947	0.89184	83.1806	0.83971	103.181	0.82522	123.745	0.79336	143.738	0.78917	163.459	0.72963	183.459	0.67573	203.459	0.66608	223.459	0.66637	243.459	0.62639	263.459	0.54699	280.681	0.55577	300.681	0.52619	320.683	0.49252	340.683	0.4549	360.683	0.47388	380.683	0.45139
2.98713	0.97743	22.9898	0.95782	43.2482	0.91586	63.2004	0.89309	83.1867	0.84323	103.187	0.82631	123.752	0.79887	143.745	0.79511	163.466	0.73438	183.466	0.68328	203.466	0.66558	223.466	0.66112	243.466	0.63362	263.466	0.54276	280.681	0.55306	300.681	0.51413	320.684	0.48661	340.684	0.4521	360.684	0.4704	380.684	0.44817
2.99353	0.97471	22.9949	0.9577	43.254	0.91459	63.2061	0.89516	83.1929	0.83516	103.193	0.82674	123.759	0.8057	143.753	0.79083	163.473	0.7373	183.473	0.67998	203.473	0.66192	223.473	0.66402	243.473	0.63106	263.473	0.54011	280.682	0.54176	300.682	0.51835	320.685	0.47977	340.685	0.44921	360.685	0.47228	380.685	0.45362
2.99994	0.97308	23.0001	0.95816	43.2598	0.914	63.2118	0.89573	83.199	0.83074	103.199	0.83668	123.767	0.80001	143.76	0.78171	163.48	0.7424	183.48	0.67647	203.48	0.65086	223.48	0.66866	243.48	0.63436	263.48	0.54095	280.683	0.54928	300.683	0.51153	320.686	0.48816	340.686	0.45019	360.686	0.47495	380.686	0.45876
3.00635	0.97168	23.0053	0.95919	43.2656	0.91423	63.2174	0.89563	83.2052	0.83151	103.205	0.83318	123.774	0.79264	143.767	0.77437	163.487	0.73163	183.487	0.6747	203.487	0.65217	223.487	0.66819	243.487	0.63389	263.487	0.54703	280.684	0.54563	300.684	0.51745	320.686	0.48778	340.686	0.45125	360.686	0.46364	380.686	0.43789
3.01275	0.97143	23.0104	0.95719	43.2714	0.91458	63.2231	0.89558	83.2113	0.83799	103.211	0.82709	123.782	0.78725	143.775	0.78279	163.493	0.73106	183.493	0.67939	203.493	0.65405	223.493	0.65983	243.493	0.6304	263.493	0.54847	280.685	0.54295	300.685	0.51526	320.687	0.49652	340.687	0.45819	360.687	0.46615	380.687	0.43736
3.01916	0.97231	23.0156	0.95493	43.2772	0.91481	63.2288	0.89398	83.2175	0.84161	103.217	0.82788	123.789	0.7947	143.782	0.78831	163.5	0.73309	183.5	0.67807	203.5	0.66046	223.5	0.65671	243.5	0.61987	263.5	0.54233	280.686	0.54109	300.686	0.52057	320.688	0.49269	340.688	0.45187	360.688	0.47302	380.688	0.44991
3.02556	0.97268	23.0208	0.95443	43.2831	0.91378	63.2345	0.89101	83.2237	0.84406	103.224	0.83983	123.796	0.79642	143.79	0.78408	163.507	0.72993	183.507	0.69021	203.507	0.65708	223.507	0.66143	243.507	0.62111	263.507	0.5358	280.686	0.55236	300.686	0.52653	320.689	0.48445	340.689	0.44582	360.689	0.46316	380.689	0.44403
3.03197	0.97322	23.026	0.95656	43.2889	0.91173	63.2402	0.8936	83.2298	0.84637	103.23	0.84124	123.804	0.79194	143.797	0.7752	163.514	0.73034	183.514	0.68316	203.514	0.65795	223.514	0.66949	243.514	0.62291	263.514	0.53894	280.687	0.54331	300.687	0.51968	320.69	0.49434	340.69	0.45259	360.69	0.46084	380.69	0.44892
3.03838	0.9758	23.0311	0.95894	43.2947	0.91053	63.2459	0.89482	83.2359	0.84614	103.236	0.83038	123.811	0.77853	143.804	0.77282	163.52	0.73797	183.52	0.67435	203.52	0.65929	223.52	0.66783	243.52	0.62901	263.52	0.54849	280.688	0.54402	300.688	0.52242	320.691	0.48464	340.691	0.44974	360.691	0.46215	380.691	0.44051
3.04478	0.9795	23.0363	0.96256	43.3005	0.90894	63.2516	0.89569	83.2421	0.8413	103.242	0.82727	123.819	0.78484	143.812	0.77781	163.527	0.7356	183.527	0.66699	203.527	0.66276	223.527	0.65911	243.527	0.62579	263.527	0.55349	280.689	0.5464	300.689	0.52051	320.691	0.48748	340.691	0.45155	360.691	0.46914	380.691	0.45104
3.05119	0.9821	23.0415	0.96493	43.3063	0.90855	63.2572	0.89502	83.2482	0.84153	103.248	0.82912	123.826	0.79672	143.819	0.7847	163.534	0.72515	183.534	0.66907	203.534	0.65477	223.534	0.65225	243.534	0.62662	263.534	0.54708	280.69	0.55523	300.69	0.52441	320.692	0.4929	340.692	0.45597	360.692	0.46942	380.692	0.4497
3.0576	0.98398	23.0466	0.96452	43.3122	0.90881	63.2629	0.89686	83.2544	0.83783	103.254	0.82736	123.833	0.80308	143.827	0.79057	163.541	0.73181	183.541	0.66848	203.541	0.65111	223.541	0.65564	243.541	0.6279	263.541	0.54717	280.691	0.54248	300.691	0.51068	320.693	0.48591	340.693	0.45309	360.693	0.4717	380.693	0.44557
3.064	0.98653	23.0518	0.96181	43.318	0.90907	63.2686	0.89392	83.2605	0.83632	103.261	0.82959	123.841	0.79355	143.834	0.78435	163.547	0.73406	183.547	0.67436	203.547	0.65059	223.547	0.65924	243.547	0.6312	263.547	0.54453	280.691	0.54273	300.691	0.52052	320.694	0.4872	340.694	0.45097	360.694	0.47493	380.694	0.45261
3.07041	0.98922	23.057	0.96077	43.3238	0.90746	63.2743	0.89328	83.2667	0.83217	103.267	0.83685	123.848	0.78481	143.841	0.78493	163.554	0.73892	183.554	0.68609	203.554	0.65296	223.554	0.65608	243.554	0.62359	263.554	0.53701	280.692	0.54848	300.692	0.52681	320.695	0.48597	340.695	0.45102	360.695	0.4661	380.695	0.43661
3.07681	0.99043	23.0621	0.96044	43.3296	0.90759	63.28	0.89484	83.2728	0.8348	103.273	0.83616	123.855	0.78331	143.849	0.79018	163.561	0.73747	183.561	0.68504	203.561	0.65929	223.561	0.65289	243.561	0.62011	263.561	0.53527	280.693	0.54516	300.693	0.525	320.695	0.48859	340.695	0.45199	360.695	0.47008	380.695	0.44993
3.08322	0.99089	23.0673	0.96101	43.3354	0.9077	63.2857	0.90013	83.279	0.82684	103.279	0.83039	123.863	0.79263	143.856	0.79187	163.568	0.74404	183.568	0.68149	203.568	0.66821	223.568	0.65686	243.568	0.61961	263.568	0.53979	280.694	0.54689	300.694	0.52474	320.696	0.4886	340.696	0.4501	360.696	0.46955	380.696	0.45216
3.08963	0.9915	23.0725	0.96059	43.3413	0.907	63.2913	0.90099	83.2851	0.83278	103.285	0.82434	123.87	0.80248	143.863	0.78383	163.574	0.73491	183.574	0.67782	203.574	0.66983	223.574	0.6633	243.574	0.62187	263.574	0.54417	280.695	0.53702	300.695	0.52373	320.697	0.49652	340.697	0.45713	360.697	0.46264	380.697	0.43621
3.09603	0.99271	23.0776	0.96093	43.3471	0.90745	63.297	0.89931	83.2913	0.84066	103.291	0.83044	123.878	0.79722	143.871	0.7838	163.581	0.72713	183.581	0.68925	203.581	0.66141	223.581	0.66677	243.581	0.6279	263.581	0.54382	280.695	0.54644	300.695	0.53002	320.698	0.48638	340.698	0.45344	360.698	0.46833	380.698	0.43641
3.10244	0.99399	23.0828	0.9603	43.3529	0.90981	63.3027	0.89679	83.2974	0.84315	103.297	0.82607	123.885	0.78687	143.878	0.78881	163.588	0.72442	183.588	0.68344	203.588	0.65246	223.588	0.6633	243.588	0.63639	263.588	0.54656	280.696	0.53616	300.696	0.52267	320.699	0.49445	340.699	0.45625	360.699	0.47284	380.699	0.44038
3.10885	0.9965	23.088	0.95868	43.3587	0.91176	63.3084	0.89666	83.3036	0.83578	103.304	0.83164	123.892	0.78009	143.886	0.78592	163.595	0.73447	183.595	0.67617	203.595	0.65012	223.595	0.66028	243.595	0.63794	263.595	0.54777	280.697	0.55254	300.697	0.51133	320.7	0.48988	340.7	0.44966	360.7	0.47176	380.7	0.45208
3.11525	1.00009	23.0931	0.95621	43.3645	0.91372	63.3141	0.894	83.3097	0.83099	103.31	0.83042	123.9	0.78518	143.893	0.78058	163.602	0.74242	183.602	0.66325	203.602	0.65951	223.602	0.65792	243.602	0.62991	263.602	0.54863	280.698	0.53821	300.698	0.51672	320.701	0.47957	340.701	0.44787	360.701	0.4607	380.701	0.43833
3.12166	1.0036	23.0983	0.95629	43.3704	0.91554	63.3198	0.89186	83.3159	0.83885	103.316	0.83474	123.907	0.78554	143.9	0.78235	163.608	0.74193	183.608	0.67474	203.608	0.65982	223.608	0.66156	243.608	0.62139	263.608	0.54568	280.699	0.55503	300.699	0.51508	320.702	0.4885	340.702	0.45421	360.702	0.4692	380.702	0.44153
3.12806	1.00591	23.1035	0.95651	43.3762	0.915	63.3254	0.89318	83.322	0.83769	103.322	0.82957	123.914	0.78994	143.908	0.78228	163.615	0.73461	183.615	0.67853	203.615	0.65568	223.615	0.65941	243.615	0.61917	263.615	0.54106	280.7	0.54407	300.7	0.51082	320.702	0.49118	340.702	0.453	360.702	0.47393	380.702	0.45041
3.13447	1.00717	23.1086	0.95491	43.382	0.91294	63.3311	0.89509	83.3282	0.83229	103.328	0.83423	123.922	0.79192	143.915	0.78275	163.622	0.73109	183.622	0.6762	203.622	0.65818	223.622	0.65559	243.622	0.6281	263.622	0.5434	280.701	0.55681	300.701	0.52136	320.703	0.4819	340.703	0.44569	360.703	0.46884	380.703	0.45276
3.14088	1.00647	23.1138	0.95488	43.3878	0.91257	63.3368	0.89479	83.3344	0.82319	103.334	0.83719	123.929	0.79442	143.922	0.79011	163.629	0.73461	183.629	0.6704	203.629	0.65795	223.629	0.64604	243.629	0.6284	263.629	0.54027	280.702	0.54323	300.702	0.51349	320.704	0.49347	340.704	0.45296	360.704	0.46195	380.704	0.44097
3.14728	1.0033	23.119	0.9557	43.3936	0.91166	63.3425	0.8942	83.3405	0.83278	103.34	0.83123	123.937	0.78693	143.93	0.78788	163.635	0.74266	183.635	0.67347	203.635	0.65574	223.635	0.65523	243.635	0.62445	263.635	0.54188	280.702	0.55734	300.702	0.52762	320.705	0.49369	340.705	0.4551	360.705	0.46412	380.705	0.44176
3.15369	0.99971	23.1241	0.95438	43.3995	0.91155	63.3482	0.89517	83.3466	0.83607	103.347	0.82829	123.944	0.79164	143.937	0.78639	163.642	0.74158	183.642	0.6815	203.642	0.65422	223.642	0.66616	243.642	0.62684	263.642	0.54829	280.703	0.54128	300.703	0.52282	320.706	0.48564	340.706	0.45077	360.706	0.46827	380.706	0.44161
3.1601	0.99733	23.1293	0.95357	43.4053	0.91302	63.3539	0.89614	83.3528	0.8412	103.353	0.82996	123.951	0.79009	143.945	0.78049	163.649	0.72999	183.649	0.68077	203.649	0.65382	223.649	0.66899	243.649	0.62662	263.649	0.5479	280.704	0.55175	300.704	0.52761	320.707	0.49298	340.707	0.45303	360.707	0.46821	380.707	0.44068
3.1665	0.99465	23.1345	0.95622	43.4111	0.91537	63.3595	0.89925	83.3589	0.84079	103.359	0.835	123.959	0.7942	143.952	0.77702	163.656	0.728	183.656	0.68467	203.656	0.65159	223.656	0.65985	243.656	0.62451	263.656	0.54052	280.705	0.55554	300.705	0.51846	320.707	0.48721	340.707	0.44893	360.707	0.46606	380.707	0.44838
3.17291	0.9903	23.1396	0.95716	43.4169	0.91466	63.3652	0.902	83.3651	0.83942	103.365	0.83628	123.966	0.78899	143.959	0.77627	163.662	0.73187	183.662	0.68052	203.662	0.65406	223.662	0.65076	243.662	0.62307	263.662	0.53487	280.706	0.54574	300.706	0.52261	320.708	0.49408	340.708	0.4567	360.708	0.4627	380.708	0.44109
3.17931	0.98676	23.1448	0.95475	43.4227	0.91533	63.3709	0.90281	83.3712	0.8257	103.371	0.83954	123.973	0.78936	143.967	0.78426	163.669	0.73105	183.669	0.67745	203.669	0.66194	223.669	0.65418	243.669	0.62269	263.669	0.53933	280.707	0.5442	300.707	0.51197	320.709	0.48623	340.709	0.45183	360.709	0.47303	380.709	0.45169
3.18572	0.98596	23.15	0.95289	43.4286	0.91648	63.3766	0.90221	83.3774	0.82493	103.377	0.83523	123.981	0.78444	143.974	0.79026	163.676	0.7179	183.676	0.6721	203.676	0.66145	223.676	0.66464	243.676	0.62056	263.676	0.54247	280.707	0.54294	300.707	0.51739	320.71	0.49196	340.71	0.45746	360.71	0.46947	380.71	0.43934
3.19213	0.98699	23.1551	0.95194	43.4344	0.91682	63.3823	0.90059	83.3835	0.82629	103.384	0.82838	123.988	0.78764	143.982	0.79136	163.683	0.72567	183.683	0.68129	203.683	0.66288	223.683	0.66663	243.683	0.62291	263.683	0.54856	280.708	0.54298	300.708	0.51234	320.711	0.4922	340.711	0.45638	360.711	0.47604	380.711	0.44663
3.19853	0.98872	23.1603	0.95116	43.4402	0.9156	63.388	0.89653	83.3897	0.83319	103.39	0.82278	123.996	0.7893	143.989	0.79093	163.689	0.72948	183.689	0.68936	203.689	0.66161	223.689	0.66122	243.689	0.63042	263.689	0.54466	280.709	0.53746	300.709	0.51814	320.712	0.49443	340.712	0.45598	360.712	0.47256	380.712	0.44144
3.20494	0.99117	23.1655	0.95146	43.446	0.91374	63.3937	0.89036	83.3958	0.83093	103.396	0.82863	124.003	0.786	143.996	0.78208	163.696	0.73977	183.696	0.68986	203.696	0.66701	223.696	0.66208	243.696	0.62995	263.696	0.54167	280.71	0.55249	300.71	0.52337	320.712	0.48555	340.712	0.45305	360.712	0.46892	380.712	0.43974
3.21134	0.99382	23.1706	0.95493	43.4518	0.91202	63.3993	0.88659	83.402	0.83809	103.402	0.83186	124.01	0.78913	144.004	0.77378	163.703	0.7348	183.703	0.68005	203.703	0.66152	223.703	0.67183	243.703	0.63131	263.703	0.5446	280.711	0.54908	300.711	0.52025	320.713	0.48698	340.713	0.44941	360.713	0.47352	380.713	0.44338
3.21775	0.99478	23.1758	0.95937	43.4577	0.9103	63.405	0.88508	83.4081	0.83429	103.408	0.83555	124.018	0.79404	144.011	0.77916	163.71	0.73119	183.71	0.67588	203.71	0.65995	223.71	0.66727	243.71	0.63011	263.71	0.5548	280.712	0.54423	300.712	0.51958	320.714	0.493	340.714	0.4529	360.714	0.46375	380.714	0.43989
3.22416	0.99468	23.181	0.96287	43.4635	0.90957	63.4107	0.88623	83.4143	0.83655	103.414	0.83825	124.025	0.78973	144.018	0.78364	163.717	0.72535	183.717	0.67951	203.717	0.65874	223.717	0.66473	243.717	0.63525	263.717	0.55095	280.712	0.55507	300.712	0.52188	320.715	0.48387	340.715	0.44918	360.715	0.46567	380.715	0.44791
3.23056	0.99505	23.1862	0.96317	43.4693	0.90962	63.4164	0.88893	83.4204	0.83256	103.42	0.8477	124.033	0.78501	144.026	0.7781	163.723	0.72358	183.723	0.68167	203.723	0.65707	223.723	0.66616	243.723	0.63002	263.723	0.54659	280.713	0.53706	300.713	0.51417	320.716	0.49428	340.716	0.45372	360.716	0.46887	380.716	0.45119
3.23697	0.99722	23.1913	0.96194	43.4751	0.91317	63.4221	0.89397	83.4266	0.83283	103.427	0.84284	124.04	0.79064	144.033	0.77846	163.73	0.72959	183.73	0.6804	203.73	0.65401	223.73	0.66199	243.73	0.62852	263.73	0.54599	280.714	0.55838	300.714	0.50956	320.716	0.48185	340.716	0.44838	360.716	0.4661	380.716	0.44882
3.24338	0.99912	23.1965	0.9582	43.4809	0.91551	63.4278	0.89833	83.4327	0.83026	103.433	0.83338	124.047	0.79912	144.041	0.78476	163.737	0.72753	183.737	0.68018	203.737	0.65437	223.737	0.65987	243.737	0.62737	263.737	0.55253	280.715	0.53654	300.715	0.52464	320.717	0.48897	340.717	0.45087	360.717	0.46795	380.717	0.44297
3.24978	0.9992	23.2017	0.95509	43.4868	0.91752	63.4335	0.8995	83.4389	0.83684	103.439	0.82949	124.055	0.78956	144.048	0.78276	163.744	0.73823	183.744	0.67555	203.744	0.65314	223.744	0.65978	243.744	0.62578	263.744	0.54414	280.716	0.5481	300.716	0.51603	320.718	0.48777	340.718	0.45299	360.718	0.46629	380.718	0.44941
3.25619	0.998	23.2068	0.95369	43.4926	0.91888	63.4391	0.8987	83.445	0.84179	103.445	0.82626	124.062	0.79064	144.055	0.774	163.75	0.73112	183.75	0.66965	203.75	0.65702	223.75	0.66807	243.75	0.62287	263.75	0.54387	280.716	0.54798	300.716	0.52307	320.719	0.49024	340.719	0.45354	360.719	0.47139	380.719	0.44596
3.26259	0.99616	23.212	0.95338	43.4984	0.92039	63.4448	0.89778	83.4512	0.83542	103.451	0.82356	124.069	0.79417	144.063	0.77847	163.757	0.73378	183.757	0.67564	203.757	0.66263	223.757	0.66391	243.757	0.62321	263.757	0.54073	280.717	0.55086	300.717	0.51877	320.72	0.48325	340.72	0.45071	360.72	0.46936	380.72	0.4439
3.269	0.99408	23.2172	0.95283	43.5042	0.91963	63.4505	0.89775	83.4573	0.82663	103.457	0.82985	124.077	0.79351	144.07	0.78058	163.764	0.7341	183.764	0.68041	203.764	0.66259	223.764	0.6635	243.764	0.62204	263.764	0.54144	280.718	0.54917	300.718	0.51888	320.721	0.47925	340.721	0.44622	360.721	0.47169	380.721	0.44567
3.27541	0.99205	23.2223	0.95282	43.51	0.91813	63.4562	0.89705	83.4635	0.82464	103.463	0.83364	124.084	0.79283	144.077	0.7789	163.771	0.74568	183.771	0.68044	203.771	0.6582	223.771	0.66518	243.771	0.62574	263.771	0.53786	280.719	0.54996	300.719	0.52093	320.721	0.48628	340.721	0.44774	360.721	0.46769	380.721	0.4499
3.28185	0.99125	23.2275	0.95329	43.5159	0.91475	63.4619	0.89736	83.4697	0.83749	103.47	0.82759	124.092	0.78921	144.085	0.77609	163.777	0.74072	183.777	0.67956	203.777	0.66471	223.777	0.66066	243.777	0.63107	263.777	0.54633	280.72	0.54109	300.72	0.51351	320.722	0.49215	340.722	0.45531	360.722	0.46072	380.722	0.43801
3.28826	0.98989	23.2327	0.95299	43.5217	0.91194	63.4676	0.89753	83.4758	0.83721	103.476	0.82955	124.099	0.78349	144.092	0.78149	163.784	0.73978	183.784	0.68796	203.784	0.66236	223.784	0.65055	243.784	0.63103	263.784	0.55044	280.721	0.55725	300.721	0.51413	320.723	0.48845	340.723	0.451	360.723	0.47178	380.723	0.44885
3.29468	0.9886	23.2378	0.95448	43.5275	0.91197	63.4732	0.89579	83.4819	0.8388	103.482	0.83179	124.106	0.77741	144.1	0.78774	163.791	0.73064	183.791	0.68734	203.791	0.66079	223.791	0.65235	243.791	0.62686	263.791	0.54575	280.721	0.54344	300.721	0.51919	320.724	0.49403	340.724	0.45713	360.724	0.46768	380.724	0.45221
3.30109	0.98937	23.243	0.95504	43.5333	0.91201	63.4789	0.89338	83.4881	0.82959	103.488	0.83248	124.114	0.78919	144.107	0.7864	163.798	0.73485	183.798	0.68137	203.798	0.65535	223.798	0.65763	243.798	0.63306	263.798	0.54476	280.722	0.54147	300.722	0.51203	320.725	0.48347	340.725	0.44681	360.725	0.47318	380.725	0.44748
3.30752	0.99216	23.2482	0.95558	43.5391	0.9112	63.4846	0.89438	83.4942	0.83933	103.494	0.82491	124.121	0.79103	144.114	0.78223	163.804	0.73113	183.804	0.67179	203.804	0.6516	223.804	0.6635	243.804	0.63082	263.804	0.54353	280.723	0.55404	300.723	0.52658	320.726	0.49257	340.726	0.45505	360.726	0.46436	380.726	0.45089
3.31392	0.99457	23.2533	0.95412	43.545	0.91207	63.4903	0.89578	83.5004	0.83876	103.5	0.82333	124.128	0.79478	144.122	0.78279	163.811	0.73827	183.811	0.66519	203.811	0.65301	223.811	0.65575	243.811	0.62933	263.811	0.54526	280.724	0.54025	300.724	0.51518	320.726	0.48386	340.726	0.45005	360.726	0.46852	380.726	0.43675
3.32035	0.99482	23.2585	0.9518	43.5508	0.91349	63.496	0.89611	83.5065	0.84652	103.507	0.82383	124.136	0.79192	144.129	0.78525	163.818	0.73878	183.818	0.67196	203.818	0.65488	223.818	0.65538	243.818	0.62414	263.818	0.54022	280.725	0.55505	300.725	0.52311	320.727	0.49109	340.727	0.44999	360.727	0.4714	380.727	0.45504
3.32676	0.9944	23.2637	0.94796	43.5566	0.91297	63.5017	0.89658	83.5127	0.83836	103.513	0.83455	124.143	0.79367	144.137	0.78433	163.825	0.74547	183.825	0.67266	203.825	0.6552	223.825	0.65225	243.825	0.62057	263.825	0.53711	280.726	0.54232	300.726	0.52569	320.728	0.48355	340.728	0.45084	360.728	0.46127	380.728	0.44505
3.33318	0.99338	23.2689	0.94817	43.5624	0.91267	63.5074	0.89717	83.5188	0.83974	103.519	0.84207	124.151	0.79785	144.144	0.78128	163.832	0.73972	183.832	0.68261	203.832	0.65237	223.832	0.66533	243.832	0.62192	263.832	0.54031	280.726	0.54159	300.726	0.52483	320.729	0.48903	340.729	0.4501	360.729	0.4709	380.729	0.44169
3.33961	0.9932	23.274	0.95075	43.5682	0.91326	63.513	0.89352	83.525	0.83839	103.525	0.83509	124.158	0.7915	144.151	0.78023	163.838	0.73028	183.838	0.67744	203.838	0.65272	223.838	0.6623	243.838	0.62369	263.838	0.54573	280.727	0.54566	300.727	0.52732	320.73	0.49291	340.73	0.4535	360.73	0.46458	380.73	0.44911
3.34603	0.9929	23.2792	0.95212	43.5741	0.91368	63.5187	0.89078	83.5311	0.83422	103.531	0.82579	124.165	0.78895	144.159	0.78355	163.845	0.73149	183.845	0.67114	203.845	0.6519	223.845	0.66302	243.845	0.624	263.845	0.54948	280.728	0.55506	300.728	0.51407	320.731	0.48504	340.731	0.44676	360.731	0.46603	380.731	0.44259
3.35248	0.99303	23.2844	0.95371	43.5799	0.91353	63.5244	0.89109	83.5373	0.82206	103.537	0.81767	124.173	0.78578	144.166	0.79084	163.852	0.73015	183.852	0.66933	203.852	0.65812	223.852	0.66516	243.852	0.6213	263.852	0.54628	280.729	0.54623	300.729	0.52574	320.731	0.49442	340.731	0.45267	360.731	0.46229	380.731	0.44987
3.35888	0.99139	23.2896	0.9555	43.5857	0.91208	63.5301	0.89329	83.5435	0.82558	103.543	0.81722	124.18	0.79153	144.173	0.78951	163.859	0.72942	183.859	0.68084	203.859	0.66188	223.859	0.66345	243.859	0.62164	263.859	0.54568	280.73	0.55184	300.73	0.52388	320.732	0.49339	340.732	0.4554	360.732	0.46254	380.732	0.44227
3.36529	0.98807	23.2947	0.95606	43.5916	0.90904	63.5358	0.89567	83.5496	0.83311	103.55	0.8195	124.188	0.78774	144.181	0.78448	163.865	0.7211	183.865	0.68731	203.865	0.65328	223.865	0.65947	243.865	0.62085	263.865	0.55043	280.731	0.53831	300.731	0.5175	320.733	0.48436	340.733	0.44612	360.733	0.47037	380.733	0.44766
3.3717	0.98328	23.2999	0.95443	43.5974	0.9087	63.5415	0.89741	83.5558	0.84118	103.556	0.82632	124.195	0.78741	144.188	0.78	163.872	0.72768	183.872	0.68938	203.872	0.65101	223.872	0.66253	243.872	0.62679	263.872	0.54563	280.731	0.54665	300.731	0.52216	320.734	0.48621	340.734	0.45426	360.734	0.46203	380.734	0.45137
3.3781	0.98062	23.3051	0.9562	43.6032	0.90931	63.5472	0.89859	83.5619	0.83783	103.562	0.83422	124.202	0.78624	144.196	0.78123	163.879	0.7355	183.879	0.68401	203.879	0.65816	223.879	0.67157	243.879	0.63036	263.879	0.54679	280.732	0.55438	300.732	0.51505	320.735	0.49505	340.735	0.459	360.735	0.47404	380.735	0.43667
3.38453	0.98137	23.3103	0.9567	43.6091	0.90947	63.5529	0.89715	83.5681	0.83463	103.568	0.83632	124.21	0.7913	144.203	0.78312	163.886	0.74444	183.886	0.68291	203.886	0.6661	223.886	0.65799	243.886	0.62218	263.886	0.54326	280.733	0.53759	300.733	0.51906	320.736	0.48562	340.736	0.44932	360.736	0.47659	380.736	0.45118
3.39093	0.98546	23.3154	0.95717	43.6149	0.90901	63.5586	0.89449	83.5743	0.82699	103.574	0.83622	124.217	0.788	144.21	0.78997	163.893	0.74302	183.893	0.67607	203.893	0.66613	223.893	0.65696	243.893	0.62001	263.893	0.5443	280.734	0.53806	300.734	0.5107	320.736	0.49487	340.736	0.45607	360.736	0.46528	380.736	0.44099
3.39734	0.98998	23.3206	0.95777	43.6207	0.91184	63.5643	0.88989	83.5804	0.83281	103.58	0.83699	124.225	0.77714	144.218	0.78789	163.899	0.73706	183.899	0.6847	203.899	0.66578	223.899	0.65759	243.899	0.62682	263.899	0.5385	280.735	0.55419	300.735	0.52008	320.737	0.48188	340.737	0.44526	360.737	0.47002	380.737	0.4473
3.40377	0.99435	23.3258	0.95967	43.6266	0.91213	63.57	0.89048	83.5866	0.8414	103.587	0.84083	124.232	0.78056	144.225	0.78796	163.906	0.73035	183.906	0.68499	203.906	0.66607	223.906	0.66858	243.906	0.63438	263.906	0.54379	280.736	0.54881	300.736	0.52061	320.738	0.48745	340.738	0.45437	360.738	0.46334	380.738	0.45296
3.41019	0.99807	23.331	0.95988	43.6324	0.9118	63.5757	0.89049	83.5927	0.84016	103.593	0.84043	124.239	0.79635	144.233	0.78153	163.913	0.72322	183.913	0.68971	203.913	0.6668	223.913	0.65675	243.913	0.63441	263.913	0.54587	280.736	0.54084	300.736	0.52422	320.739	0.48257	340.739	0.44957	360.739	0.47349	380.739	0.44008
3.41662	1.00046	23.3362	0.95942	43.6382	0.91069	63.5814	0.89093	83.5989	0.83696	103.599	0.84021	124.247	0.79406	144.24	0.77942	163.92	0.72659	183.92	0.68015	203.92	0.6662	223.92	0.66054	243.92	0.63408	263.92	0.5405	280.737	0.53827	300.737	0.51049	320.74	0.49144	340.74	0.45278	360.74	0.47028	380.74	0.44661
3.42303	1.0002	23.3413	0.95783	43.6441	0.91075	63.5871	0.89038	83.6051	0.83067	103.605	0.83962	124.254	0.78745	144.247	0.77729	163.926	0.73666	183.926	0.66979	203.926	0.66052	223.926	0.65806	243.926	0.63435	263.926	0.53963	280.738	0.55474	300.738	0.51048	320.741	0.48497	340.741	0.44761	360.741	0.46768	380.741	0.45058
3.42945	0.99857	23.3465	0.95417	43.6499	0.90889	63.5928	0.89272	83.6113	0.82707	103.611	0.83836	124.262	0.79116	144.255	0.77624	163.933	0.73467	183.933	0.6701	203.933	0.65941	223.933	0.65664	243.933	0.63505	263.933	0.53929	280.739	0.54997	300.739	0.52017	320.741	0.49385	340.741	0.45105	360.741	0.46169	380.741	0.43671
3.43588	0.99636	23.3517	0.95204	43.6557	0.90832	63.5985	0.89161	83.6174	0.82735	103.617	0.83744	124.269	0.79351	144.262	0.77349	163.94	0.72617	183.94	0.68213	203.94	0.66283	223.94	0.64837	243.94	0.63448	263.94	0.53574	280.74	0.5381	300.74	0.51955	320.742	0.4858	340.742	0.45234	360.742	0.46023	380.742	0.44447
3.44228	0.994	23.3569	0.95052	43.6615	0.90938	63.6042	0.89329	83.6236	0.83429	103.624	0.83411	124.276	0.78677	144.27	0.78168	163.947	0.71124	183.947	0.68434	203.947	0.66694	223.947	0.65562	243.947	0.62907	263.947	0.54086	280.741	0.55187	300.741	0.52101	320.743	0.49299	340.743	0.45489	360.743	0.47234	380.743	0.44645
3.44871	0.99228	23.362	0.9507	43.6674	0.91103	63.6099	0.89362	83.6297	0.83961	103.63	0.82828	124.284	0.78595	144.277	0.7825	163.954	0.72388	183.954	0.68178	203.954	0.66664	223.954	0.65429	243.954	0.62801	263.954	0.54573	280.741	0.55418	300.741	0.52467	320.744	0.48943	340.744	0.45121	360.744	0.4691	380.744	0.44415
3.45511	0.99232	23.3672	0.95222	43.6732	0.9126	63.6155	0.89427	83.6359	0.84204	103.636	0.82133	124.291	0.78854	144.284	0.78176	163.96	0.73729	183.96	0.68083	203.96	0.66844	223.96	0.65193	243.96	0.63127	263.96	0.54146	280.742	0.54451	300.742	0.51522	320.745	0.49136	340.745	0.45414	360.745	0.46522	380.745	0.44265
3.46154	0.99473	23.3724	0.95525	43.679	0.91408	63.6212	0.89348	83.642	0.84437	103.642	0.82119	124.298	0.78164	144.292	0.77737	163.967	0.7398	183.967	0.68691	203.967	0.66099	223.967	0.65102	243.967	0.63518	263.967	0.53818	280.743	0.55433	300.743	0.51863	320.746	0.49106	340.746	0.45134	360.746	0.47043	380.746	0.4498
3.46795	0.9984	23.3776	0.9554	43.6848	0.91442	63.6269	0.89472	83.6482	0.84246	103.648	0.82348	124.306	0.78352	144.299	0.78311	163.974	0.72908	183.974	0.68605	203.974	0.65058	223.974	0.66492	243.974	0.63489	263.974	0.5442	280.744	0.55043	300.744	0.51378	320.746	0.48422	340.746	0.45178	360.746	0.46365	380.746	0.44264
3.47435	1.00122	23.3828	0.95402	43.6907	0.91339	63.6326	0.89173	83.6543	0.83937	103.654	0.82297	124.313	0.78669	144.306	0.78471	163.981	0.73413	183.981	0.6815	203.981	0.65095	223.981	0.66457	243.981	0.63661	263.981	0.54728	280.745	0.53565	300.745	0.50992	320.747	0.48326	340.747	0.4528	360.747	0.47258	380.747	0.44433
3.48078	1.00111	23.3879	0.95302	43.6965	0.91238	63.6383	0.88814	83.6605	0.84429	103.661	0.82832	124.321	0.78668	144.314	0.79033	163.987	0.73648	183.987	0.67432	203.987	0.66294	223.987	0.66334	243.987	0.62951	263.987	0.54375	280.746	0.55191	300.746	0.52599	320.748	0.49399	340.748	0.4563	360.748	0.47611	380.748	0.44626
3.48719	0.99913	23.3931	0.95333	43.7023	0.91158	63.644	0.88541	83.6667	0.84394	103.667	0.83425	124.328	0.78272	144.321	0.79088	163.994	0.72647	183.994	0.67392	203.994	0.66839	223.994	0.66191	243.994	0.6196	263.994	0.54204	280.746	0.54128	300.746	0.51201	320.749	0.48312	340.749	0.44694	360.749	0.47232	380.749	0.45191
3.49361	0.99589	23.3983	0.95451	43.7082	0.91041	63.6497	0.88441	83.6728	0.83798	103.673	0.83309	124.335	0.79239	144.329	0.7858	164.001	0.72873	184.001	0.67763	204.001	0.66368	224.001	0.66711	244.001	0.61995	264.001	0.54241	280.747	0.54495	300.747	0.50825	320.75	0.48052	340.75	0.44651	360.75	0.46195	380.75	0.43443
3.50002	0.99171	23.4035	0.95658	43.714	0.91118	63.6554	0.8827	83.679	0.82843	103.679	0.83257	124.343	0.789	144.336	0.78702	164.008	0.73672	184.008	0.67524	204.008	0.65439	224.008	0.65734	244.008	0.63137	264.008	0.54831	280.748	0.54704	300.748	0.52328	320.751	0.4853	340.751	0.45273	360.751	0.46613	380.751	0.44599
3.50644	0.9873	23.4086	0.96045	43.7198	0.91288	63.6611	0.88444	83.6852	0.83656	103.685	0.83564	124.35	0.783	144.343	0.7855	164.015	0.73783	184.015	0.67252	204.015	0.64854	224.015	0.6471	244.015	0.63656	264.015	0.5488	280.749	0.54088	300.749	0.51712	320.751	0.49433	340.751	0.45738	360.751	0.47317	380.751	0.44355
3.51285	0.98418	23.4138	0.96216	43.7257	0.91544	63.6668	0.88753	83.6913	0.8381	103.691	0.84002	124.358	0.78215	144.351	0.78368	164.021	0.73779	184.021	0.67154	204.021	0.64679	224.021	0.65001	244.021	0.63208	264.021	0.54128	280.75	0.54838	300.75	0.51821	320.752	0.4878	340.752	0.45148	360.752	0.47447	380.752	0.45331
3.51927	0.98171	23.419	0.96148	43.7315	0.91788	63.6725	0.89088	83.6975	0.83443	103.697	0.82779	124.365	0.78514	144.358	0.77671	164.028	0.73436	184.028	0.67443	204.028	0.65276	224.028	0.66178	244.028	0.62323	264.028	0.53503	280.751	0.55331	300.751	0.51316	320.753	0.49282	340.753	0.45566	360.753	0.4681	380.753	0.44532
3.52568	0.98	23.4242	0.95917	43.7373	0.92018	63.6782	0.89101	83.7037	0.83047	103.704	0.83252	124.372	0.78705	144.366	0.78025	164.035	0.73167	184.035	0.67366	204.035	0.65943	224.035	0.66304	244.035	0.61765	264.035	0.53925	280.751	0.53884	300.751	0.51382	320.754	0.48434	340.754	0.4485	360.754	0.47197	380.754	0.45003
3.53211	0.98003	23.4293	0.95769	43.7431	0.92148	63.6839	0.89337	83.7098	0.83695	103.71	0.82583	124.38	0.79062	144.373	0.78507	164.042	0.73169	184.042	0.6737	204.042	0.66522	224.042	0.66411	244.042	0.61599	264.042	0.53881	280.752	0.5569	300.752	0.52258	320.755	0.49322	340.755	0.4571	360.755	0.4647	380.755	0.43923
3.53853	0.9826	23.4345	0.95358	43.749	0.92048	63.6896	0.8936	83.716	0.83776	103.716	0.82958	124.387	0.79991	144.38	0.78739	164.048	0.73744	184.048	0.67039	204.048	0.66567	224.048	0.65548	244.048	0.62168	264.048	0.53684	280.753	0.53974	300.753	0.52464	320.756	0.48836	340.756	0.4542	360.756	0.47344	380.756	0.44434
3.54494	0.98639	23.4397	0.95057	43.7548	0.91938	63.6953	0.89334	83.7221	0.83496	103.722	0.8314	124.395	0.79515	144.388	0.78327	164.055	0.73056	184.055	0.66954	204.055	0.66351	224.055	0.66136	244.055	0.62803	264.055	0.53784	280.754	0.54871	300.754	0.51804	320.756	0.47992	340.756	0.44478	360.756	0.47382	380.756	0.44923
3.55136	0.99051	23.4448	0.94909	43.7606	0.91754	63.7009	0.88978	83.7283	0.83307	103.728	0.83599	124.402	0.79367	144.395	0.7804	164.062	0.73699	184.062	0.67429	204.062	0.66036	224.062	0.65967	244.062	0.63354	264.062	0.54193	280.755	0.54618	300.755	0.51426	320.757	0.49572	340.757	0.45459	360.757	0.46169	380.757	0.4377
3.55781	0.99358	23.45	0.94808	43.7664	0.91696	63.7067	0.8885	83.7344	0.83927	103.734	0.82828	124.409	0.79871	144.403	0.78085	164.069	0.74067	184.069	0.68281	204.069	0.65737	224.069	0.66378	244.069	0.63397	264.069	0.537	280.756	0.55069	300.756	0.51946	320.758	0.48211	340.758	0.45143	360.758	0.4643	380.758	0.43819
3.56422	0.99457	23.4552	0.94727	43.7723	0.91372	63.7123	0.88601	83.7406	0.83933	103.741	0.8175	124.417	0.79524	144.41	0.78716	164.076	0.73935	184.076	0.68743	204.076	0.65942	224.076	0.65604	244.076	0.63192	264.075	0.5328	280.756	0.55104	300.756	0.5247	320.759	0.48747	340.759	0.44867	360.759	0.47495	380.759	0.44822
3.57062	0.99309	23.4604	0.95016	43.7781	0.91315	63.718	0.88338	83.7468	0.84273	103.747	0.82468	124.424	0.79495	144.417	0.78462	164.082	0.72935	184.082	0.68498	204.082	0.66466	224.082	0.65584	244.082	0.62892	264.082	0.53816	280.757	0.55152	300.757	0.51016	320.76	0.49457	340.76	0.45259	360.76	0.463	380.76	0.44707
3.57703	0.99071	23.4656	0.95297	43.7839	0.91225	63.7237	0.88243	83.7529	0.83682	103.753	0.83477	124.431	0.7963	144.425	0.78393	164.089	0.72733	184.089	0.68534	204.089	0.66709	224.089	0.66054	244.089	0.62607	264.089	0.54537	280.758	0.55001	300.758	0.51223	320.761	0.48411	340.761	0.4517	360.761	0.46135	380.761	0.43766
3.58345	0.98936	23.4707	0.95482	43.7898	0.91178	63.7294	0.88684	83.7591	0.83784	103.759	0.83839	124.439	0.79713	144.432	0.78119	164.096	0.726	184.096	0.68577	204.096	0.66182	224.096	0.66705	244.096	0.62802	264.096	0.55034	280.759	0.54685	300.759	0.52299	320.761	0.48894	340.761	0.44992	360.761	0.47298	380.761	0.44666
3.58986	0.98928	23.4759	0.95691	43.7956	0.91007	63.7351	0.89115	83.7652	0.83462	103.765	0.83182	124.446	0.7873	144.44	0.79105	164.103	0.73555	184.103	0.68834	204.103	0.65408	224.103	0.66384	244.103	0.63301	264.103	0.5473	280.76	0.53905	300.76	0.51141	320.762	0.49312	340.762	0.4572	360.762	0.46396	380.762	0.44726
3.59629	0.99018	23.4811	0.95754	43.8014	0.91306	63.7408	0.89158	83.7714	0.84376	103.771	0.82725	124.454	0.79355	144.447	0.78495	164.109	0.74269	184.109	0.68228	204.109	0.65642	224.109	0.65671	244.109	0.63532	264.109	0.54378	280.761	0.54479	300.761	0.52285	320.763	0.48768	340.763	0.45332	360.763	0.47302	380.763	0.44035
3.60271	0.99181	23.4863	0.95552	43.8073	0.91475	63.7465	0.89049	83.7776	0.84644	103.778	0.83299	124.461	0.795	144.454	0.7798	164.116	0.74252	184.116	0.68126	204.116	0.66206	224.116	0.65984	244.116	0.6303	264.116	0.54213	280.761	0.5564	300.761	0.51697	320.764	0.48853	340.764	0.45044	360.764	0.47167	380.764	0.4433
3.60914	0.99453	23.4915	0.95507	43.8131	0.91438	63.7522	0.89152	83.7837	0.84803	103.784	0.82688	124.468	0.79382	144.462	0.7758	164.123	0.7366	184.123	0.67775	204.123	0.66716	224.123	0.66469	244.123	0.62293	264.123	0.53921	280.762	0.53932	300.762	0.51956	320.765	0.49276	340.765	0.45308	360.765	0.46419	380.765	0.44032
3.61556	0.99646	23.4966	0.95551	43.8189	0.91364	63.7579	0.89069	83.7899	0.84108	103.79	0.83122	124.476	0.79315	144.469	0.78468	164.13	0.73849	184.13	0.68061	204.13	0.66643	224.13	0.6685	244.13	0.62516	264.13	0.54088	280.763	0.53574	300.763	0.5171	320.766	0.4923	340.766	0.45449	360.766	0.4665	380.766	0.44894
3.62199	0.99653	23.5018	0.9532	43.8248	0.91577	63.7636	0.88841	83.796	0.83654	103.796	0.8325	124.483	0.79634	144.477	0.78947	164.136	0.74295	184.136	0.67791	204.136	0.65845	224.136	0.66438	244.136	0.63054	264.136	0.53887	280.764	0.54097	300.764	0.51648	320.766	0.49566	340.766	0.45639	360.766	0.46873	380.766	0.44242
3.6284	0.99406	23.507	0.95217	43.8306	0.91599	63.7693	0.88621	83.8022	0.83003	103.802	0.83705	124.491	0.78875	144.484	0.78408	164.143	0.74164	184.143	0.68018	204.143	0.6523	224.143	0.65655	244.143	0.63539	264.143	0.54226	280.765	0.56007	300.765	0.51773	320.767	0.48406	340.767	0.45117	360.767	0.46998	380.767	0.44831
3.63482	0.99052	23.5122	0.95403	43.8364	0.91473	63.775	0.8858	83.8084	0.83487	103.808	0.82726	124.498	0.7825	144.491	0.77991	164.15	0.73372	184.15	0.67861	204.15	0.65692	224.15	0.65589	244.15	0.6347	264.15	0.54246	280.766	0.55192	300.766	0.52217	320.768	0.48283	340.768	0.44669	360.768	0.47071	380.768	0.44016
3.64125	0.98714	23.5173	0.9566	43.8422	0.91514	63.7807	0.88576	83.8145	0.84204	103.815	0.82094	124.505	0.78489	144.499	0.77679	164.157	0.7327	184.157	0.67846	204.157	0.66427	224.157	0.6615	244.157	0.62709	264.157	0.5443	280.766	0.55346	300.766	0.52278	320.769	0.49227	340.769	0.45187	360.769	0.46261	380.769	0.43897
3.64767	0.98509	23.5225	0.9558	43.8481	0.91556	63.7864	0.88535	83.8207	0.84961	103.821	0.81916	124.513	0.78617	144.506	0.77893	164.164	0.73166	184.164	0.68318	204.164	0.66632	224.164	0.66399	244.164	0.62123	264.164	0.54514	280.767	0.54142	300.767	0.51262	320.77	0.48308	340.77	0.44692	360.77	0.46429	380.77	0.44752
3.65408	0.98425	23.5277	0.95698	43.8539	0.9142	63.7921	0.88387	83.8268	0.8388	103.827	0.83042	124.52	0.79287	144.513	0.78167	164.17	0.7266	184.17	0.67979	204.17	0.66649	224.17	0.65837	244.17	0.62563	264.17	0.54169	280.768	0.55256	300.768	0.51259	320.771	0.49417	340.771	0.45287	360.771	0.46326	380.771	0.44147
3.66051	0.98524	23.5329	0.9582	43.8597	0.91351	63.7978	0.88427	83.833	0.8286	103.833	0.83294	124.528	0.7898	144.521	0.78259	164.177	0.7302	184.177	0.68033	204.177	0.66588	224.177	0.65117	244.177	0.63263	264.177	0.54564	280.769	0.55468	300.769	0.52598	320.771	0.48284	340.771	0.44975	360.771	0.46438	380.771	0.44841
3.66693	0.98776	23.5381	0.95762	43.8656	0.91484	63.8035	0.88762	83.8392	0.82754	103.839	0.82985	124.535	0.78685	144.528	0.77918	164.184	0.73592	184.184	0.67639	204.184	0.66134	224.184	0.64541	244.184	0.63459	264.184	0.5458	280.77	0.54332	300.77	0.52381	320.772	0.49041	340.772	0.454	360.772	0.46869	380.772	0.43769
3.67334	0.98994	23.5432	0.95431	43.8714	0.91447	63.8092	0.88971	83.8453	0.8297	103.845	0.82758	124.542	0.78522	144.536	0.78264	164.191	0.74034	184.191	0.67354	204.191	0.65222	224.191	0.64859	244.191	0.63475	264.191	0.54503	280.771	0.54077	300.771	0.52355	320.773	0.48327	340.773	0.45024	360.773	0.46967	380.773	0.44149
3.67974	0.99152	23.5484	0.95511	43.8772	0.91479	63.8149	0.88999	83.8515	0.8336	103.851	0.82453	124.55	0.78318	144.543	0.78418	164.197	0.73407	184.197	0.67221	204.197	0.65209	224.197	0.6603	244.197	0.63417	264.197	0.54028	280.771	0.54687	300.771	0.51731	320.774	0.49267	340.774	0.45387	360.774	0.4717	380.774	0.45104
3.68617	0.99357	23.5536	0.95873	43.8831	0.91616	63.8206	0.89304	83.8577	0.84275	103.858	0.82612	124.557	0.77715	144.55	0.78733	164.204	0.74194	184.204	0.68173	204.204	0.65539	224.204	0.66018	244.204	0.62984	264.204	0.54709	280.772	0.54186	300.772	0.51405	320.775	0.48528	340.775	0.45225	360.775	0.46825	380.775	0.44896
3.6926	0.9955	23.5588	0.95987	43.8889	0.91645	63.8263	0.89643	83.8638	0.84074	103.864	0.82386	124.565	0.77811	144.558	0.78026	164.211	0.74177	184.211	0.68048	204.211	0.65834	224.211	0.65401	244.211	0.62116	264.211	0.54514	280.773	0.55129	300.773	0.52156	320.776	0.48445	340.776	0.44676	360.776	0.47143	380.776	0.43942
3.69904	0.99483	23.564	0.96011	43.8947	0.91571	63.8319	0.89879	83.87	0.8378	103.87	0.83084	124.572	0.79212	144.565	0.78371	164.218	0.73823	184.218	0.66637	204.218	0.65275	224.218	0.64483	244.218	0.62103	264.218	0.54227	280.774	0.55202	300.774	0.51473	320.776	0.49019	340.776	0.45401	360.776	0.46407	380.776	0.45584
3.70545	0.99344	23.5691	0.96165	43.9006	0.91828	63.8377	0.89801	83.8762	0.83398	103.876	0.82391	124.579	0.7981	144.573	0.77685	164.225	0.73142	184.225	0.66629	204.225	0.65178	224.225	0.65067	244.225	0.62418	264.225	0.54549	280.775	0.53933	300.775	0.5106	320.777	0.49435	340.777	0.45352	360.777	0.47111	380.777	0.44775
3.71185	0.99219	23.5743	0.96379	43.9064	0.92085	63.8434	0.89769	83.8823	0.84348	103.882	0.82939	124.587	0.79072	144.58	0.78602	164.231	0.72909	184.231	0.67328	204.231	0.65257	224.231	0.65105	244.231	0.62699	264.231	0.5474	280.776	0.54704	300.776	0.52098	320.778	0.48746	340.778	0.44885	360.778	0.46286	380.778	0.4341
3.71826	0.99134	23.5795	0.96331	43.9122	0.91975	63.849	0.89438	83.8885	0.83361	103.888	0.83321	124.594	0.7893	144.587	0.78145	164.238	0.73305	184.238	0.67572	204.238	0.65165	224.238	0.64695	244.238	0.62167	264.238	0.54272	280.776	0.53053	300.776	0.51445	320.779	0.48444	340.779	0.45237	360.779	0.46356	380.779	0.44806
3.72469	0.99026	23.5847	0.96523	43.9181	0.91671	63.8547	0.8939	83.8947	0.83512	103.895	0.84146	124.602	0.78748	144.595	0.7862	164.245	0.72706	184.245	0.67158	204.245	0.65587	224.245	0.65221	244.245	0.62074	264.245	0.54697	280.777	0.55151	300.777	0.51222	320.78	0.48725	340.78	0.45058	360.78	0.47287	380.78	0.44071
3.73111	0.99089	23.5898	0.96651	43.9239	0.91386	63.8605	0.89243	83.9008	0.83687	103.901	0.8345	124.609	0.79448	144.602	0.78395	164.252	0.73266	184.252	0.66932	204.252	0.65733	224.252	0.65605	244.252	0.6215	264.252	0.54379	280.778	0.55437	300.778	0.52094	320.781	0.48116	340.781	0.44979	360.781	0.46645	380.781	0.44307
3.73754	0.99136	23.595	0.96645	43.9297	0.91007	63.8661	0.89123	83.907	0.84438	103.907	0.82658	124.616	0.79581	144.61	0.78576	164.259	0.7302	184.259	0.66836	204.259	0.65158	224.259	0.66202	244.259	0.62062	264.259	0.53813	280.779	0.54151	300.779	0.50858	320.781	0.49137	340.781	0.45151	360.781	0.47106	380.781	0.43988
3.74394	0.99076	23.6002	0.9642	43.9355	0.90557	63.8718	0.8897	83.9132	0.84009	103.913	0.82988	124.624	0.79649	144.617	0.78608	164.265	0.7297	184.265	0.67665	204.265	0.65028	224.265	0.65849	244.265	0.62464	264.265	0.54192	280.78	0.5537	300.78	0.51978	320.782	0.48456	340.782	0.45356	360.782	0.46417	380.782	0.44539
3.75037	0.9891	23.6054	0.96347	43.9414	0.9047	63.8775	0.8915	83.9193	0.83585	103.919	0.83575	124.631	0.79316	144.624	0.78603	164.272	0.73032	184.272	0.68404	204.272	0.6549	224.272	0.65955	244.272	0.62603	264.272	0.54522	280.781	0.53639	300.781	0.51747	320.783	0.48429	340.783	0.452	360.783	0.47483	380.783	0.43878
3.75679	0.98795	23.6106	0.96206	43.9472	0.90599	63.8832	0.89279	83.9254	0.84002	103.925	0.83753	124.639	0.78762	144.632	0.7806	164.279	0.72775	184.279	0.67919	204.279	0.65445	224.279	0.65149	244.279	0.62055	264.279	0.54127	280.781	0.55623	300.781	0.52295	320.784	0.47835	340.784	0.44552	360.784	0.47256	380.784	0.44219
3.76322	0.98687	23.6157	0.96228	43.9531	0.90904	63.8889	0.8931	83.9316	0.84449	103.932	0.83831	124.646	0.78101	144.639	0.77417	164.286	0.73271	184.286	0.67168	204.286	0.65316	224.286	0.65539	244.286	0.61932	264.286	0.54139	280.782	0.55229	300.782	0.52667	320.785	0.4917	340.785	0.45662	360.785	0.46725	380.785	0.44982
3.76965	0.98511	23.6209	0.96342	43.9589	0.91038	63.8946	0.89446	83.9378	0.84993	103.938	0.8327	124.653	0.78309	144.647	0.77787	164.292	0.72983	184.292	0.67003	204.292	0.66015	224.292	0.65446	244.292	0.62372	264.292	0.54045	280.783	0.53739	300.783	0.52249	320.786	0.48527	340.786	0.44978	360.786	0.47487	380.786	0.44809
3.77607	0.98288	23.6261	0.96374	43.9647	0.9125	63.9003	0.89462	83.944	0.84009	103.944	0.83201	124.661	0.79506	144.654	0.77601	164.299	0.74055	184.299	0.67148	204.299	0.66146	224.299	0.65186	244.299	0.62329	264.299	0.5359	280.784	0.53599	300.784	0.51864	320.786	0.49154	340.786	0.45034	360.786	0.46764	380.786	0.44645
3.7825	0.98197	23.6313	0.95996	43.9705	0.9126	63.906	0.89361	83.9501	0.83329	103.95	0.82738	124.668	0.79248	144.661	0.78007	164.306	0.73342	184.306	0.6679	204.306	0.65859	224.306	0.64864	244.306	0.62205	264.306	0.53863	280.785	0.5457	300.785	0.52301	320.787	0.48323	340.787	0.44823	360.787	0.46212	380.787	0.44849
3.78892	0.98328	23.6364	0.95696	43.9764	0.91263	63.9117	0.89069	83.9563	0.82708	103.956	0.82687	124.676	0.79064	144.669	0.78392	164.313	0.73882	184.313	0.67722	204.313	0.66131	224.313	0.65141	244.313	0.62871	264.313	0.54726	280.786	0.54061	300.786	0.51226	320.788	0.48744	340.788	0.44919	360.788	0.4665	380.788	0.44515
3.79533	0.98571	23.6416	0.95383	43.9822	0.91109	63.9174	0.88878	83.9624	0.8385	103.962	0.82406	124.683	0.78979	144.676	0.78606	164.32	0.73024	184.32	0.67548	204.32	0.66526	224.32	0.65763	244.32	0.62996	264.32	0.54435	280.786	0.54992	300.786	0.5169	320.789	0.48556	340.789	0.45254	360.789	0.46462	380.789	0.44983
3.80176	0.98798	23.6468	0.95213	43.988	0.91069	63.9231	0.8886	83.9686	0.83515	103.969	0.824	124.69	0.78537	144.684	0.78389	164.326	0.73393	184.326	0.67928	204.326	0.66613	224.326	0.66439	244.326	0.62723	264.326	0.5427	280.787	0.55573	300.787	0.52583	320.79	0.49147	340.79	0.45279	360.79	0.47159	380.79	0.4387
3.80818	0.98907	23.652	0.95082	43.9939	0.91095	63.9288	0.88972	83.9748	0.83912	103.975	0.82925	124.698	0.77414	144.691	0.7825	164.333	0.72626	184.333	0.68174	204.333	0.65862	224.333	0.66225	244.333	0.62982	264.333	0.54312	280.788	0.54542	300.788	0.51118	320.791	0.48806	340.791	0.45493	360.791	0.46812	380.791	0.45299
3.81461	0.98782	23.6572	0.95344	43.9997	0.91206	63.9345	0.89064	83.9809	0.8328	103.981	0.8266	124.705	0.77547	144.698	0.78612	164.34	0.73449	184.34	0.69016	204.34	0.65431	224.34	0.65075	244.34	0.63358	264.34	0.54769	280.789	0.55593	300.789	0.52241	320.791	0.48973	340.791	0.45098	360.791	0.47482	380.791	0.44466
3.82103	0.98652	23.6623	0.9551	44.0055	0.91412	63.9402	0.89203	83.9871	0.84319	103.987	0.83301	124.712	0.787	144.706	0.78273	164.347	0.73132	184.347	0.68089	204.347	0.65758	224.347	0.64821	244.347	0.63441	264.347	0.54275	280.79	0.53999	300.79	0.51325	320.792	0.49014	340.792	0.45256	360.792	0.4636	380.792	0.43834
3.82744	0.98688	23.6675	0.95798	44.0114	0.9163	63.9459	0.89582	83.9933	0.83833	103.993	0.82885	124.72	0.79933	144.713	0.78213	164.353	0.73841	184.353	0.68147	204.353	0.66043	224.353	0.65062	244.353	0.62726	264.353	0.54436	280.791	0.54045	300.791	0.51603	320.793	0.49397	340.793	0.45453	360.793	0.46749	380.793	0.44422
3.83386	0.98808	23.6727	0.96022	44.0172	0.91944	63.9516	0.89543	83.9994	0.83566	103.999	0.83527	124.727	0.796	144.721	0.7768	164.36	0.7291	184.36	0.67753	204.36	0.6549	224.36	0.65948	244.36	0.62315	264.36	0.53932	280.791	0.541	300.791	0.52247	320.794	0.48107	340.794	0.44309	360.794	0.46805	380.794	0.44841
3.84029	0.98878	23.6779	0.96137	44.023	0.92018	63.9573	0.89396	84.0056	0.82719	104.006	0.8298	124.735	0.78993	144.728	0.77617	164.367	0.72701	184.367	0.68137	204.367	0.65051	224.367	0.6594	244.367	0.62627	264.367	0.53864	280.792	0.54849	300.792	0.51249	320.795	0.4849	340.795	0.45235	360.795	0.45888	380.795	0.44829
3.84672	0.99085	23.6831	0.96082	44.0289	0.91913	63.963	0.89223	84.0118	0.83318	104.012	0.82943	124.742	0.78597	144.735	0.7779	164.374	0.72508	184.374	0.67348	204.374	0.65227	224.374	0.65744	244.374	0.62898	264.374	0.53674	280.793	0.54056	300.793	0.52171	320.796	0.48043	340.796	0.44641	360.796	0.47181	380.796	0.43807
3.85312	0.99328	23.6883	0.96122	44.0347	0.9174	63.9687	0.89238	84.0179	0.84216	104.018	0.82744	124.749	0.78945	144.743	0.78468	164.381	0.73745	184.381	0.67991	204.381	0.65031	224.381	0.65023	244.381	0.62371	264.381	0.54287	280.794	0.54209	300.794	0.51181	320.796	0.49472	340.796	0.45474	360.796	0.46567	380.796	0.44396
3.85957	0.99421	23.6934	0.96164	44.0405	0.91695	63.9744	0.88851	84.0241	0.84431	104.024	0.82943	124.757	0.78854	144.75	0.78589	164.387	0.74365	184.387	0.67879	204.387	0.64724	224.387	0.64514	244.387	0.61953	264.387	0.53958	280.795	0.54633	300.795	0.51875	320.797	0.49358	340.797	0.45605	360.797	0.46547	380.797	0.43685
3.86595	0.99442	23.6986	0.96209	44.0464	0.91473	63.9801	0.88763	84.0302	0.84511	104.03	0.82021	124.764	0.78873	144.758	0.78091	164.394	0.73936	184.394	0.68173	204.394	0.65487	224.394	0.65149	244.394	0.62121	264.394	0.53956	280.796	0.5405	300.796	0.51766	320.798	0.48745	340.798	0.44814	360.798	0.4718	380.798	0.44934
3.87238	0.99544	23.7038	0.96358	44.0522	0.91347	63.9858	0.88989	84.0364	0.8451	104.036	0.82006	124.772	0.78657	144.765	0.77875	164.401	0.73822	184.401	0.67807	204.401	0.66421	224.401	0.66424	244.401	0.61934	264.401	0.53739	280.796	0.54964	300.796	0.51243	320.799	0.49085	340.799	0.45507	360.799	0.46094	380.799	0.44187
3.87879	0.99633	23.709	0.96462	44.0581	0.91525	63.9915	0.89268	84.0426	0.84713	104.043	0.82946	124.779	0.78795	144.772	0.78111	164.408	0.73291	184.408	0.68225	204.408	0.6647	224.408	0.67053	244.408	0.61642	264.408	0.54318	280.797	0.54308	300.797	0.52224	320.8	0.48068	340.8	0.44706	360.8	0.47072	380.8	0.43796
3.88521	0.99547	23.7142	0.96463	44.0639	0.91728	63.9972	0.89197	84.0487	0.84497	104.049	0.8394	124.786	0.79043	144.78	0.78719	164.414	0.72601	184.414	0.67951	204.414	0.66074	224.414	0.65637	244.414	0.62369	264.414	0.54036	280.798	0.55733	300.798	0.51725	320.801	0.48266	340.801	0.44782	360.801	0.46623	380.801	0.44133
3.89162	0.99373	23.7193	0.96345	44.0697	0.91609	64.0029	0.89378	84.0549	0.84556	104.055	0.83846	124.794	0.79192	144.787	0.78783	164.421	0.71824	184.421	0.67773	204.421	0.65913	224.421	0.65365	244.421	0.63258	264.421	0.53617	280.799	0.55254	300.799	0.5086	320.802	0.49229	340.802	0.45449	360.802	0.46444	380.802	0.43531
3.89804	0.9925	23.7245	0.96146	44.0755	0.9153	64.0086	0.89639	84.0611	0.83847	104.061	0.83027	124.801	0.79054	144.795	0.7799	164.428	0.72439	184.428	0.68039	204.428	0.66233	224.428	0.65866	244.428	0.63304	264.428	0.53261	280.8	0.53924	300.8	0.51453	320.802	0.48495	340.802	0.45086	360.802	0.46829	380.802	0.44009
3.90447	0.99283	23.7297	0.96093	44.0814	0.91654	64.0143	0.89555	84.0672	0.83236	104.067	0.82934	124.809	0.79174	144.802	0.77123	164.435	0.73162	184.435	0.68117	204.435	0.65678	224.435	0.67202	244.435	0.62928	264.435	0.54183	280.801	0.53911	300.801	0.52362	320.803	0.48958	340.803	0.45173	360.803	0.47159	380.803	0.45361
3.9109	0.99228	23.7349	0.96053	44.0872	0.91597	64.02	0.89416	84.0734	0.83804	104.073	0.82353	124.816	0.79242	144.809	0.77957	164.442	0.73413	184.442	0.67277	204.442	0.65267	224.442	0.66791	244.442	0.62775	264.442	0.54579	280.802	0.54159	300.802	0.51584	320.804	0.48355	340.804	0.44905	360.804	0.46755	380.804	0.45026
3.91732	0.99126	23.74	0.96016	44.093	0.91435	64.0257	0.89576	84.0796	0.84957	104.08	0.82889	124.823	0.78888	144.817	0.78781	164.448	0.72643	184.448	0.67108	204.448	0.65088	224.448	0.65959	244.448	0.63079	264.448	0.54252	280.802	0.54418	300.802	0.51576	320.805	0.48469	340.805	0.44893	360.805	0.46887	380.805	0.45074
3.92373	0.99009	23.7452	0.95931	44.0989	0.91426	64.0314	0.89555	84.0857	0.85258	104.086	0.82847	124.831	0.79249	144.824	0.78598	164.455	0.73067	184.455	0.68044	204.455	0.661	224.455	0.65334	244.455	0.6255	264.455	0.54607	280.803	0.55082	300.803	0.51924	320.806	0.49316	340.806	0.45603	360.806	0.46677	380.806	0.4477
3.93015	0.99017	23.7504	0.95854	44.1047	0.91579	64.037	0.89298	84.0919	0.84113	104.092	0.82956	124.838	0.78586	144.832	0.77738	164.462	0.73451	184.462	0.67778	204.462	0.6609	224.462	0.65586	244.462	0.62159	264.462	0.54323	280.804	0.54149	300.804	0.50689	320.807	0.49262	340.807	0.45156	360.807	0.47007	380.807	0.43772
3.93658	0.98982	23.7556	0.95498	44.1105	0.91394	64.0427	0.89245	84.0981	0.83139	104.098	0.82	124.846	0.78906	144.839	0.77655	164.469	0.73803	184.469	0.67472	204.469	0.65223	224.469	0.65545	244.469	0.61989	264.469	0.53875	280.805	0.53671	300.805	0.51394	320.807	0.4897	340.807	0.45056	360.807	0.46467	380.807	0.45507
3.94298	0.99179	23.7607	0.95337	44.1164	0.91186	64.0484	0.89269	84.1042	0.83573	104.104	0.81888	124.853	0.78589	144.846	0.78328	164.475	0.73127	184.475	0.6763	204.475	0.64984	224.475	0.6485	244.475	0.62953	264.475	0.53883	280.806	0.54632	300.806	0.52762	320.808	0.47963	340.808	0.44833	360.808	0.46527	380.808	0.4518
3.94941	0.99435	23.7659	0.95315	44.1222	0.90944	64.0541	0.88981	84.1104	0.84347	104.11	0.82219	124.86	0.79402	144.854	0.78385	164.482	0.72849	184.482	0.68207	204.482	0.66213	224.482	0.65449	244.482	0.62943	264.482	0.54751	280.807	0.54241	300.807	0.50722	320.809	0.49158	340.809	0.45065	360.809	0.47169	380.809	0.45014
3.95584	0.99639	23.7711	0.95418	44.128	0.90893	64.0598	0.88599	84.1165	0.84007	104.117	0.82719	124.868	0.79467	144.861	0.77498	164.489	0.72232	184.489	0.68084	204.489	0.66754	224.489	0.65958	244.489	0.62118	264.489	0.5472	280.807	0.55426	300.807	0.52547	320.81	0.48164	340.81	0.4479	360.81	0.46344	380.81	0.45237
3.96226	0.99573	23.7763	0.95594	44.1339	0.90912	64.0655	0.88525	84.1227	0.83602	104.123	0.82774	124.875	0.78918	144.869	0.7755	164.496	0.72987	184.496	0.67449	204.496	0.65818	224.496	0.66482	244.496	0.61889	264.496	0.54752	280.808	0.54431	300.808	0.51448	320.811	0.49023	340.811	0.45358	360.811	0.46866	380.811	0.45082
3.96869	0.99554	23.7815	0.96025	44.1397	0.91027	64.0712	0.88476	84.1289	0.84244	104.129	0.82316	124.883	0.78812	144.876	0.79001	164.503	0.74067	184.503	0.67897	204.503	0.65528	224.503	0.66095	244.503	0.6306	264.503	0.54216	280.809	0.55927	300.809	0.51924	320.812	0.49328	340.812	0.45379	360.812	0.46742	380.812	0.43309
3.97512	0.99513	23.7867	0.96206	44.1455	0.91055	64.0769	0.88397	84.135	0.84952	104.135	0.82558	124.89	0.78245	144.883	0.791	164.509	0.73933	184.509	0.67366	204.509	0.65579	224.509	0.66176	244.509	0.63575	264.509	0.54193	280.81	0.5567	300.81	0.51811	320.812	0.48984	340.812	0.45023	360.812	0.46556	380.812	0.4392
3.98152	0.9952	23.7918	0.96273	44.1514	0.91085	64.0826	0.88221	84.1412	0.84474	104.141	0.83372	124.897	0.78819	144.891	0.77625	164.516	0.73719	184.516	0.68097	204.516	0.66099	224.516	0.66352	244.516	0.62684	264.516	0.54314	280.811	0.5423	300.811	0.521	320.813	0.49328	340.813	0.4561	360.813	0.46338	380.813	0.4462
3.98795	0.99509	23.797	0.96148	44.1572	0.91001	64.0883	0.88312	84.1474	0.83716	104.147	0.83301	124.905	0.78163	144.898	0.77042	164.523	0.73238	184.523	0.67345	204.523	0.65998	224.523	0.6699	244.523	0.62407	264.523	0.54977	280.812	0.54687	300.812	0.51208	320.814	0.48073	340.814	0.44614	360.814	0.47155	380.814	0.44563
3.99435	0.99513	23.8022	0.95905	44.163	0.90806	64.094	0.88464	84.1535	0.83386	104.154	0.8287	124.912	0.77814	144.906	0.78239	164.53	0.7371	184.53	0.67493	204.53	0.6656	224.53	0.66477	244.53	0.62456	264.53	0.54491	280.812	0.5384	300.812	0.51074	320.815	0.49614	340.815	0.45464	360.815	0.46474	380.815	0.44386
4.00078	0.99415	23.8074	0.95505	44.1689	0.90743	64.0997	0.88617	84.1597	0.84383	104.16	0.82464	124.92	0.7751	144.913	0.78417	164.536	0.73259	184.536	0.6695	204.536	0.66077	224.536	0.65741	244.536	0.62951	264.536	0.53928	280.813	0.55058	300.813	0.51954	320.816	0.48352	340.816	0.45298	360.816	0.46613	380.816	0.44997
4.0072	0.99187	23.8126	0.95363	44.1747	0.9072	64.1054	0.88651	84.1658	0.84122	104.166	0.82468	124.927	0.78169	144.92	0.78396	164.543	0.73966	184.543	0.67475	204.543	0.6547	224.543	0.64521	244.543	0.62856	264.543	0.54018	280.814	0.54319	300.814	0.52686	320.817	0.48153	340.817	0.44846	360.817	0.47425	380.817	0.43587
4.01363	0.98893	23.8177	0.95188	44.1805	0.90796	64.1111	0.88982	84.172	0.83849	104.172	0.82046	124.934	0.7822	144.928	0.78688	164.55	0.72802	184.55	0.67374	204.55	0.65527	224.55	0.65267	244.55	0.63391	264.55	0.54189	280.815	0.55414	300.815	0.51115	320.817	0.48549	340.817	0.44807	360.817	0.46973	380.817	0.44959
4.02006	0.98685	23.8229	0.95122	44.1864	0.90929	64.1168	0.89247	84.1782	0.84475	104.178	0.82827	124.942	0.78263	144.935	0.78711	164.557	0.72952	184.557	0.68077	204.557	0.65575	224.557	0.65566	244.557	0.6293	264.557	0.5393	280.816	0.54082	300.816	0.51421	320.818	0.48455	340.818	0.45207	360.818	0.46237	380.818	0.43844
4.02648	0.98749	23.8281	0.95104	44.1922	0.90983	64.1225	0.89119	84.1843	0.84489	104.184	0.82759	124.949	0.79129	144.942	0.78078	164.564	0.73108	184.564	0.68636	204.564	0.65769	224.564	0.65425	244.564	0.62352	264.564	0.53535	280.817	0.55664	300.817	0.51322	320.819	0.48192	340.819	0.44685	360.819	0.47419	380.819	0.45178
4.03291	0.98839	23.8333	0.95156	44.198	0.90859	64.1282	0.88986	84.1905	0.82957	104.191	0.83117	124.957	0.79015	144.95	0.77473	164.57	0.73464	184.57	0.68752	204.57	0.65272	224.57	0.64151	244.57	0.62407	264.57	0.5415	280.817	0.54481	300.817	0.52332	320.82	0.49365	340.82	0.45207	360.82	0.46523	380.82	0.44578
4.03933	0.98861	23.8385	0.95205	44.2039	0.90991	64.1339	0.89052	84.1967	0.82506	104.197	0.83311	124.964	0.78187	144.957	0.77955	164.577	0.72705	184.577	0.67698	204.577	0.66063	224.577	0.64766	244.577	0.62452	264.577	0.54824	280.818	0.53867	300.818	0.52058	320.821	0.48172	340.821	0.45064	360.821	0.4621	380.821	0.44193
4.04574	0.98868	23.8436	0.95542	44.2097	0.91271	64.1396	0.88857	84.2028	0.84109	104.203	0.83764	124.971	0.77718	144.965	0.77965	164.584	0.72478	184.584	0.67702	204.584	0.65841	224.584	0.66056	244.584	0.62637	264.584	0.55071	280.819	0.54707	300.819	0.51143	320.822	0.47915	340.822	0.44535	360.822	0.4741	380.822	0.4501
4.05217	0.99033	23.8488	0.95756	44.2155	0.91369	64.1453	0.88728	84.209	0.84215	104.209	0.82562	124.979	0.78608	144.972	0.78594	164.591	0.73258	184.591	0.67813	204.591	0.65628	224.591	0.66899	244.591	0.62164	264.591	0.55279	280.82	0.54211	300.82	0.51936	320.822	0.49243	340.822	0.45558	360.822	0.46332	380.822	0.43546
4.05857	0.99067	23.854	0.95797	44.2213	0.91424	64.151	0.88883	84.2151	0.84308	104.215	0.82785	124.986	0.78607	144.979	0.78149	164.598	0.73183	184.598	0.68259	204.598	0.64857	224.598	0.6587	244.598	0.62918	264.598	0.54507	280.821	0.54707	300.821	0.5236	320.823	0.48721	340.823	0.44994	360.823	0.4703	380.823	0.43958
4.065	0.99075	23.8592	0.95847	44.2272	0.91742	64.1567	0.89063	84.2213	0.83705	104.221	0.82822	124.994	0.78845	144.987	0.77679	164.604	0.72906	184.604	0.6745	204.604	0.65256	224.604	0.65235	244.604	0.62705	264.604	0.53938	280.822	0.54175	300.822	0.51051	320.824	0.48889	340.824	0.45429	360.824	0.46465	380.824	0.44033
4.0714	0.99116	23.8644	0.9576	44.233	0.9192	64.1624	0.89084	84.2275	0.83402	104.227	0.83738	125.001	0.79059	144.994	0.77407	164.611	0.72341	184.611	0.68001	204.611	0.66061	224.611	0.65719	244.611	0.62503	264.611	0.53612	280.822	0.54916	300.822	0.51784	320.825	0.49202	340.825	0.4556	360.825	0.47286	380.825	0.44628
4.07783	0.99208	23.8695	0.9545	44.2389	0.91836	64.1681	0.89445	84.2336	0.82202	104.234	0.82936	125.008	0.79567	145.002	0.78159	164.618	0.73187	184.618	0.6812	204.618	0.65875	224.618	0.66381	244.618	0.61769	264.618	0.54434	280.823	0.55736	300.823	0.5177	320.826	0.48528	340.826	0.45289	360.826	0.47068	380.826	0.43893
4.08424	0.99075	23.8747	0.95207	44.2447	0.91789	64.1738	0.89623	84.2398	0.83138	104.24	0.83277	125.016	0.79818	145.009	0.78298	164.625	0.73181	184.625	0.67494	204.625	0.65937	224.625	0.6565	244.625	0.62148	264.625	0.54429	280.824	0.54857	300.824	0.51117	320.827	0.48317	340.827	0.4455	360.827	0.47287	380.827	0.44007
4.09066	0.98885	23.8799	0.95306	44.2505	0.91872	64.1795	0.89649	84.246	0.84085	104.246	0.82549	125.023	0.78803	145.016	0.77822	164.631	0.72415	184.631	0.67367	204.631	0.65273	224.631	0.64898	244.631	0.62915	264.631	0.54835	280.825	0.5411	300.825	0.50938	320.828	0.48842	340.828	0.45161	360.828	0.46004	380.828	0.44048
4.09707	0.98673	23.8851	0.95345	44.2564	0.91659	64.1852	0.89611	84.2522	0.83869	104.252	0.8259	125.031	0.77862	145.024	0.78004	164.638	0.72355	184.638	0.67845	204.638	0.65708	224.638	0.65129	244.638	0.62738	264.638	0.54232	280.826	0.53988	300.826	0.51186	320.828	0.49218	340.828	0.45308	360.828	0.46795	380.828	0.44674
4.10349	0.98492	23.8903	0.95475	44.2622	0.91518	64.1909	0.89717	84.2583	0.83419	104.258	0.82366	125.038	0.77192	145.031	0.78778	164.645	0.7276	184.645	0.67777	204.645	0.65914	224.645	0.65417	244.645	0.62797	264.645	0.5424	280.827	0.54885	300.827	0.51685	320.829	0.49446	340.829	0.45675	360.829	0.46749	380.829	0.45071
4.1099	0.98303	23.8954	0.95572	44.268	0.91454	64.1966	0.89437	84.2645	0.83998	104.264	0.82916	125.045	0.77999	145.039	0.78821	164.652	0.73007	184.652	0.66446	204.652	0.66095	224.652	0.6548	244.652	0.62165	264.652	0.5404	280.828	0.54413	300.828	0.51242	320.83	0.49201	340.83	0.45318	360.83	0.47314	380.83	0.45408
4.11633	0.9826	23.9006	0.95672	44.2739	0.91541	64.2023	0.89181	84.2707	0.85266	104.271	0.83154	125.053	0.78382	145.046	0.78007	164.659	0.73096	184.659	0.67116	204.659	0.65871	224.659	0.65656	244.659	0.62579	264.659	0.54083	280.828	0.54976	300.828	0.52708	320.831	0.49008	340.831	0.45356	360.831	0.46539	380.831	0.43727
4.12275	0.98295	23.9058	0.95623	44.2797	0.91472	64.208	0.89098	84.2768	0.84625	104.277	0.83561	125.06	0.78169	145.053	0.77632	164.665	0.74025	184.665	0.68054	204.665	0.65729	224.665	0.66345	244.665	0.62776	264.665	0.54058	280.829	0.54206	300.829	0.51457	320.832	0.4829	340.832	0.44703	360.832	0.47014	380.832	0.44693
4.12918	0.98504	23.9109	0.95649	44.2855	0.91577	64.2137	0.8922	84.283	0.83923	104.283	0.83176	125.068	0.78026	145.061	0.78354	164.672	0.73218	184.672	0.67771	204.672	0.66351	224.672	0.66169	244.672	0.62947	264.672	0.53391	280.83	0.55448	300.83	0.51795	320.833	0.48714	340.833	0.45357	360.833	0.46372	380.833	0.4417
4.1356	0.98807	23.9161	0.95695	44.2913	0.91457	64.2194	0.89133	84.2891	0.83412	104.289	0.82465	125.075	0.77926	145.068	0.78475	164.679	0.72798	184.679	0.67659	204.679	0.65667	224.679	0.64882	244.679	0.62734	264.679	0.53831	280.831	0.55672	300.831	0.51235	320.833	0.47944	340.833	0.4447	360.833	0.47394	380.833	0.44941
4.14203	0.98969	23.9213	0.95571	44.2972	0.915	64.225	0.89067	84.2953	0.84166	104.295	0.81634	125.082	0.78486	145.076	0.77947	164.686	0.73301	184.686	0.67927	204.686	0.66065	224.686	0.65233	244.686	0.62599	264.686	0.54545	280.832	0.54129	300.832	0.5147	320.834	0.48853	340.834	0.45023	360.834	0.4647	380.834	0.45175
4.14845	0.98836	23.9265	0.9554	44.303	0.91536	64.2307	0.88997	84.3014	0.84503	104.301	0.81592	125.09	0.7848	145.083	0.77908	164.692	0.74046	184.692	0.68807	204.692	0.66102	224.692	0.65882	244.692	0.63191	264.692	0.54969	280.833	0.53459	300.833	0.51054	320.835	0.48848	340.835	0.45095	360.835	0.46654	380.835	0.45511
4.15488	0.98752	23.9317	0.9556	44.3088	0.91794	64.2364	0.8872	84.3076	0.84072	104.308	0.82609	125.097	0.78962	145.09	0.78788	164.699	0.72971	184.699	0.67575	204.699	0.66585	224.699	0.66119	244.699	0.6254	264.699	0.53744	280.833	0.54569	300.833	0.51366	320.836	0.48765	340.836	0.45377	360.836	0.46434	380.836	0.43518
4.16131	0.98794	23.9368	0.95734	44.3147	0.92093	64.2421	0.88231	84.3137	0.8399	104.314	0.8338	125.105	0.79139	145.098	0.79012	164.706	0.73294	184.706	0.67763	204.706	0.66494	224.706	0.64997	244.706	0.62919	264.706	0.53505	280.834	0.5568	300.834	0.51433	320.837	0.48687	340.837	0.45101	360.837	0.47198	380.837	0.43978
4.16773	0.98778	23.942	0.958	44.3205	0.92415	64.2478	0.88056	84.3199	0.84379	104.32	0.82876	125.112	0.78449	145.105	0.78254	164.713	0.73857	184.713	0.67338	204.713	0.66422	224.713	0.65	244.713	0.62954	264.713	0.53668	280.835	0.53927	300.835	0.52652	320.838	0.49135	340.838	0.45231	360.838	0.46851	380.838	0.4471
4.17416	0.98735	23.9472	0.96082	44.3263	0.92462	64.2535	0.88214	84.3261	0.84971	104.326	0.82409	125.119	0.78619	145.113	0.77416	164.72	0.74046	184.72	0.6736	204.72	0.65529	224.72	0.65138	244.72	0.63414	264.72	0.53397	280.836	0.54876	300.836	0.512	320.838	0.48552	340.838	0.44732	360.838	0.46496	380.838	0.44064
4.18058	0.98848	23.9524	0.96013	44.3321	0.92175	64.2592	0.88329	84.3322	0.84797	104.332	0.82967	125.127	0.78379	145.12	0.7697	164.726	0.73098	184.726	0.67577	204.726	0.65401	224.726	0.65004	244.726	0.63327	264.726	0.53781	280.837	0.54256	300.837	0.51584	320.839	0.4883	340.839	0.45032	360.839	0.46284	380.839	0.44941
4.18701	0.99006	23.9576	0.95865	44.338	0.91925	64.2649	0.88483	84.3384	0.84726	104.338	0.8291	125.134	0.78108	145.127	0.77989	164.733	0.72919	184.733	0.67777	204.733	0.65804	224.733	0.65132	244.733	0.63259	264.733	0.54043	280.838	0.55167	300.838	0.52197	320.84	0.48347	340.84	0.45003	360.84	0.46381	380.84	0.43817
4.19344	0.99012	23.9627	0.95579	44.3438	0.91541	64.2706	0.88732	84.3446	0.83985	104.345	0.82389	125.141	0.77264	145.135	0.78599	164.74	0.7271	184.74	0.67867	204.74	0.66127	224.74	0.6443	244.74	0.62409	264.74	0.53865	280.838	0.53931	300.838	0.51451	320.841	0.47652	340.841	0.4483	360.841	0.46871	380.841	0.43856
4.19986	0.99016	23.9679	0.95379	44.3497	0.91368	64.2763	0.88902	84.3507	0.83764	104.351	0.82912	125.149	0.77987	145.142	0.78541	164.747	0.73477	184.747	0.67584	204.747	0.65136	224.747	0.65432	244.747	0.62287	264.747	0.5351	280.839	0.55318	300.839	0.52477	320.842	0.4828	340.842	0.44736	360.842	0.47272	380.842	0.43728
4.20629	0.99098	23.9731	0.95083	44.3555	0.91319	64.282	0.88935	84.3569	0.8448	104.357	0.83661	125.156	0.77798	145.15	0.77304	164.753	0.73337	184.753	0.67663	204.753	0.65408	224.753	0.6559	244.753	0.6267	264.753	0.5359	280.84	0.54503	300.84	0.50632	320.843	0.4839	340.843	0.45149	360.843	0.46398	380.843	0.43872
4.21269	0.99178	23.9783	0.95271	44.3613	0.91669	64.2877	0.89069	84.3631	0.84569	104.363	0.83809	125.164	0.78182	145.157	0.77696	164.76	0.72849	184.76	0.66802	204.76	0.65648	224.76	0.66152	244.76	0.62979	264.76	0.53719	280.841	0.54369	300.841	0.52377	320.843	0.48378	340.843	0.44729	360.843	0.47072	380.843	0.43571
4.21912	0.99107	23.9835	0.9544	44.3672	0.91672	64.2934	0.89109	84.3692	0.83757	104.369	0.83457	125.171	0.77965	145.164	0.77771	164.767	0.72886	184.767	0.67537	204.767	0.65584	224.767	0.65556	244.767	0.62035	264.767	0.53455	280.842	0.54968	300.842	0.51899	320.844	0.48131	340.844	0.45058	360.844	0.46474	380.844	0.4495
4.22554	0.9901	23.9887	0.95504	44.373	0.91787	64.2991	0.89027	84.3754	0.82655	104.375	0.83164	125.178	0.78659	145.172	0.78388	164.774	0.7326	184.774	0.67533	204.774	0.65644	224.774	0.65895	244.774	0.62293	264.774	0.53818	280.843	0.54894	300.843	0.51032	320.845	0.47792	340.845	0.4449	360.845	0.4735	380.845	0.4451
4.23197	0.98982	23.9938	0.95524	44.3788	0.91902	64.3048	0.88889	84.3816	0.82607	104.382	0.83252	125.186	0.78132	145.179	0.7888	164.781	0.72679	184.781	0.66991	204.781	0.6537	224.781	0.66037	244.781	0.62522	264.781	0.53965	280.843	0.53963	300.843	0.50715	320.846	0.48109	340.846	0.45108	360.846	0.46508	380.846	0.44251
4.2384	0.99169	23.999	0.95563	44.3847	0.91941	64.3105	0.88747	84.3878	0.82937	104.388	0.82774	125.193	0.77817	145.187	0.79007	164.787	0.72435	184.787	0.66877	204.787	0.6561	224.787	0.65703	244.787	0.6246	264.787	0.53922	280.844	0.5379	300.844	0.51204	320.847	0.48415	340.847	0.44651	360.847	0.47534	380.847	0.44808
4.24482	0.99459	24.0042	0.95398	44.3905	0.91509	64.3162	0.88762	84.3939	0.83321	104.394	0.82192	125.201	0.77144	145.194	0.78157	164.794	0.73686	184.794	0.67347	204.794	0.65432	224.794	0.66078	244.794	0.62519	264.794	0.53973	280.845	0.54664	300.845	0.52204	320.848	0.47903	340.848	0.44553	360.848	0.46115	380.848	0.4411
4.25125	0.99637	24.0094	0.95313	44.3964	0.91385	64.3219	0.88921	84.4001	0.8397	104.4	0.81455	125.208	0.77379	145.201	0.77649	164.801	0.73484	184.801	0.67753	204.801	0.65595	224.801	0.65669	244.801	0.62257	264.801	0.54555	280.846	0.54939	300.846	0.52356	320.849	0.49014	340.849	0.45047	360.849	0.46608	380.849	0.44748
4.25767	0.99511	24.0146	0.95445	44.4022	0.91426	64.3276	0.89212	84.4062	0.84386	104.406	0.82201	125.215	0.78561	145.209	0.78355	164.808	0.73078	184.808	0.68237	204.808	0.64725	224.808	0.6575	244.808	0.62486	264.808	0.54977	280.847	0.55667	300.847	0.51958	320.849	0.49172	340.849	0.4521	360.849	0.4645	380.849	0.45133
4.2641	0.99319	24.0197	0.95424	44.408	0.91493	64.3333	0.8946	84.4124	0.8501	104.412	0.82815	125.223	0.78445	145.216	0.78685	164.815	0.73241	184.815	0.681	204.815	0.6541	224.815	0.65356	244.815	0.62317	264.815	0.54437	280.848	0.53877	300.848	0.51152	320.85	0.48015	340.85	0.44503	360.85	0.46339	380.85	0.43689
4.27053	0.99162	24.0249	0.9541	44.4139	0.91409	64.339	0.89843	84.4186	0.84278	104.419	0.83431	125.23	0.78461	145.224	0.78826	164.821	0.74006	184.821	0.67447	204.821	0.66049	224.821	0.6495	244.821	0.62471	264.821	0.5377	280.849	0.55176	300.849	0.51356	320.851	0.49326	340.851	0.45393	360.851	0.46397	380.851	0.44846
4.27697	0.99026	24.0301	0.95304	44.4197	0.91682	64.3447	0.89812	84.4248	0.83536	104.425	0.83303	125.238	0.78537	145.231	0.78763	164.828	0.73896	184.828	0.67894	204.828	0.65515	224.828	0.63916	244.828	0.61643	264.828	0.5398	280.849	0.54501	300.849	0.52526	320.852	0.48474	340.852	0.44653	360.852	0.46686	380.852	0.44445
4.28341	0.98965	24.0353	0.95233	44.4255	0.91813	64.3504	0.89656	84.4309	0.83366	104.431	0.82925	125.245	0.79136	145.238	0.78742	164.835	0.72938	184.835	0.68671	204.835	0.64655	224.835	0.64701	244.835	0.62295	264.835	0.54195	280.85	0.55004	300.85	0.51488	320.853	0.49001	340.853	0.45236	360.853	0.46095	380.853	0.44333
4.28986	0.99067	24.0405	0.95199	44.4314	0.91739	64.3561	0.89277	84.4371	0.83607	104.437	0.81953	125.253	0.78135	145.246	0.77912	164.842	0.72907	184.842	0.67963	204.842	0.64688	224.842	0.65497	244.842	0.62903	264.842	0.54832	280.851	0.55419	300.851	0.52448	320.854	0.48215	340.854	0.44574	360.854	0.46798	380.854	0.4482
4.29629	0.99115	24.0457	0.95401	44.4372	0.91438	64.3618	0.89104	84.4433	0.83767	104.443	0.81809	125.26	0.78391	145.253	0.78103	164.848	0.72664	184.848	0.67233	204.848	0.65724	224.848	0.65895	244.848	0.62395	264.848	0.54018	280.852	0.54038	300.852	0.51395	320.854	0.47777	340.854	0.44737	360.854	0.46088	380.854	0.43619
4.30271	0.98905	24.0509	0.95464	44.443	0.91402	64.3675	0.88813	84.4494	0.83106	104.449	0.82731	125.267	0.78231	145.261	0.78125	164.855	0.7329	184.855	0.67707	204.855	0.65918	224.855	0.6618	244.855	0.61576	264.855	0.53789	280.853	0.53765	300.853	0.51036	320.855	0.49532	340.855	0.45522	360.855	0.47233	380.855	0.45297
4.30914	0.98749	24.056	0.95661	44.4489	0.91457	64.3732	0.8875	84.4556	0.83209	104.456	0.83704	125.275	0.78803	145.268	0.78703	164.862	0.73004	184.862	0.67958	204.862	0.65884	224.862	0.66231	244.862	0.61608	264.862	0.53323	280.854	0.54324	300.854	0.50912	320.856	0.49082	340.856	0.45474	360.856	0.46848	380.856	0.45127
4.31556	0.98875	24.0612	0.95802	44.4547	0.9151	64.3789	0.8853	84.4618	0.82919	104.462	0.83406	125.282	0.78146	145.275	0.78782	164.869	0.72574	184.869	0.67387	204.869	0.65126	224.869	0.65499	244.869	0.62594	264.869	0.53812	280.854	0.55128	300.854	0.51241	320.857	0.4844	340.857	0.44681	360.857	0.47208	380.857	0.44866
4.32199	0.99065	24.0664	0.95771	44.4605	0.91667	64.3846	0.88561	84.4679	0.82893	104.468	0.83676	125.29	0.79161	145.283	0.79055	164.876	0.72489	184.876	0.67042	204.876	0.65316	224.876	0.64691	244.876	0.62779	264.876	0.53417	280.855	0.55564	300.855	0.50577	320.858	0.48436	340.858	0.45168	360.858	0.46287	380.858	0.44849
4.32842	0.99039	24.0716	0.95612	44.4664	0.918	64.3903	0.88428	84.4741	0.83378	104.474	0.8293	125.297	0.77944	145.29	0.77901	164.882	0.73624	184.882	0.67478	204.882	0.6563	224.882	0.65038	244.882	0.62747	264.882	0.53503	280.856	0.53973	300.856	0.51197	320.859	0.48245	340.859	0.44818	360.859	0.4718	380.859	0.44217
4.33484	0.99105	24.0768	0.957	44.4722	0.91947	64.396	0.88268	84.4803	0.84352	104.48	0.82875	125.304	0.7871	145.298	0.77808	164.889	0.74114	184.889	0.67996	204.889	0.66335	224.889	0.65448	244.889	0.62025	264.889	0.53849	280.857	0.55596	300.857	0.52423	320.859	0.48931	340.859	0.45352	360.859	0.46642	380.859	0.44058
4.34127	0.99324	24.082	0.95732	44.4781	0.91926	64.4018	0.88014	84.4864	0.83993	104.486	0.824	125.312	0.78394	145.305	0.78095	164.896	0.72721	184.896	0.68517	204.896	0.66364	224.896	0.6608	244.896	0.62205	264.896	0.54426	280.858	0.55067	300.858	0.51316	320.86	0.4838	340.86	0.44556	360.86	0.46937	380.86	0.4386
4.34769	0.99381	24.0872	0.95699	44.4839	0.92012	64.4075	0.8816	84.4926	0.83348	104.493	0.83173	125.319	0.79282	145.312	0.78453	164.903	0.72714	184.903	0.6914	204.903	0.65615	224.903	0.65479	244.903	0.62504	264.903	0.5481	280.859	0.552	300.859	0.51066	320.861	0.48118	340.861	0.44901	360.861	0.4597	380.861	0.44175
4.35412	0.99113	24.0924	0.95816	44.4898	0.92007	64.4132	0.88152	84.4988	0.83581	104.499	0.83285	125.327	0.79331	145.32	0.77504	164.91	0.73315	184.91	0.67933	204.91	0.65616	224.91	0.64806	244.91	0.63177	264.909	0.54381	280.859	0.5452	300.859	0.51369	320.862	0.49065	340.862	0.45048	360.862	0.47043	380.862	0.44523
4.36054	0.98957	24.0975	0.96	44.4956	0.92238	64.4189	0.88251	84.505	0.84641	104.505	0.83802	125.334	0.79026	145.327	0.77668	164.916	0.7326	184.916	0.67669	204.916	0.66185	224.916	0.65261	244.916	0.63204	264.916	0.5454	280.86	0.53759	300.86	0.51653	320.863	0.48943	340.863	0.45404	360.863	0.46088	380.863	0.43486
4.36695	0.98879	24.1027	0.95955	44.5015	0.92271	64.4246	0.88436	84.5112	0.84395	104.511	0.84049	125.341	0.78323	145.335	0.78301	164.923	0.72984	184.923	0.67333	204.923	0.6614	224.923	0.65855	244.923	0.6249	264.923	0.54137	280.861	0.55265	300.861	0.52276	320.864	0.48874	340.864	0.45449	360.864	0.47004	380.864	0.43714
4.37338	0.98715	24.1079	0.95916	44.5073	0.92203	64.4303	0.88943	84.5173	0.84572	104.517	0.83419	125.349	0.77835	145.342	0.7848	164.93	0.7336	184.93	0.6793	204.93	0.66143	224.93	0.6599	244.93	0.62491	264.93	0.54507	280.862	0.54302	300.862	0.5118	320.864	0.48145	340.864	0.4497	360.864	0.47286	380.864	0.44308
4.3798	0.98575	24.1131	0.95839	44.5131	0.92004	64.436	0.89291	84.5235	0.84611	104.523	0.82618	125.356	0.78849	145.349	0.7734	164.937	0.7327	184.937	0.67486	204.937	0.6584	224.937	0.65651	244.937	0.63034	264.937	0.53867	280.863	0.54816	300.863	0.50305	320.865	0.48009	340.865	0.44698	360.865	0.47118	380.865	0.44319
4.38625	0.98923	24.1183	0.95747	44.519	0.9186	64.4417	0.89585	84.5297	0.84797	104.53	0.82814	125.364	0.7891	145.357	0.77677	164.943	0.71948	184.943	0.68247	204.943	0.66433	224.943	0.65219	244.943	0.6299	264.943	0.5365	280.864	0.54014	300.864	0.51049	320.866	0.49138	340.866	0.45016	360.866	0.46733	380.866	0.44448
4.39265	0.99452	24.1235	0.9571	44.5248	0.91515	64.4474	0.89606	84.5358	0.846	104.536	0.8328	125.371	0.78962	145.364	0.78758	164.95	0.72002	184.95	0.68698	204.95	0.6566	224.95	0.65059	244.95	0.62994	264.95	0.53741	280.864	0.54565	300.864	0.51496	320.867	0.48635	340.867	0.45061	360.867	0.45901	380.867	0.43287
4.39908	0.99761	24.1286	0.95982	44.5307	0.91443	64.4531	0.89446	84.542	0.84	104.542	0.83338	125.378	0.78285	145.372	0.78699	164.957	0.72662	184.957	0.68274	204.957	0.65966	224.957	0.65676	244.957	0.62705	264.957	0.54148	280.865	0.55447	300.865	0.52118	320.868	0.48897	340.868	0.45013	360.868	0.46893	380.868	0.45061
4.40551	0.99711	24.1338	0.9605	44.5365	0.91543	64.4588	0.89296	84.5482	0.83245	104.548	0.83359	125.386	0.78118	145.379	0.78102	164.964	0.73476	184.964	0.67381	204.964	0.6594	224.964	0.66622	244.964	0.63269	264.964	0.54018	280.866	0.55333	300.866	0.51449	320.869	0.49068	340.869	0.45048	360.869	0.46369	380.869	0.44376
4.41193	0.99556	24.139	0.96033	44.5423	0.91606	64.4645	0.88993	84.5543	0.83068	104.554	0.83842	125.393	0.77729	145.386	0.77825	164.971	0.72902	184.971	0.66449	204.971	0.66212	224.971	0.66142	244.971	0.62533	264.971	0.5358	280.867	0.55594	300.867	0.51098	320.87	0.48216	340.87	0.44866	360.87	0.46347	380.87	0.44892
4.41836	0.99318	24.1442	0.95809	44.5482	0.91576	64.4702	0.88923	84.5605	0.83656	104.561	0.83321	125.401	0.77571	145.394	0.78278	164.977	0.72137	184.977	0.67326	204.977	0.65876	224.977	0.66321	244.977	0.62825	264.977	0.54018	280.868	0.54831	300.868	0.51299	320.87	0.49003	340.87	0.4537	360.87	0.46815	380.87	0.44276
4.42478	0.99128	24.1494	0.95666	44.554	0.91718	64.4759	0.88899	84.5667	0.83579	104.567	0.82623	125.408	0.77513	145.401	0.77884	164.984	0.71682	184.984	0.68349	204.984	0.65479	224.984	0.65918	244.984	0.628	264.984	0.53918	280.869	0.55832	300.869	0.51275	320.871	0.48383	340.871	0.45003	360.871	0.46845	380.871	0.43594
4.43121	0.99016	24.1546	0.95342	44.5598	0.91693	64.4816	0.89231	84.5729	0.83324	104.573	0.82958	125.415	0.772	145.409	0.77723	164.991	0.72164	184.991	0.68864	204.991	0.65617	224.991	0.6612	244.991	0.63059	264.991	0.54128	280.87	0.54011	300.87	0.51342	320.872	0.48181	340.872	0.45018	360.872	0.47064	380.872	0.45095
4.43763	0.98995	24.1597	0.95178	44.5657	0.91459	64.4873	0.89223	84.579	0.83998	104.579	0.82782	125.423	0.77747	145.416	0.77698	164.998	0.73195	184.998	0.67691	204.998	0.66058	224.998	0.65405	244.998	0.62739	264.998	0.54281	280.87	0.54399	300.87	0.52052	320.873	0.48237	340.873	0.44903	360.873	0.47268	380.873	0.44818
4.44406	0.9893	24.1649	0.95021	44.5715	0.91387	64.493	0.89295	84.5852	0.84779	104.585	0.82722	125.43	0.79054	145.423	0.78628	165.005	0.7358	185.005	0.66483	205.005	0.66023	225.005	0.65248	245.005	0.62361	265.005	0.5397	280.871	0.54692	300.871	0.52522	320.874	0.48117	340.874	0.45115	360.874	0.46694	380.874	0.43349
4.45049	0.98846	24.1701	0.94981	44.5774	0.91439	64.4987	0.88999	84.5913	0.84656	104.591	0.82346	125.438	0.79106	145.431	0.79061	165.011	0.72449	185.011	0.67102	205.011	0.65633	225.011	0.6522	245.011	0.62493	265.011	0.53832	280.872	0.55081	300.872	0.51753	320.875	0.48526	340.875	0.4464	360.875	0.47558	380.875	0.44901
4.45691	0.98684	24.1753	0.94727	44.5832	0.91294	64.5044	0.88813	84.5975	0.8441	104.598	0.83154	125.445	0.78172	145.438	0.78431	165.018	0.71972	185.018	0.68118	205.018	0.65753	225.018	0.65832	245.018	0.62912	265.018	0.54197	280.873	0.53886	300.873	0.5225	320.875	0.48182	340.875	0.44581	360.875	0.46135	380.875	0.45012
4.46334	0.98622	24.1805	0.94482	44.589	0.91153	64.5101	0.88583	84.6037	0.84123	104.604	0.82938	125.452	0.78256	145.446	0.77577	165.025	0.73095	185.025	0.68196	205.025	0.65895	225.025	0.66068	245.025	0.62879	265.025	0.5434	280.874	0.55163	300.874	0.51999	320.876	0.48186	340.876	0.44513	360.876	0.46275	380.876	0.44339
4.46976	0.98631	24.1856	0.94332	44.5949	0.9129	64.5158	0.88647	84.6098	0.83941	104.61	0.82361	125.46	0.79112	145.453	0.77682	165.032	0.74258	185.032	0.66949	205.032	0.65296	225.032	0.65453	245.032	0.62508	265.032	0.54117	280.875	0.54136	300.875	0.52014	320.877	0.48923	340.877	0.45273	360.877	0.4618	380.877	0.44617
4.47619	0.98735	24.1908	0.94449	44.6007	0.91559	64.5215	0.88761	84.616	0.82981	104.616	0.81536	125.467	0.78592	145.46	0.78369	165.038	0.7317	185.038	0.66931	205.038	0.6532	225.038	0.65918	245.038	0.62621	265.038	0.5396	280.875	0.53857	300.875	0.51139	320.878	0.49024	340.878	0.45182	360.878	0.46924	380.878	0.44617
4.48262	0.98797	24.196	0.94514	44.6065	0.918	64.5272	0.8904	84.6222	0.83263	104.622	0.81782	125.475	0.78889	145.468	0.78364	165.045	0.72158	185.045	0.66971	205.045	0.66346	225.045	0.65832	245.045	0.62757	265.045	0.54241	280.876	0.54102	300.876	0.52005	320.879	0.4815	340.879	0.44907	360.879	0.46578	380.879	0.44384
4.48904	0.98938	24.2012	0.94528	44.6124	0.91971	64.5329	0.89172	84.6284	0.83944	104.628	0.82685	125.482	0.78366	145.475	0.78197	165.052	0.72194	185.052	0.67711	205.052	0.66202	225.052	0.65995	245.052	0.62186	265.052	0.54773	280.877	0.53895	300.877	0.51096	320.88	0.48857	340.88	0.4552	360.88	0.47033	380.88	0.44592
4.49547	0.9898	24.2064	0.94617	44.6182	0.92055	64.5386	0.89211	84.6345	0.84953	104.635	0.83336	125.489	0.78819	145.483	0.78477	165.059	0.73551	185.059	0.68147	205.059	0.66186	225.059	0.65605	245.059	0.62209	265.059	0.54666	280.878	0.53965	300.878	0.52217	320.881	0.48253	340.881	0.4493	360.881	0.47389	380.881	0.43971
4.50189	0.98989	24.2116	0.94821	44.624	0.91977	64.5443	0.89028	84.6407	0.8493	104.641	0.83398	125.497	0.77955	145.49	0.79107	165.066	0.73669	185.066	0.69281	205.066	0.66056	225.066	0.655	245.066	0.63186	265.066	0.53456	280.879	0.55756	300.879	0.51612	320.881	0.49244	340.881	0.45538	360.881	0.46906	380.881	0.44273
4.50832	0.9905	24.2168	0.95006	44.6299	0.91912	64.55	0.88781	84.6469	0.84746	104.647	0.82783	125.504	0.7884	145.498	0.78698	165.072	0.73131	185.072	0.68131	205.072	0.65833	225.072	0.65368	245.072	0.63049	265.072	0.5302	280.88	0.55629	300.88	0.51858	320.882	0.49242	340.882	0.45235	360.882	0.46873	380.882	0.43345
4.51474	0.99255	24.2219	0.95112	44.6357	0.91719	64.5557	0.88483	84.653	0.84631	104.653	0.82543	125.512	0.78793	145.505	0.781	165.079	0.7189	185.079	0.67635	205.079	0.65483	225.079	0.65928	245.079	0.63034	265.079	0.53239	280.881	0.53854	300.881	0.50685	320.883	0.48276	340.883	0.44869	360.883	0.46412	380.883	0.44212
4.52117	0.99322	24.2271	0.95368	44.6416	0.91652	64.5614	0.8849	84.6592	0.83518	104.659	0.82833	125.519	0.79155	145.512	0.77288	165.086	0.72218	185.086	0.67455	205.086	0.65486	225.086	0.65691	245.086	0.62911	265.086	0.53292	280.881	0.54168	300.881	0.50643	320.884	0.49135	340.884	0.45174	360.884	0.46624	380.884	0.43583
4.52759	0.99236	24.2323	0.95512	44.6474	0.91482	64.5671	0.88485	84.6654	0.82983	104.665	0.83278	125.526	0.78856	145.52	0.78047	165.093	0.72379	185.093	0.67699	205.093	0.6575	225.093	0.65134	245.093	0.62698	265.093	0.53196	280.882	0.53608	300.882	0.511	320.885	0.48747	340.885	0.45211	360.885	0.46356	380.885	0.43944
4.53404	0.99268	24.2375	0.95576	44.6532	0.91316	64.5728	0.88539	84.6715	0.83324	104.672	0.82654	125.534	0.78643	145.527	0.78612	165.1	0.73173	185.1	0.67295	205.1	0.66121	225.1	0.65052	245.1	0.62365	265.1	0.53721	280.883	0.55291	300.883	0.51181	320.886	0.48174	340.886	0.44562	360.886	0.46878	380.886	0.43998
4.54047	0.99458	24.2427	0.95556	44.6591	0.91049	64.5785	0.88519	84.6777	0.8358	104.678	0.81973	125.541	0.78225	145.535	0.78623	165.106	0.73453	185.106	0.6759	205.106	0.6584	225.106	0.66088	245.106	0.62368	265.106	0.53694	280.884	0.54078	300.884	0.51396	320.886	0.48424	340.886	0.44613	360.886	0.46116	380.886	0.43652
4.54689	0.99493	24.2478	0.95716	44.6649	0.9086	64.5842	0.88671	84.6839	0.83655	104.684	0.82372	125.549	0.78026	145.542	0.78069	165.113	0.73023	185.113	0.68507	205.113	0.64689	225.113	0.65597	245.113	0.62619	265.113	0.53303	280.885	0.54915	300.885	0.5141	320.887	0.48209	340.887	0.44504	360.887	0.45963	380.887	0.43775
4.55332	0.99353	24.253	0.95826	44.6707	0.90837	64.5899	0.88689	84.69	0.83825	104.69	0.82478	125.556	0.78095	145.549	0.77736	165.12	0.73019	185.12	0.6779	205.12	0.64866	225.12	0.65738	245.12	0.62972	265.12	0.53417	280.886	0.54998	300.886	0.51919	320.888	0.48158	340.888	0.44982	360.888	0.45951	380.888	0.43628
4.55974	0.99275	24.2582	0.95921	44.6766	0.91091	64.5956	0.88564	84.6962	0.84842	104.696	0.82082	125.563	0.7859	145.557	0.77728	165.127	0.72757	185.127	0.67618	205.127	0.65992	225.127	0.6598	245.127	0.62704	265.127	0.53804	280.886	0.5425	300.886	0.51557	320.889	0.48618	340.889	0.45087	360.889	0.4706	380.889	0.43964
4.56617	0.9918	24.2634	0.96031	44.6824	0.91369	64.6013	0.88426	84.7024	0.84208	104.702	0.8117	125.571	0.78257	145.564	0.77603	165.133	0.7268	185.133	0.67033	205.133	0.66039	225.133	0.65837	245.133	0.61609	265.133	0.53997	280.887	0.54859	300.887	0.51723	320.89	0.48488	340.89	0.44801	360.89	0.46908	380.89	0.44757
4.57259	0.98869	24.2686	0.9601	44.6882	0.91573	64.607	0.88642	84.7085	0.83938	104.709	0.81487	125.578	0.78245	145.572	0.78526	165.14	0.71772	185.14	0.6683	205.14	0.65677	225.14	0.64705	245.14	0.61777	265.14	0.5383	280.888	0.53691	300.888	0.52011	320.891	0.48104	340.891	0.44914	360.891	0.46468	380.891	0.4478
4.57902	0.98664	24.2738	0.95886	44.6941	0.91813	64.6127	0.89006	84.7147	0.83069	104.715	0.81545	125.586	0.78704	145.579	0.78803	165.147	0.73043	185.147	0.6689	205.147	0.66328	225.147	0.64437	245.147	0.6285	265.147	0.5434	280.889	0.55603	300.889	0.52329	320.892	0.49187	340.892	0.45172	360.892	0.46993	380.892	0.4403
4.58545	0.98622	24.279	0.95518	44.6999	0.91851	64.6184	0.88999	84.7209	0.82868	104.721	0.82007	125.593	0.78547	145.586	0.79036	165.154	0.73116	185.154	0.68179	205.154	0.66013	225.154	0.64984	245.154	0.62894	265.154	0.54389	280.89	0.55162	300.89	0.52109	320.892	0.487	340.892	0.44625	360.892	0.46556	380.892	0.45351
4.59189	0.98647	24.2842	0.95178	44.7058	0.91729	64.6241	0.88978	84.7271	0.82897	104.727	0.82001	125.6	0.78422	145.594	0.7772	165.161	0.73577	185.161	0.68004	205.161	0.65737	225.161	0.65114	245.161	0.6255	265.161	0.54466	280.891	0.55801	300.891	0.50566	320.893	0.49303	340.893	0.45256	360.893	0.45692	380.893	0.43847
4.59832	0.98577	24.2893	0.94879	44.7116	0.91846	64.6299	0.89041	84.7332	0.83853	104.733	0.82223	125.608	0.77977	145.601	0.7774	165.167	0.73245	185.167	0.67174	205.167	0.65891	225.167	0.64676	245.167	0.63169	265.167	0.54199	280.892	0.54287	300.892	0.51162	320.894	0.4838	340.894	0.44769	360.894	0.46435	380.894	0.44481
4.60474	0.98667	24.2945	0.94952	44.7174	0.92034	64.6356	0.89161	84.7394	0.84476	104.739	0.82095	125.615	0.79098	145.609	0.78401	165.174	0.73151	185.174	0.67271	205.174	0.65886	225.174	0.64114	245.174	0.62869	265.174	0.53711	280.892	0.55379	300.892	0.51586	320.895	0.48263	340.895	0.44756	360.895	0.46589	380.895	0.4513
4.61117	0.98627	24.2997	0.95004	44.7233	0.92184	64.6413	0.88962	84.7456	0.84351	104.746	0.82031	125.623	0.78294	145.616	0.78921	165.181	0.71829	185.181	0.67648	205.181	0.65261	225.181	0.6462	245.181	0.62607	265.181	0.53538	280.893	0.54262	300.893	0.51413	320.896	0.47992	340.896	0.44649	360.896	0.46483	380.896	0.4401
4.6176	0.98559	24.3049	0.95272	44.7291	0.92256	64.647	0.89073	84.7517	0.84091	104.752	0.82291	125.63	0.78379	145.623	0.77918	165.188	0.71761	185.188	0.66862	205.188	0.64801	225.188	0.66288	245.188	0.62754	265.188	0.53759	280.894	0.55148	300.894	0.51777	320.897	0.48706	340.897	0.45376	360.897	0.46471	380.897	0.43491
4.62402	0.98568	24.3101	0.95686	44.735	0.92208	64.6527	0.89246	84.7579	0.84013	104.758	0.82135	125.638	0.78719	145.631	0.77011	165.195	0.71467	185.195	0.66989	205.195	0.65688	225.195	0.66099	245.195	0.62748	265.195	0.54191	280.895	0.54445	300.895	0.51699	320.897	0.4901	340.897	0.45473	360.897	0.47134	380.897	0.43296
4.63045	0.98827	24.3152	0.95905	44.7408	0.91883	64.6584	0.89517	84.7641	0.83935	104.764	0.82545	125.645	0.78819	145.638	0.77732	165.201	0.72402	185.201	0.67844	205.201	0.65526	225.201	0.65424	245.201	0.62153	265.201	0.53804	280.896	0.54284	300.896	0.50988	320.898	0.48829	340.898	0.45357	360.898	0.47249	380.898	0.44668
4.63687	0.98994	24.3204	0.95712	44.7466	0.91631	64.6641	0.89343	84.7703	0.83271	104.77	0.82148	125.652	0.78406	145.646	0.7782	165.208	0.73126	185.208	0.68261	205.208	0.65985	225.208	0.64779	245.208	0.61715	265.208	0.53743	280.897	0.55194	300.897	0.50765	320.899	0.48399	340.899	0.44722	360.899	0.47067	380.899	0.43883
4.6433	0.9908	24.3256	0.95635	44.7525	0.91371	64.6698	0.89138	84.7764	0.83385	104.776	0.82807	125.66	0.78511	145.653	0.77488	165.215	0.74264	185.215	0.68127	205.215	0.66204	225.215	0.65437	245.215	0.6256	265.215	0.54145	280.897	0.53851	300.897	0.51208	320.9	0.49319	340.9	0.45165	360.9	0.46315	380.9	0.44299
4.64972	0.99111	24.3308	0.95719	44.7583	0.9135	64.6755	0.88928	84.7826	0.83903	104.783	0.83318	125.667	0.79364	145.66	0.77324	165.222	0.73907	185.222	0.68476	205.222	0.66426	225.222	0.65357	245.222	0.62406	265.222	0.55005	280.898	0.55242	300.898	0.52228	320.901	0.48757	340.901	0.44993	360.901	0.46157	380.901	0.44099
4.65617	0.99094	24.336	0.95735	44.7642	0.91515	64.6812	0.89079	84.7888	0.843	104.789	0.83196	125.675	0.78551	145.668	0.78103	165.228	0.7307	185.228	0.67958	205.228	0.65734	225.228	0.64928	245.228	0.62843	265.228	0.54547	280.899	0.53634	300.899	0.51834	320.902	0.49144	340.902	0.45553	360.902	0.46578	380.902	0.44869
4.6626	0.98965	24.3412	0.95902	44.77	0.9164	64.6869	0.89067	84.7949	0.84251	104.795	0.8249	125.682	0.77633	145.675	0.78425	165.235	0.72411	185.235	0.67672	205.235	0.65297	225.235	0.64465	245.235	0.63051	265.235	0.54155	280.9	0.54983	300.9	0.5109	320.903	0.48629	340.903	0.45128	360.903	0.47109	380.903	0.43838
4.66902	0.98885	24.3464	0.9621	44.7758	0.91577	64.6926	0.89017	84.8011	0.84619	104.801	0.82256	125.689	0.77037	145.683	0.7876	165.242	0.7221	185.242	0.6757	205.242	0.65428	225.242	0.64362	245.242	0.63263	265.242	0.53923	280.901	0.55345	300.901	0.52236	320.903	0.48605	340.903	0.45312	360.903	0.46771	380.903	0.43637
4.67548	0.9901	24.3515	0.96265	44.7817	0.91645	64.6983	0.89025	84.8073	0.84219	104.807	0.82804	125.697	0.77977	145.69	0.78621	165.249	0.72956	185.249	0.68252	205.249	0.65726	225.249	0.65394	245.249	0.62604	265.249	0.54189	280.902	0.54691	300.902	0.50967	320.904	0.48174	340.904	0.44887	360.904	0.47301	380.904	0.44282
4.68224	0.99246	24.3567	0.96166	44.7875	0.91728	64.704	0.89108	84.8135	0.84283	104.813	0.82663	125.704	0.78449	145.697	0.77706	165.256	0.73828	185.256	0.6821	205.256	0.6621	225.256	0.65097	245.256	0.62187	265.256	0.53881	280.903	0.54122	300.903	0.51208	320.905	0.49569	340.905	0.45356	360.905	0.46741	380.905	0.43401
4.68871	0.99485	24.3619	0.96036	44.7934	0.91776	64.7097	0.88903	84.8196	0.83793	104.82	0.83527	125.712	0.78269	145.705	0.77118	165.262	0.73724	185.262	0.68195	205.262	0.65947	225.262	0.64999	245.262	0.62312	265.262	0.54124	280.903	0.54031	300.903	0.51193	320.906	0.48749	340.906	0.44825	360.906	0.46363	380.906	0.44583
4.69515	0.99512	24.3671	0.95779	44.7992	0.91832	64.7154	0.88709	84.8258	0.8411	104.826	0.83306	125.719	0.77907	145.712	0.7771	165.269	0.72302	185.269	0.67849	205.269	0.65337	225.269	0.6428	245.269	0.62596	265.269	0.5385	280.904	0.54054	300.904	0.51737	320.907	0.47868	340.907	0.44474	360.907	0.46197	380.907	0.44641
4.70158	0.99273	24.3723	0.95299	44.805	0.91935	64.7211	0.88764	84.832	0.83857	104.832	0.83026	125.726	0.78561	145.72	0.7767	165.276	0.72237	185.276	0.67455	205.276	0.65261	225.276	0.65548	245.276	0.63057	265.276	0.53405	280.905	0.54893	300.905	0.5228	320.908	0.48965	340.908	0.45432	360.908	0.46472	380.908	0.44687
4.70803	0.98848	24.3775	0.95063	44.8109	0.91967	64.7268	0.8893	84.8381	0.83584	104.838	0.8219	125.734	0.79249	145.727	0.7774	165.283	0.73614	185.283	0.67569	205.283	0.65587	225.283	0.65408	245.283	0.62806	265.283	0.53221	280.906	0.53853	300.906	0.51786	320.909	0.48657	340.909	0.45179	360.909	0.47179	380.909	0.44474
4.71447	0.98665	24.3827	0.94832	44.8167	0.91987	64.7325	0.88921	84.8443	0.83558	104.844	0.82978	125.741	0.792	145.734	0.78179	165.29	0.7426	185.29	0.67281	205.29	0.65329	225.29	0.65912	245.29	0.62226	265.29	0.5356	280.907	0.54889	300.907	0.50805	320.909	0.47715	340.909	0.44356	360.909	0.47031	380.909	0.44629
4.72092	0.98758	24.3879	0.94791	44.8226	0.91999	64.7382	0.88924	84.8505	0.83592	104.85	0.83455	125.749	0.78693	145.742	0.78925	165.296	0.74043	185.296	0.66919	205.296	0.65256	225.296	0.65029	245.296	0.62153	265.296	0.53589	280.908	0.53865	300.908	0.50669	320.91	0.49088	340.91	0.45247	360.91	0.46306	380.91	0.44187
4.72734	0.98971	24.3931	0.94811	44.8284	0.92204	64.7439	0.89033	84.8566	0.83334	104.857	0.84036	125.756	0.7841	145.749	0.78596	165.303	0.7382	185.303	0.66327	205.303	0.65594	225.303	0.64441	245.303	0.62464	265.303	0.53562	280.909	0.55477	300.909	0.52052	320.911	0.48382	340.911	0.44887	360.911	0.46578	380.911	0.44043
4.73379	0.99114	24.3985	0.95212	44.8342	0.92205	64.7496	0.89007	84.8628	0.82994	104.863	0.83922	125.763	0.78824	145.757	0.77758	165.31	0.72768	185.31	0.67352	205.31	0.65281	225.31	0.64019	245.31	0.62218	265.31	0.53317	280.909	0.53635	300.909	0.50829	320.912	0.48252	340.912	0.44665	360.912	0.46795	380.912	0.44941
4.74023	0.99255	24.4037	0.95495	44.8401	0.92173	64.7554	0.88877	84.869	0.84011	104.869	0.83294	125.771	0.78337	145.764	0.77627	165.317	0.72042	185.317	0.67437	205.317	0.65458	225.317	0.6553	245.317	0.62148	265.317	0.53835	280.91	0.54657	300.91	0.51702	320.913	0.4916	340.913	0.45429	360.913	0.46294	380.913	0.43939
4.74668	0.99291	24.4089	0.95923	44.8462	0.92045	64.7614	0.88762	84.8752	0.84823	104.875	0.82955	125.778	0.77551	145.771	0.7832	165.324	0.71652	185.324	0.66702	205.324	0.66286	225.324	0.65584	245.324	0.62471	265.324	0.53651	280.911	0.54092	300.911	0.52184	320.914	0.48361	340.914	0.44836	360.914	0.46745	380.914	0.43354
4.75312	0.99137	24.4141	0.96048	44.8521	0.91941	64.7671	0.88569	84.8814	0.83782	104.881	0.8287	125.786	0.76965	145.779	0.79207	165.33	0.72172	185.33	0.66214	205.33	0.66374	225.33	0.65017	245.33	0.62172	265.33	0.53975	280.912	0.5424	300.912	0.51788	320.914	0.47951	340.914	0.44746	360.914	0.46635	380.914	0.44524
4.75955	0.98976	24.4193	0.96195	44.858	0.9172	64.7728	0.88212	84.8878	0.83236	104.888	0.83483	125.793	0.76917	145.787	0.78695	165.337	0.72962	185.337	0.67712	205.337	0.65898	225.337	0.64921	245.337	0.62341	265.337	0.53706	280.913	0.53476	300.913	0.51384	320.915	0.48711	340.915	0.44946	360.915	0.46735	380.915	0.4358
4.76599	0.99045	24.4245	0.961	44.8638	0.91719	64.7785	0.88303	84.8941	0.82952	104.894	0.83576	125.801	0.7751	145.794	0.77813	165.344	0.74035	185.344	0.68033	205.344	0.65534	225.344	0.65618	245.344	0.63129	265.344	0.54016	280.914	0.55356	300.914	0.50636	320.916	0.47898	340.916	0.44477	360.916	0.4641	380.916	0.44202
4.77242	0.99272	24.4297	0.95975	44.8697	0.91672	64.7842	0.88673	84.9002	0.83621	104.9	0.83377	125.808	0.7766	145.802	0.77682	165.351	0.74078	185.351	0.67997	205.351	0.65368	225.351	0.64919	245.351	0.63213	265.351	0.53481	280.914	0.54537	300.914	0.51473	320.917	0.48882	340.917	0.44817	360.917	0.46482	380.917	0.44891
4.77887	0.99308	24.4349	0.95711	44.8755	0.91577	64.79	0.89	84.9064	0.83578	104.906	0.83198	125.816	0.78319	145.809	0.78293	165.358	0.73352	185.358	0.6835	205.358	0.65051	225.358	0.65384	245.358	0.6276	265.358	0.53752	280.915	0.5325	300.915	0.51598	320.918	0.48843	340.918	0.4549	360.918	0.45917	380.918	0.44026
4.78531	0.99125	24.4401	0.95779	44.8814	0.91572	64.7957	0.88979	84.9126	0.83392	104.913	0.82135	125.823	0.78234	145.816	0.78439	165.365	0.73005	185.365	0.68265	205.365	0.65452	225.365	0.65868	245.365	0.62413	265.365	0.53377	280.916	0.55268	300.916	0.51416	320.919	0.4776	340.919	0.44725	360.919	0.47497	380.919	0.44802
4.79179	0.98862	24.4453	0.957	44.8872	0.91701	64.8014	0.89084	84.9188	0.83192	104.919	0.82565	125.831	0.78535	145.824	0.78213	165.372	0.73684	185.372	0.68139	205.372	0.65471	225.372	0.65767	245.372	0.62255	265.372	0.53264	280.917	0.55033	300.917	0.51635	320.919	0.48637	340.919	0.45154	360.919	0.47025	380.919	0.44218
4.79824	0.98682	24.4505	0.95459	44.8931	0.91726	64.8071	0.88968	84.925	0.82999	104.925	0.83051	125.838	0.7778	145.831	0.78211	165.378	0.73728	185.378	0.67413	205.378	0.65238	225.378	0.64708	245.378	0.61954	265.378	0.53083	280.918	0.54278	300.918	0.51855	320.92	0.48076	340.92	0.44907	360.92	0.4681	380.92	0.43604
4.80469	0.98666	24.4557	0.95359	44.8989	0.91865	64.8128	0.88676	84.9312	0.83579	104.931	0.83293	125.845	0.77874	145.839	0.78036	165.385	0.72749	185.385	0.67715	205.385	0.66116	225.385	0.64403	245.385	0.62336	265.385	0.53793	280.919	0.54423	300.919	0.51858	320.921	0.47922	340.921	0.44341	360.921	0.46914	380.921	0.43513
4.81111	0.98935	24.4609	0.95309	44.9048	0.91961	64.8185	0.88336	84.9373	0.84275	104.937	0.82766	125.853	0.78843	145.846	0.77462	165.392	0.71839	185.392	0.67738	205.392	0.65982	225.392	0.6487	245.392	0.62354	265.392	0.54544	280.919	0.53636	300.919	0.52162	320.922	0.49118	340.922	0.45207	360.922	0.46197	380.922	0.45021
4.81756	0.99288	24.4661	0.95114	44.9106	0.9213	64.8243	0.88382	84.9435	0.8462	104.944	0.8292	125.86	0.78761	145.854	0.77595	165.399	0.72757	185.399	0.68021	205.399	0.65691	225.399	0.64786	245.399	0.62131	265.399	0.54391	280.92	0.54759	300.92	0.51711	320.923	0.49068	340.923	0.45488	360.923	0.46453	380.923	0.44003
4.824	0.99446	24.4713	0.95026	44.9165	0.91924	64.83	0.88382	84.9497	0.84088	104.95	0.83066	125.868	0.78514	145.861	0.78167	165.406	0.72934	185.406	0.67177	205.406	0.65765	225.406	0.64837	245.406	0.62968	265.406	0.53869	280.921	0.54948	300.921	0.51318	320.924	0.48275	340.924	0.44676	360.924	0.4714	380.924	0.44265
4.83045	0.99338	24.4765	0.95298	44.9223	0.91782	64.8357	0.88192	84.9559	0.8326	104.956	0.82125	125.875	0.78655	145.868	0.77929	165.412	0.72752	185.412	0.66822	205.412	0.65815	225.412	0.64789	245.412	0.6284	265.412	0.53108	280.922	0.53707	300.922	0.51852	320.925	0.48364	340.925	0.4467	360.925	0.46462	380.925	0.44851
4.83689	0.9909	24.4817	0.95482	44.9282	0.9168	64.8414	0.88196	84.9621	0.8311	104.962	0.82552	125.882	0.79326	145.876	0.77557	165.419	0.72454	185.419	0.67287	205.419	0.65879	225.419	0.64658	245.419	0.62563	265.419	0.53709	280.923	0.55618	300.923	0.51013	320.925	0.48967	340.925	0.45344	360.925	0.4612	380.925	0.4362
4.84334	0.98704	24.4869	0.95523	44.934	0.9186	64.8471	0.88519	84.9683	0.83448	104.968	0.82374	125.89	0.79041	145.883	0.77652	165.426	0.7238	185.426	0.67619	205.426	0.65445	225.426	0.64092	245.426	0.62634	265.426	0.54165	280.924	0.54913	300.924	0.5213	320.926	0.48534	340.926	0.44957	360.926	0.4707	380.926	0.44878
4.84978	0.98351	24.4921	0.95528	44.9399	0.91797	64.8528	0.88724	84.9744	0.83892	104.974	0.82854	125.897	0.78415	145.891	0.77928	165.433	0.72597	185.433	0.67507	205.433	0.65792	225.433	0.63792	245.433	0.62681	265.433	0.54328	280.925	0.54066	300.925	0.51011	320.927	0.48691	340.927	0.4493	360.927	0.4664	380.927	0.44252
4.85621	0.98279	24.4973	0.9547	44.9458	0.91961	64.8586	0.88854	84.9806	0.83239	104.981	0.8241	125.905	0.78732	145.898	0.78182	165.44	0.72619	185.44	0.67707	205.44	0.64939	225.44	0.63932	245.44	0.62741	265.44	0.53573	280.925	0.54829	300.925	0.51076	320.928	0.47962	340.928	0.44464	360.928	0.46451	380.928	0.44478
4.86265	0.98533	24.5025	0.95384	44.9516	0.92069	64.8643	0.89072	84.9868	0.83029	104.987	0.83352	125.912	0.79042	145.905	0.7894	165.446	0.7301	185.446	0.67725	205.446	0.65671	225.446	0.64991	245.446	0.62329	265.446	0.53376	280.926	0.54025	300.926	0.51001	320.929	0.48167	340.929	0.44779	360.929	0.46109	380.929	0.43419
4.8691	0.98895	24.5077	0.95203	44.9575	0.9201	64.87	0.89033	84.993	0.83909	104.993	0.8309	125.92	0.78686	145.913	0.78563	165.453	0.72575	185.453	0.67182	205.453	0.65697	225.453	0.65169	245.453	0.62659	265.453	0.53976	280.927	0.55263	300.927	0.51171	320.93	0.48905	340.93	0.4514	360.93	0.46672	380.93	0.44189
4.87554	0.99199	24.5129	0.95122	44.9633	0.91871	64.8757	0.88573	84.9992	0.84449	104.999	0.83322	125.927	0.77113	145.92	0.78377	165.46	0.72683	185.46	0.6633	205.46	0.65431	225.46	0.65675	245.46	0.61846	265.46	0.54404	280.928	0.5507	300.928	0.50916	320.93	0.48707	340.93	0.44901	360.93	0.4653	380.93	0.43874
4.88199	0.99478	24.5181	0.94876	44.9692	0.92029	64.8814	0.8845	85.0054	0.84612	105.005	0.83024	125.934	0.7663	145.928	0.78248	165.467	0.72803	185.467	0.67502	205.467	0.65088	225.467	0.6518	245.467	0.62543	265.467	0.5372	280.929	0.54073	300.929	0.51946	320.931	0.48239	340.931	0.44605	360.931	0.46377	380.931	0.445
4.88844	0.99736	24.5233	0.94683	44.975	0.92098	64.8872	0.88446	85.0116	0.8434	105.012	0.83189	125.942	0.7725	145.935	0.77941	165.474	0.73368	185.474	0.67589	205.474	0.65434	225.474	0.65182	245.474	0.62569	265.474	0.53712	280.93	0.54988	300.93	0.51423	320.932	0.48107	340.932	0.44492	360.932	0.46192	380.932	0.43979
4.89488	1.00004	24.5285	0.94657	44.9809	0.92099	64.8929	0.883	85.0177	0.84297	105.018	0.83067	125.949	0.77875	145.943	0.77446	165.48	0.7395	185.48	0.67551	205.48	0.66039	225.48	0.6429	245.48	0.62315	265.48	0.53713	280.93	0.54433	300.93	0.51001	320.933	0.49134	340.933	0.4504	360.933	0.46137	380.933	0.44138
4.90133	1.00084	24.5337	0.94766	44.9867	0.92218	64.8986	0.88074	85.0239	0.83505	105.024	0.83565	125.957	0.77296	145.95	0.77985	165.487	0.73259	185.487	0.67082	205.487	0.65853	225.487	0.65021	245.487	0.61989	265.487	0.53602	280.931	0.54055	300.931	0.52319	320.934	0.48076	340.934	0.44505	360.934	0.46115	380.934	0.44133
4.90777	1.00015	24.5389	0.94808	44.9926	0.92388	64.9043	0.88239	85.0301	0.83767	105.03	0.84044	125.964	0.77659	145.957	0.7782	165.494	0.72262	185.494	0.6776	205.494	0.65455	225.494	0.64819	245.494	0.62318	265.494	0.53145	280.932	0.55068	300.932	0.50677	320.935	0.48023	340.935	0.44646	360.935	0.46135	380.935	0.4379
4.91422	0.9977	24.544	0.94872	44.9984	0.92254	64.91	0.88202	85.0363	0.83343	105.036	0.83125	125.972	0.78774	145.965	0.76967	165.501	0.71743	185.501	0.6796	205.501	0.65267	225.501	0.65136	245.501	0.62894	265.501	0.53593	280.933	0.55293	300.933	0.50893	320.936	0.49052	340.936	0.45421	360.936	0.46647	380.936	0.4465
4.92066	0.99391	24.5493	0.95067	45.0043	0.92074	64.9157	0.87933	85.0425	0.83453	105.043	0.82394	125.979	0.78682	145.972	0.77675	165.508	0.71888	185.508	0.67991	205.508	0.65525	225.508	0.65133	245.508	0.62717	265.508	0.53148	280.934	0.53495	300.934	0.51081	320.936	0.48718	340.936	0.45319	360.936	0.47087	380.936	0.4462
4.92711	0.98791	24.5544	0.95032	45.0101	0.92029	64.9214	0.87775	85.0487	0.8407	105.049	0.82724	125.986	0.78472	145.98	0.78728	165.514	0.72143	185.514	0.67584	205.514	0.65898	225.514	0.65285	245.514	0.62339	265.514	0.53184	280.935	0.54744	300.935	0.51839	320.937	0.48816	340.937	0.45404	360.937	0.47041	380.937	0.43497
4.93355	0.98388	24.5596	0.95106	45.016	0.92113	64.9272	0.87895	85.0549	0.84329	105.055	0.83793	125.994	0.78074	145.987	0.79149	165.521	0.73448	185.521	0.67231	205.521	0.65456	225.521	0.64185	245.521	0.62159	265.521	0.53789	280.936	0.55392	300.936	0.5133	320.938	0.49305	340.938	0.45333	360.938	0.47248	380.938	0.44259
4.94004	0.98389	24.5648	0.95242	45.0219	0.9195	64.9329	0.87868	85.061	0.84197	105.061	0.82939	126.001	0.78058	145.995	0.78917	165.528	0.73796	185.528	0.67521	205.528	0.65861	225.528	0.64495	245.528	0.62404	265.528	0.5491	280.936	0.53507	300.936	0.51034	320.939	0.48925	340.939	0.45004	360.939	0.46559	380.939	0.44305
4.94648	0.98581	24.57	0.95509	45.0277	0.91928	64.9386	0.87841	85.0672	0.83593	105.067	0.81847	126.009	0.77386	146.002	0.7843	165.535	0.73018	185.535	0.68056	205.535	0.6618	225.535	0.65153	245.535	0.6276	265.535	0.54505	280.937	0.54613	300.937	0.51294	320.94	0.48767	340.94	0.44718	360.94	0.46417	380.94	0.44889
4.95297	0.98736	24.5752	0.95623	45.0336	0.91991	64.9443	0.87855	85.0734	0.84362	105.073	0.81733	126.016	0.77979	146.009	0.7738	165.542	0.72541	185.542	0.68219	205.542	0.6679	225.542	0.65351	245.542	0.62339	265.542	0.54222	280.938	0.54582	300.938	0.51087	320.941	0.47997	340.941	0.44719	360.941	0.45941	380.941	0.44559
4.95941	0.99074	24.5804	0.95705	45.0394	0.92084	64.9501	0.88076	85.0796	0.8387	105.08	0.82855	126.024	0.78275	146.017	0.76935	165.548	0.72655	185.548	0.67427	205.548	0.65922	225.548	0.65327	245.548	0.62724	265.548	0.5434	280.939	0.54493	300.939	0.51353	320.941	0.49309	340.941	0.4516	360.941	0.46603	380.941	0.43453
4.96586	0.99429	24.5856	0.95662	45.0453	0.91916	64.9558	0.88221	85.0858	0.83273	105.086	0.83563	126.031	0.78288	146.024	0.77337	165.555	0.72569	185.555	0.6704	205.555	0.65767	225.555	0.66398	245.555	0.63028	265.555	0.54413	280.94	0.5541	300.94	0.50894	320.942	0.49383	340.942	0.45137	360.942	0.46113	380.942	0.43847
4.9723	0.99365	24.5908	0.95704	45.0511	0.91897	64.9615	0.88408	85.092	0.83012	105.092	0.83352	126.038	0.78908	146.032	0.77966	165.562	0.7285	185.562	0.68224	205.562	0.6571	225.562	0.65861	245.562	0.63609	265.562	0.53471	280.941	0.54423	300.941	0.51048	320.943	0.47706	340.943	0.44374	360.943	0.46225	380.943	0.45154
4.97875	0.99078	24.596	0.95806	45.057	0.9177	64.9672	0.88365	85.0982	0.83701	105.098	0.82029	126.046	0.78852	146.039	0.78205	165.569	0.73523	185.569	0.68311	205.569	0.65851	225.569	0.65692	245.569	0.62783	265.569	0.53456	280.941	0.54236	300.941	0.51159	320.944	0.49399	340.944	0.45623	360.944	0.46247	380.944	0.43616
4.98519	0.99003	24.6012	0.95949	45.0628	0.91496	64.9729	0.88398	85.1044	0.83723	105.104	0.82177	126.053	0.78839	146.047	0.78609	165.576	0.73586	185.576	0.67253	205.576	0.64873	225.576	0.65255	245.576	0.62635	265.576	0.5387	280.942	0.55063	300.942	0.5232	320.945	0.47989	340.945	0.44666	360.945	0.4721	380.945	0.45146
4.99164	0.99002	24.6065	0.96125	45.0687	0.91309	64.9786	0.88408	85.1105	0.83651	105.111	0.82496	126.061	0.78176	146.054	0.78669	165.582	0.73712	185.582	0.66159	205.582	0.65294	225.582	0.66123	245.582	0.62581	265.582	0.53762	280.943	0.53764	300.943	0.51916	320.946	0.48899	340.946	0.45433	360.946	0.46546	380.946	0.43689
4.99808	0.98734	24.6117	0.96201	45.0746	0.91291	64.9844	0.88441	85.1167	0.83912	105.117	0.83449	126.068	0.77951	146.061	0.78751	165.589	0.73452	185.589	0.66751	205.589	0.65434	225.589	0.6547	245.589	0.62715	265.589	0.53109	280.944	0.54964	300.944	0.52146	320.947	0.48501	340.947	0.45152	360.947	0.47158	380.947	0.43954
5.00453	0.98563	24.6169	0.9605	45.0804	0.91471	64.9901	0.88518	85.1229	0.83585	105.123	0.82296	126.075	0.78046	146.069	0.78718	165.596	0.73389	185.596	0.66678	205.596	0.65561	225.596	0.65415	245.596	0.61784	265.596	0.53152	280.945	0.54269	300.945	0.52103	320.947	0.48167	340.947	0.44742	360.947	0.47128	380.947	0.44499
5.01097	0.98731	24.6221	0.9578	45.0863	0.91665	64.9958	0.88727	85.1291	0.8276	105.129	0.82193	126.083	0.77921	146.076	0.78741	165.603	0.7301	185.603	0.66955	205.603	0.65418	225.603	0.65112	245.603	0.62184	265.603	0.53382	280.946	0.5463	300.946	0.51043	320.948	0.49135	340.948	0.45327	360.948	0.46495	380.948	0.43644
5.01742	0.99062	24.6273	0.9567	45.0922	0.92174	65.0016	0.88883	85.1353	0.83344	105.135	0.81857	126.09	0.78068	146.084	0.78682	165.61	0.73297	185.61	0.66306	205.61	0.65359	225.61	0.64807	245.61	0.62318	265.61	0.53864	280.947	0.54343	300.947	0.50264	320.949	0.4765	340.949	0.44384	360.949	0.46827	380.949	0.44778
5.02386	0.99196	24.6325	0.95661	45.098	0.92377	65.0073	0.88836	85.1415	0.83524	105.142	0.82039	126.098	0.77771	146.091	0.78716	165.617	0.72778	185.617	0.67157	205.617	0.64969	225.617	0.64288	245.617	0.62439	265.616	0.53855	280.947	0.54153	300.947	0.51547	320.95	0.49063	340.95	0.45498	360.95	0.46328	380.95	0.43599
5.03033	0.99193	24.6377	0.95645	45.1039	0.92478	65.013	0.88637	85.1478	0.84174	105.148	0.81405	126.105	0.77928	146.099	0.7837	165.623	0.72128	185.623	0.67942	205.623	0.65446	225.623	0.63921	245.623	0.62303	265.623	0.53806	280.948	0.55234	300.948	0.51849	320.951	0.4823	340.951	0.45002	360.951	0.47286	380.951	0.44905
5.03678	0.99048	24.6429	0.95689	45.1097	0.92248	65.0187	0.88316	85.1539	0.83754	105.154	0.81752	126.113	0.77288	146.106	0.78366	165.63	0.72251	185.63	0.68057	205.63	0.65785	225.63	0.65132	245.63	0.62247	265.63	0.53382	280.949	0.5401	300.949	0.50682	320.952	0.48303	340.952	0.44732	360.952	0.46971	380.952	0.43696
5.04322	0.98857	24.6481	0.95889	45.1156	0.92009	65.0245	0.87912	85.1601	0.84198	105.16	0.82237	126.12	0.77434	146.113	0.77932	165.637	0.73644	185.637	0.6705	205.637	0.65268	225.637	0.65255	245.637	0.61875	265.637	0.53202	280.95	0.5472	300.95	0.50494	320.952	0.48545	340.952	0.44967	360.952	0.46291	380.952	0.43481
5.04967	0.98697	24.6533	0.95961	45.1215	0.916	65.0302	0.87405	85.1663	0.84314	105.166	0.81919	126.128	0.77577	146.121	0.78034	165.644	0.74273	185.644	0.66643	205.644	0.64752	225.644	0.6485	245.644	0.62329	265.644	0.5322	280.951	0.54231	300.951	0.51041	320.953	0.49039	340.953	0.45019	360.953	0.46678	380.953	0.44411
5.05611	0.98617	24.6585	0.95731	45.1273	0.91426	65.0359	0.86984	85.1725	0.84884	105.172	0.81632	126.135	0.78245	146.128	0.78101	165.651	0.73114	185.651	0.66746	205.651	0.64626	225.651	0.64686	245.651	0.62652	265.651	0.53186	280.952	0.54676	300.952	0.51465	320.954	0.48539	340.954	0.44828	360.954	0.46105	380.954	0.43738
5.06256	0.98635	24.6637	0.95542	45.1332	0.91438	65.0416	0.86999	85.1787	0.83817	105.179	0.82539	126.142	0.77864	146.136	0.78894	165.657	0.7311	185.657	0.66681	205.657	0.65544	225.657	0.65406	245.657	0.6216	265.657	0.53594	280.952	0.53701	300.952	0.51152	320.955	0.47421	340.955	0.44094	360.955	0.4647	380.955	0.44808
5.069	0.98759	24.6689	0.95499	45.139	0.91477	65.0473	0.87419	85.1849	0.83125	105.185	0.82627	126.15	0.78252	146.143	0.78054	165.664	0.73129	185.664	0.67227	205.664	0.66031	225.664	0.65294	245.664	0.61668	265.664	0.53198	280.953	0.55268	300.953	0.52289	320.956	0.49156	340.956	0.45511	360.956	0.45982	380.956	0.43575
5.07547	0.98901	24.6741	0.95485	45.1449	0.91698	65.0531	0.88057	85.1911	0.83054	105.191	0.82395	126.157	0.78323	146.151	0.77816	165.671	0.72766	185.671	0.67271	205.671	0.66148	225.671	0.65213	245.671	0.61549	265.671	0.53537	280.954	0.53854	300.954	0.51531	320.957	0.48275	340.957	0.45031	360.957	0.47168	380.957	0.44698
5.08193	0.9874	24.6793	0.95347	45.1507	0.91835	65.0588	0.88707	85.1972	0.83036	105.197	0.82962	126.165	0.7849	146.158	0.78308	165.678	0.71862	185.678	0.67884	205.678	0.65241	225.678	0.6514	245.678	0.62423	265.678	0.53587	280.955	0.54581	300.955	0.51165	320.958	0.49246	340.958	0.45174	360.958	0.47178	380.958	0.44748
5.0884	0.98474	24.6845	0.95363	45.1566	0.92028	65.0645	0.89326	85.2034	0.82577	105.203	0.83275	126.172	0.78244	146.165	0.78656	165.685	0.72232	185.685	0.67592	205.685	0.65289	225.685	0.645	245.685	0.62887	265.685	0.5429	280.956	0.54658	300.956	0.50562	320.958	0.47699	340.958	0.44043	360.958	0.46322	380.958	0.44442
5.09484	0.98369	24.6897	0.95359	45.1625	0.92045	65.0702	0.89676	85.2096	0.83412	105.21	0.83014	126.18	0.78952	146.173	0.77851	165.691	0.73486	185.691	0.67134	205.691	0.65685	225.691	0.6478	245.691	0.62998	265.691	0.54235	280.957	0.54426	300.957	0.50973	320.959	0.48872	340.959	0.44892	360.959	0.45751	380.959	0.4458
5.10129	0.98566	24.6949	0.95333	45.1683	0.9215	65.076	0.89741	85.2158	0.83967	105.216	0.82841	126.187	0.79317	146.18	0.7737	165.698	0.73963	185.698	0.66331	205.698	0.65805	225.698	0.66006	245.698	0.62134	265.698	0.53943	280.958	0.5375	300.958	0.52034	320.96	0.49089	340.96	0.4528	360.96	0.46131	380.96	0.44286
5.10773	0.98754	24.7001	0.95187	45.1742	0.91928	65.0817	0.89651	85.222	0.83983	105.222	0.83338	126.194	0.78674	146.188	0.78474	165.705	0.73109	185.705	0.67347	205.705	0.66118	225.705	0.66505	245.705	0.6218	265.705	0.53995	280.958	0.53801	300.958	0.51758	320.961	0.49022	340.961	0.45255	360.961	0.46693	380.961	0.44298
5.11418	0.99075	24.7053	0.95124	45.18	0.91975	65.0874	0.89633	85.2282	0.83763	105.228	0.82344	126.202	0.7885	146.195	0.78437	165.712	0.72051	185.712	0.6762	205.712	0.65731	225.712	0.66106	245.712	0.62557	265.712	0.54331	280.959	0.54783	300.959	0.51542	320.962	0.47878	340.962	0.44463	360.962	0.46702	380.962	0.44221
5.12062	0.99459	24.7105	0.95061	45.1859	0.91981	65.0931	0.89601	85.2344	0.84518	105.234	0.82481	126.209	0.79117	146.203	0.78613	165.719	0.71748	185.719	0.67503	205.719	0.6512	225.719	0.65912	245.719	0.62671	265.719	0.54432	280.96	0.54575	300.96	0.52309	320.963	0.49136	340.963	0.44996	360.963	0.46383	380.963	0.44391
5.12707	0.99753	24.7157	0.95132	45.1917	0.92027	65.0988	0.89503	85.2406	0.84264	105.241	0.82174	126.217	0.79273	146.21	0.78172	165.725	0.72369	185.725	0.67666	205.725	0.64846	225.725	0.66085	245.725	0.6297	265.725	0.54318	280.961	0.54188	300.961	0.50947	320.963	0.49186	340.963	0.45428	360.963	0.46156	380.963	0.44851
5.13351	0.99775	24.7209	0.95313	45.1976	0.91918	65.1046	0.89429	85.2468	0.83372	105.247	0.82087	126.224	0.77823	146.217	0.77724	165.732	0.72142	185.732	0.67949	205.732	0.65304	225.732	0.65775	245.732	0.62601	265.732	0.53641	280.962	0.5499	300.962	0.51361	320.964	0.47885	340.964	0.44471	360.964	0.46941	380.964	0.4458
5.13996	0.99692	24.7262	0.95353	45.2035	0.92112	65.1103	0.89335	85.2529	0.82669	105.253	0.81696	126.232	0.77731	146.225	0.77542	165.739	0.72198	185.739	0.67464	205.739	0.65693	225.739	0.66086	245.739	0.62019	265.739	0.53244	280.963	0.5377	300.963	0.5093	320.965	0.483	340.965	0.45187	360.965	0.46338	380.965	0.4411
5.1464	0.99451	24.7313	0.95282	45.2093	0.92265	65.116	0.89403	85.2591	0.82484	105.259	0.81824	126.239	0.7847	146.232	0.77507	165.746	0.72174	185.746	0.67647	205.746	0.65902	225.746	0.66264	245.746	0.61758	265.746	0.53557	280.963	0.53629	300.963	0.50474	320.966	0.48643	340.966	0.4501	360.966	0.47275	380.966	0.43698
5.15285	0.9914	24.7365	0.95356	45.2152	0.92283	65.1218	0.89348	85.2653	0.82825	105.265	0.82208	126.246	0.78935	146.24	0.77761	165.753	0.7302	185.753	0.68409	205.753	0.65891	225.753	0.66222	245.753	0.62195	265.753	0.54352	280.964	0.54433	300.964	0.51703	320.967	0.48144	340.967	0.44564	360.967	0.46665	380.967	0.44459
5.15929	0.98995	24.7417	0.95506	45.2211	0.92196	65.1275	0.89261	85.2715	0.83925	105.272	0.82818	126.254	0.78419	146.247	0.77088	165.76	0.72266	185.76	0.68793	205.76	0.65336	225.76	0.65288	245.76	0.62565	265.76	0.53931	280.965	0.55226	300.965	0.51805	320.968	0.4805	340.968	0.44521	360.968	0.46294	380.968	0.44409
5.16574	0.99111	24.7469	0.95311	45.2269	0.92219	65.1332	0.89093	85.2778	0.84107	105.278	0.83351	126.261	0.78774	146.255	0.77716	165.766	0.72557	185.766	0.68694	205.766	0.65455	225.766	0.64832	245.766	0.62764	265.766	0.53542	280.966	0.53758	300.966	0.51831	320.969	0.47583	340.969	0.44307	360.969	0.4623	380.969	0.4397
5.17218	0.99279	24.7521	0.95191	45.2328	0.922	65.1389	0.8902	85.2839	0.83282	105.284	0.82498	126.269	0.7935	146.262	0.77598	165.773	0.72843	185.773	0.68227	205.773	0.6596	225.773	0.65104	245.773	0.62753	265.773	0.53903	280.967	0.55357	300.967	0.52261	320.969	0.47879	340.969	0.44323	360.969	0.46393	380.969	0.44397
5.17863	0.99381	24.7573	0.95295	45.2386	0.91836	65.1446	0.8877	85.2901	0.82296	105.29	0.81733	126.276	0.78352	146.269	0.77735	165.78	0.72404	185.78	0.67774	205.78	0.65912	225.78	0.6509	245.78	0.62225	265.78	0.53578	280.968	0.53765	300.968	0.51837	320.97	0.49156	340.97	0.45607	360.97	0.46148	380.97	0.44683
5.18508	0.99294	24.7625	0.95276	45.2445	0.91524	65.1504	0.88683	85.2963	0.83104	105.296	0.81845	126.284	0.77091	146.277	0.77885	165.787	0.71508	185.787	0.67321	205.787	0.65637	225.787	0.65242	245.787	0.62338	265.787	0.5343	280.969	0.539	300.969	0.51415	320.971	0.48257	340.971	0.44895	360.971	0.47128	380.971	0.43411
5.19152	0.99054	24.7677	0.95092	45.2503	0.91402	65.1561	0.88834	85.3025	0.84153	105.303	0.82396	126.291	0.77345	146.284	0.77747	165.794	0.71949	185.794	0.67211	205.794	0.65682	225.794	0.6601	245.794	0.62819	265.794	0.54179	280.969	0.5385	300.969	0.50968	320.972	0.47315	340.972	0.446	360.972	0.46961	380.972	0.44984
5.19797	0.98799	24.7729	0.95144	45.2562	0.91392	65.1618	0.88959	85.3087	0.84725	105.309	0.82461	126.298	0.78402	146.292	0.77771	165.8	0.73485	185.8	0.67059	205.8	0.6552	225.8	0.65943	245.8	0.62773	265.8	0.54081	280.97	0.55409	300.97	0.51114	320.973	0.48889	340.973	0.45013	360.973	0.47372	380.973	0.44772
5.20441	0.98631	24.7781	0.95327	45.2621	0.91275	65.1675	0.89119	85.3149	0.8442	105.315	0.82151	126.306	0.78775	146.299	0.77699	165.807	0.73414	185.807	0.67727	205.807	0.65374	225.807	0.65044	245.807	0.62511	265.807	0.53433	280.971	0.55572	300.971	0.5129	320.974	0.48125	340.974	0.45075	360.974	0.46284	380.974	0.43869
5.21086	0.98419	24.7833	0.95278	45.2679	0.91308	65.1732	0.89452	85.3211	0.84626	105.321	0.8158	126.313	0.78629	146.307	0.77535	165.814	0.73396	185.814	0.67893	205.814	0.65557	225.814	0.65054	245.814	0.62554	265.814	0.53843	280.972	0.53951	300.972	0.50535	320.974	0.47974	340.974	0.44575	360.974	0.47436	380.974	0.44741
5.2173	0.98368	24.7885	0.95292	45.2738	0.91489	65.179	0.89754	85.3273	0.84132	105.327	0.82113	126.321	0.7823	146.314	0.77382	165.821	0.73231	185.821	0.67109	205.821	0.6528	225.821	0.66098	245.821	0.624	265.821	0.54236	280.973	0.55197	300.973	0.51337	320.975	0.48634	340.975	0.45229	360.975	0.46344	380.975	0.43529
5.22377	0.98619	24.7937	0.95308	45.2796	0.91599	65.1847	0.89568	85.3334	0.83831	105.333	0.83034	126.328	0.78384	146.321	0.78326	165.828	0.73284	185.828	0.66263	205.828	0.64967	225.828	0.66114	245.828	0.62261	265.828	0.53412	280.974	0.54476	300.974	0.51844	320.976	0.48803	340.976	0.45186	360.976	0.46953	380.976	0.43524
5.23021	0.98995	24.7989	0.95414	45.2855	0.9175	65.1904	0.89367	85.3396	0.82796	105.34	0.82835	126.336	0.79042	146.329	0.78387	165.834	0.72305	185.834	0.66895	205.834	0.65327	225.834	0.6517	245.834	0.62435	265.834	0.52699	280.974	0.53873	300.974	0.52194	320.977	0.4801	340.977	0.45042	360.977	0.46681	380.977	0.43561
5.23668	0.99193	24.8041	0.95399	45.2913	0.91793	65.1961	0.89235	85.3458	0.82824	105.346	0.8245	126.343	0.78426	146.336	0.77438	165.841	0.7177	185.841	0.67344	205.841	0.66037	225.841	0.64418	245.841	0.62171	265.841	0.53444	280.975	0.55093	300.975	0.51868	320.978	0.47535	340.978	0.44627	360.978	0.47457	380.978	0.44532
5.24312	0.99296	24.8093	0.95438	45.2972	0.91869	65.2018	0.89044	85.352	0.82903	105.352	0.82039	126.35	0.77464	146.344	0.7703	165.848	0.72345	185.848	0.66912	205.848	0.65699	225.848	0.63756	245.848	0.61873	265.848	0.53678	280.976	0.54241	300.976	0.52128	320.979	0.48157	340.979	0.45056	360.979	0.47229	380.979	0.45042
5.24957	0.99282	24.8145	0.95258	45.303	0.91793	65.2075	0.88679	85.3582	0.84246	105.358	0.8203	126.358	0.77456	146.351	0.78199	165.855	0.72603	185.855	0.66404	205.855	0.65137	225.855	0.64628	245.855	0.62216	265.855	0.5334	280.977	0.54765	300.977	0.52079	320.98	0.48367	340.98	0.45031	360.98	0.47129	380.98	0.43501
5.25601	0.99061	24.8197	0.9529	45.3089	0.91662	65.2133	0.88533	85.3644	0.84872	105.364	0.81013	126.365	0.78633	146.359	0.78224	165.862	0.72258	185.862	0.66309	205.862	0.65783	225.862	0.64545	245.862	0.62893	265.862	0.53379	280.978	0.54642	300.978	0.52186	320.98	0.48614	340.98	0.45088	360.98	0.4711	380.98	0.44949
5.26246	0.98708	24.8249	0.95302	45.3147	0.91369	65.219	0.88598	85.3706	0.84911	105.371	0.81522	126.373	0.79042	146.366	0.77579	165.868	0.71625	185.868	0.66019	205.868	0.66514	225.868	0.65588	245.868	0.62571	265.868	0.54245	280.979	0.53926	300.979	0.52181	320.981	0.48833	340.981	0.45444	360.981	0.46878	380.981	0.44556
5.2689	0.98554	24.8301	0.95192	45.3206	0.91319	65.2247	0.8855	85.3768	0.84106	105.377	0.82405	126.38	0.78734	146.373	0.77389	165.875	0.71701	185.875	0.6694	205.875	0.66759	225.875	0.65327	245.875	0.62035	265.875	0.53934	280.98	0.54444	300.98	0.52256	320.982	0.48181	340.982	0.44566	360.982	0.47285	380.982	0.4411
5.27535	0.98524	24.8353	0.95087	45.3265	0.91466	65.2304	0.88377	85.3829	0.83412	105.383	0.82501	126.388	0.78009	146.381	0.78307	165.882	0.72314	185.882	0.67489	205.882	0.66061	225.882	0.65027	245.882	0.6265	265.882	0.53504	280.98	0.54553	300.98	0.5181	320.983	0.48417	340.983	0.45245	360.983	0.46181	380.983	0.43998
5.28179	0.98584	24.8405	0.95236	45.3323	0.91643	65.2361	0.8834	85.3891	0.83743	105.389	0.82304	126.395	0.77381	146.388	0.7883	165.889	0.73303	185.889	0.67478	205.889	0.65336	225.889	0.64359	245.889	0.63347	265.889	0.53618	280.981	0.55349	300.981	0.51503	320.984	0.48756	340.984	0.4495	360.984	0.4741	380.984	0.44481
5.28824	0.98706	24.8458	0.95218	45.3382	0.91829	65.2419	0.88664	85.3953	0.83932	105.395	0.82103	126.402	0.78145	146.396	0.78302	165.896	0.73529	185.896	0.67388	205.896	0.6462	225.896	0.64788	245.896	0.6358	265.896	0.5386	280.982	0.54402	300.982	0.5232	320.985	0.49054	340.985	0.45243	360.985	0.46501	380.985	0.44923
5.29469	0.98965	24.851	0.94902	45.3441	0.92188	65.2476	0.89005	85.4015	0.83218	105.402	0.81882	126.41	0.78768	146.403	0.77476	165.903	0.72936	185.903	0.68596	205.903	0.6558	225.903	0.64559	245.903	0.62915	265.902	0.53365	280.983	0.53712	300.983	0.52161	320.986	0.47741	340.986	0.44485	360.986	0.4679	380.986	0.45028
5.30113	0.99058	24.8562	0.94934	45.3499	0.92338	65.2533	0.891	85.4077	0.82924	105.408	0.82075	126.417	0.78313	146.411	0.77071	165.909	0.71906	185.909	0.68784	205.909	0.66608	225.909	0.64583	245.909	0.62225	265.909	0.53163	280.984	0.53823	300.984	0.5163	320.986	0.4784	340.986	0.44335	360.986	0.46376	380.986	0.43287
5.30758	0.99034	24.8614	0.95091	45.3558	0.92171	65.2591	0.89268	85.4139	0.83301	105.414	0.82367	126.425	0.77328	146.418	0.77421	165.916	0.72242	185.916	0.67693	205.916	0.66497	225.916	0.65508	245.916	0.61543	265.916	0.53794	280.985	0.55139	300.985	0.50638	320.987	0.47914	340.987	0.44817	360.987	0.46151	380.987	0.44338
5.31404	0.98914	24.8666	0.95165	45.3616	0.92006	65.2648	0.89638	85.4201	0.82831	105.42	0.82423	126.432	0.77404	146.425	0.77338	165.923	0.72204	185.923	0.66614	205.923	0.65113	225.923	0.65902	245.923	0.62458	265.923	0.53736	280.986	0.5523	300.986	0.51801	320.988	0.4849	340.988	0.45144	360.988	0.46951	380.988	0.4373
5.32051	0.98814	24.8717	0.95187	45.3675	0.92055	65.2705	0.89564	85.4263	0.83022	105.426	0.814	126.44	0.78431	146.433	0.77532	165.93	0.71852	185.93	0.67323	205.93	0.65117	225.93	0.65022	245.93	0.63436	265.93	0.53502	280.986	0.53559	300.986	0.52052	320.989	0.47643	340.989	0.44667	360.989	0.46925	380.989	0.43448
5.32699	0.9868	24.877	0.95472	45.3733	0.92026	65.2762	0.88922	85.4325	0.83424	105.432	0.82434	126.447	0.78249	146.44	0.7813	165.937	0.723	185.937	0.6882	205.937	0.65927	225.937	0.64764	245.937	0.63331	265.937	0.53549	280.987	0.53626	300.987	0.51288	320.99	0.48834	340.99	0.45349	360.99	0.46873	380.99	0.43335
5.33373	0.98683	24.8821	0.95589	45.3792	0.91891	65.2819	0.88011	85.4387	0.83591	105.439	0.8277	126.454	0.77808	146.448	0.78533	165.943	0.72859	185.943	0.68162	205.943	0.6575	225.943	0.64998	245.943	0.62013	265.943	0.53825	280.988	0.55482	300.988	0.51873	320.991	0.49101	340.991	0.45131	360.991	0.47149	380.991	0.44448
5.34015	0.98848	24.8874	0.95713	45.385	0.91994	65.2876	0.8689	85.4449	0.83164	105.445	0.82717	126.462	0.77644	146.455	0.78192	165.95	0.72651	185.95	0.67411	205.95	0.65093	225.95	0.65526	245.95	0.62016	265.95	0.5414	280.989	0.55581	300.989	0.50989	320.992	0.47765	340.992	0.4477	360.992	0.46303	380.992	0.43933
5.3466	0.99074	24.8925	0.95718	45.3909	0.92092	65.2934	0.85154	85.451	0.8375	105.451	0.81907	126.469	0.77818	146.463	0.77921	165.957	0.72369	185.957	0.67617	205.957	0.65343	225.957	0.64991	245.957	0.62787	265.957	0.5405	280.99	0.55353	300.99	0.51834	320.992	0.47974	340.992	0.44294	360.992	0.46986	380.992	0.4354
5.35303	0.99133	24.8977	0.9551	45.3968	0.91968	65.2991	0.83477	85.4572	0.83522	105.457	0.82448	126.477	0.77022	146.47	0.78525	165.964	0.73741	185.964	0.67848	205.964	0.65362	225.964	0.65245	245.964	0.62619	265.964	0.54748	280.991	0.54234	300.991	0.50926	320.993	0.48022	340.993	0.44617	360.993	0.45994	380.993	0.44757
5.35947	0.99069	24.903	0.95278	45.4026	0.91637	65.3048	0.81965	85.4634	0.83466	105.463	0.82232	126.484	0.77144	146.477	0.78867	165.971	0.74157	185.971	0.66758	205.971	0.65767	225.971	0.65306	245.971	0.61993	265.971	0.5409	280.992	0.54271	300.992	0.50848	320.994	0.48796	340.994	0.45459	360.994	0.46408	380.994	0.43691
5.36592	0.99093	24.9082	0.95329	45.4085	0.91728	65.3105	0.80667	85.4696	0.83692	105.47	0.82817	126.492	0.78249	146.485	0.79068	165.977	0.73138	185.977	0.66169	205.977	0.65782	225.977	0.65669	245.977	0.62232	265.977	0.5394	280.992	0.55201	300.992	0.50765	320.995	0.48292	340.995	0.44964	360.995	0.47511	380.995	0.44929
5.37236	0.99241	24.9134	0.95353	45.4143	0.91881	65.3162	0.79339	85.4758	0.84223	105.476	0.82947	126.499	0.78483	146.492	0.78983	165.984	0.72243	185.984	0.6703	205.984	0.65526	225.984	0.65809	245.984	0.6225	265.984	0.53393	280.993	0.54965	300.993	0.51458	320.996	0.49091	340.996	0.45499	360.996	0.46973	380.996	0.44505
5.37879	0.99309	24.9186	0.95343	45.4202	0.92159	65.322	0.79018	85.482	0.84741	105.482	0.8339	126.506	0.77656	146.5	0.78481	165.991	0.72715	185.991	0.67598	205.991	0.65079	225.991	0.65848	245.991	0.62635	265.991	0.5392	280.994	0.54392	300.994	0.52205	320.997	0.48122	340.997	0.4467	360.997	0.47055	380.997	0.43833
5.38525	0.99251	24.9241	0.9566	45.4261	0.92323	65.3277	0.794	85.4882	0.84688	105.488	0.82657	126.514	0.7693	146.507	0.78088	165.998	0.73696	185.998	0.68071	205.998	0.65043	225.998	0.65876	245.998	0.6265	265.998	0.53371	280.995	0.54706	300.995	0.51555	320.997	0.48692	340.997	0.44831	360.997	0.46601	380.997	0.44738
5.3917	0.99144	24.9292	0.95843	45.432	0.92636	65.3335	0.80349	85.4944	0.83624	105.494	0.82082	126.521	0.78041	146.515	0.77416	166.005	0.73176	186.005	0.67396	206.005	0.65465	226.005	0.65532	246.005	0.62405	266.005	0.53445	280.996	0.53685	300.996	0.51625	320.998	0.48615	340.998	0.44721	360.998	0.46246	380.998	0.44495
5.39822	0.99097	24.9344	0.95698	45.4381	0.92619	65.3394	0.8136	85.5006	0.83283	105.501	0.81424	126.529	0.77927	146.522	0.77054	166.011	0.72577	186.011	0.66891	206.011	0.65326	226.011	0.6549	246.011	0.6198	266.011	0.53471	280.997	0.54341	300.997	0.50873	320.999	0.48139	340.999	0.44655	360.999	0.45993	380.999	0.43897
5.40467	0.992	24.9396	0.95429	45.4439	0.92427	65.3452	0.8261	85.5068	0.84284	105.507	0.82109	126.536	0.78522	146.529	0.77387	166.018	0.7291	186.018	0.66237	206.018	0.66213	226.018	0.64787	246.018	0.61946	266.018	0.53615	280.997	0.5512	300.997	0.5208	321	0.48457	341	0.45028	361	0.46469	381	0.44303
5.41119	0.99439	24.9448	0.95493	45.4498	0.91926	65.3509	0.83014	85.5133	0.84239	105.513	0.82248	126.544	0.78067	146.537	0.78797	166.025	0.72742	186.025	0.66937	206.025	0.65636	226.025	0.65485	246.025	0.62347	266.025	0.53781	280.998	0.54043	300.998	0.51293	321.001	0.4828	341.001	0.44852	361.001	0.46779	381.001	0.43751
5.41763	0.99497	24.95	0.95403	45.4556	0.91697	65.3566	0.82754	85.5194	0.83656	105.519	0.82174	126.551	0.78881	146.545	0.79312	166.032	0.72785	186.032	0.67867	206.032	0.65632	226.032	0.65489	246.032	0.62215	266.032	0.54265	280.999	0.53499	300.999	0.50931	321.002	0.4921	341.002	0.45084	361.002	0.46798	381.002	0.44726
5.42408	0.99277	24.9552	0.95553	45.4615	0.91538	65.3623	0.82401	85.5256	0.83274	105.526	0.81513	126.559	0.77857	146.552	0.78987	166.039	0.73138	186.039	0.68074	206.039	0.64716	226.039	0.64657	246.039	0.6306	266.039	0.54396	281	0.55662	301	0.51808	321.003	0.48278	341.003	0.44554	361.003	0.46232	381.003	0.44735
5.43056	0.98913	24.9604	0.95648	45.4673	0.91476	65.368	0.82123	85.5318	0.83943	105.532	0.814	126.566	0.77344	146.559	0.78187	166.046	0.72872	186.046	0.67959	206.046	0.65133	226.046	0.64483	246.046	0.6251	266.046	0.54187	281.001	0.54132	301.001	0.50845	321.003	0.47814	341.003	0.44504	361.003	0.4594	381.003	0.4343
5.43701	0.9867	24.9656	0.95778	45.4732	0.91397	65.3737	0.81872	85.538	0.83991	105.538	0.81943	126.574	0.77202	146.567	0.7831	166.053	0.72339	186.053	0.68409	206.053	0.65915	226.053	0.65264	246.053	0.62507	266.053	0.54033	281.002	0.53703	301.002	0.51543	321.004	0.47687	341.004	0.44299	361.004	0.46451	381.004	0.43921
5.44353	0.98651	24.9708	0.95615	45.479	0.91654	65.3794	0.82141	85.5442	0.84284	105.544	0.82901	126.581	0.78593	146.574	0.78307	166.059	0.7207	186.059	0.68105	206.059	0.66103	226.059	0.6578	246.059	0.61634	266.059	0.53457	281.003	0.5535	301.003	0.52305	321.005	0.49022	341.005	0.45196	361.005	0.46156	381.005	0.4384
5.45002	0.98919	24.9761	0.95599	45.4849	0.91871	65.3852	0.82964	85.5503	0.83848	105.55	0.83285	126.588	0.79252	146.582	0.78107	166.066	0.72961	186.066	0.67603	206.066	0.65922	226.066	0.64989	246.066	0.62032	266.066	0.53369	281.003	0.54943	301.003	0.51842	321.006	0.49009	341.006	0.4516	361.006	0.46453	381.006	0.43546
5.45646	0.99167	24.9813	0.95325	45.4907	0.92034	65.3909	0.83468	85.5565	0.83849	105.557	0.82353	126.596	0.78559	146.589	0.77097	166.073	0.72937	186.073	0.67204	206.073	0.66024	226.073	0.64447	246.073	0.62776	266.073	0.53621	281.004	0.55257	301.004	0.52403	321.007	0.47856	341.007	0.44972	361.007	0.46441	381.007	0.43802
5.46291	0.99172	24.9865	0.95139	45.4967	0.92223	65.3967	0.84094	85.5627	0.83876	105.563	0.81641	126.603	0.78088	146.597	0.77744	166.08	0.73713	186.08	0.68163	206.08	0.66669	226.08	0.64845	246.08	0.62955	266.08	0.53672	281.005	0.54772	301.005	0.51131	321.008	0.48281	341.008	0.4479	361.008	0.4739	381.008	0.44016
5.46943	0.98992	24.9917	0.95187	45.5025	0.92548	65.4024	0.84781	85.5689	0.83982	105.569	0.81749	126.611	0.78219	146.604	0.78402	166.087	0.73329	186.087	0.67571	206.087	0.65744	226.087	0.65123	246.087	0.62783	266.087	0.52877	281.006	0.55377	301.006	0.50723	321.009	0.48589	341.009	0.44808	361.009	0.4659	381.009	0.44308
5.47588	0.98917	24.9969	0.95399	45.5085	0.92644	65.4082	0.85439	85.5752	0.83418	105.575	0.828	126.618	0.78305	146.612	0.78085	166.094	0.73337	186.094	0.67424	206.094	0.65598	226.094	0.65769	246.094	0.6288	266.094	0.52915	281.007	0.54651	301.007	0.51718	321.009	0.48119	341.009	0.44719	361.009	0.46196	381.009	0.43859
5.4824	0.98983	25.0022	0.95571	45.5143	0.92639	65.4139	0.85768	85.5814	0.83709	105.581	0.83008	126.626	0.77321	146.619	0.77831	166.1	0.72425	186.1	0.66853	206.1	0.65747	226.1	0.65431	246.1	0.63494	266.1	0.53757	281.008	0.54648	301.008	0.51682	321.01	0.48802	341.01	0.44913	361.01	0.46554	381.01	0.43924
5.48885	0.99106	25.0074	0.95781	45.5202	0.92695	65.4196	0.85616	85.5876	0.84302	105.588	0.83111	126.633	0.77695	146.626	0.78246	166.107	0.72529	186.107	0.67021	206.107	0.66487	226.107	0.65114	246.107	0.62613	266.107	0.54202	281.009	0.53754	301.009	0.52131	321.011	0.48961	341.011	0.45347	361.011	0.46242	381.011	0.44221
5.49529	0.99102	25.0126	0.95995	45.526	0.92665	65.4254	0.84929	85.5938	0.83985	105.594	0.83298	126.641	0.7848	146.634	0.78623	166.114	0.72326	186.114	0.67096	206.114	0.65853	226.114	0.64589	246.114	0.62475	266.114	0.53848	281.009	0.54972	301.009	0.51246	321.012	0.49117	341.012	0.45556	361.012	0.46864	381.012	0.43709
5.50173	0.98897	25.0178	0.95862	45.5319	0.92429	65.4311	0.84432	85.6	0.83153	105.6	0.82679	126.648	0.78697	146.641	0.78867	166.121	0.72755	186.121	0.66923	206.121	0.66144	226.121	0.6557	246.121	0.62616	266.121	0.53282	281.01	0.54343	301.01	0.50868	321.013	0.49189	341.013	0.45568	361.013	0.47231	381.013	0.44298
5.50826	0.9855	25.0231	0.95745	45.5378	0.92148	65.4369	0.84133	85.6062	0.83253	105.606	0.82334	126.655	0.77383	146.649	0.7845	166.128	0.72294	186.128	0.66211	206.128	0.6546	226.128	0.6625	246.128	0.63321	266.128	0.53472	281.011	0.5535	301.011	0.51696	321.014	0.47997	341.014	0.44384	361.014	0.47112	381.014	0.43966
5.5148	0.98352	25.0282	0.95659	45.5437	0.9189	65.4426	0.83871	85.6124	0.83488	105.612	0.82406	126.663	0.77729	146.656	0.78426	166.135	0.72513	186.135	0.65878	206.135	0.65584	226.135	0.66227	246.135	0.62717	266.135	0.53304	281.012	0.54901	301.012	0.51342	321.014	0.47931	341.014	0.44553	361.014	0.46083	381.014	0.44379
5.52137	0.98453	25.0335	0.95683	45.5496	0.91617	65.4484	0.84234	85.6187	0.83171	105.619	0.824	126.67	0.77754	146.664	0.77599	166.141	0.7181	186.141	0.67412	206.141	0.64988	226.141	0.66176	246.141	0.62995	266.141	0.53466	281.013	0.55043	301.013	0.51561	321.015	0.48356	341.015	0.44795	361.015	0.4653	381.015	0.44503
5.52783	0.98824	25.0387	0.95684	45.5554	0.91546	65.4541	0.85605	85.6249	0.83594	105.625	0.81654	126.678	0.77759	146.671	0.78075	166.148	0.72424	186.148	0.68561	206.148	0.65826	226.148	0.65586	246.148	0.62343	266.148	0.53493	281.014	0.54466	301.014	0.51866	321.016	0.48174	341.016	0.45025	361.016	0.46553	381.016	0.4451
5.53428	0.99151	25.044	0.95898	45.5614	0.91691	65.4599	0.86247	85.6311	0.83855	105.631	0.821	126.685	0.77468	146.679	0.77562	166.155	0.72667	186.155	0.68025	206.155	0.6568	226.155	0.65274	246.155	0.62461	266.155	0.53866	281.014	0.53787	301.014	0.50943	321.017	0.48388	341.017	0.44714	361.017	0.4729	381.017	0.44808
5.5408	0.99191	25.0492	0.96122	45.5672	0.91782	65.4656	0.8623	85.6373	0.84279	105.637	0.81889	126.693	0.78331	146.686	0.77957	166.162	0.72543	186.162	0.66694	206.162	0.66086	226.162	0.65521	246.162	0.61893	266.162	0.53536	281.015	0.54096	301.015	0.52058	321.018	0.47581	341.018	0.44342	361.018	0.46249	381.018	0.4397
5.54724	0.98879	25.0544	0.96209	45.5731	0.91916	65.4714	0.86053	85.6436	0.8377	105.644	0.82122	126.7	0.78509	146.694	0.77866	166.169	0.71853	186.169	0.66805	206.169	0.66555	226.169	0.66277	246.169	0.62691	266.169	0.54077	281.016	0.53996	301.016	0.51487	321.019	0.47814	341.019	0.44926	361.019	0.46327	381.019	0.43647
5.55377	0.98549	25.0596	0.96164	45.579	0.9187	65.4771	0.86454	85.6497	0.83584	105.65	0.82667	126.708	0.78742	146.701	0.78405	166.176	0.71748	186.176	0.67446	206.176	0.66432	226.176	0.65784	246.176	0.62553	266.176	0.53609	281.017	0.54057	301.017	0.50775	321.02	0.49022	341.02	0.4512	361.02	0.47379	381.02	0.44211
5.56021	0.98542	25.0648	0.95992	45.5849	0.91857	65.4828	0.86238	85.656	0.82721	105.656	0.82817	126.715	0.78506	146.708	0.7754	166.182	0.72538	186.182	0.67764	206.182	0.65653	226.182	0.65465	246.182	0.62939	266.182	0.53622	281.018	0.54931	301.018	0.51654	321.02	0.47692	341.02	0.44768	361.02	0.46433	381.02	0.44273
5.56666	0.98882	25.0701	0.9586	45.5907	0.918	65.4885	0.86265	85.6622	0.83661	105.662	0.81773	126.723	0.78547	146.716	0.7705	166.189	0.73336	186.189	0.67444	206.189	0.64829	226.189	0.64637	246.189	0.63386	266.189	0.5267	281.019	0.53986	301.019	0.50687	321.021	0.48471	341.021	0.44762	361.021	0.47312	381.021	0.44872
5.57316	0.99298	25.0754	0.95648	45.5966	0.91943	65.4943	0.86669	85.6684	0.84528	105.668	0.81236	126.73	0.78415	146.723	0.7774	166.196	0.73316	186.196	0.68137	206.196	0.65407	226.196	0.65147	246.196	0.63269	266.196	0.53522	281.02	0.53817	301.02	0.51921	321.022	0.493	341.022	0.45459	361.022	0.46383	381.022	0.44655
5.57969	0.9955	25.0806	0.95507	45.6026	0.91796	65.5001	0.87208	85.6745	0.84944	105.675	0.81636	126.737	0.77952	146.731	0.78343	166.203	0.72472	186.203	0.6755	206.203	0.65465	226.203	0.64943	246.203	0.62527	266.203	0.5394	281.02	0.54219	301.02	0.51872	321.023	0.4828	341.023	0.45038	361.023	0.4674	381.023	0.43848
5.58619	0.99617	25.0858	0.95395	45.6085	0.9177	65.5059	0.87179	85.6808	0.84176	105.681	0.81805	126.745	0.77522	146.738	0.77608	166.21	0.71736	186.21	0.66769	206.21	0.65246	226.21	0.65616	246.21	0.61742	266.21	0.5475	281.021	0.53933	301.021	0.5093	321.024	0.48552	341.024	0.44931	361.024	0.46983	381.024	0.43661
5.59263	0.99498	25.0911	0.95423	45.6144	0.91825	65.5117	0.87167	85.6871	0.83493	105.687	0.8207	126.753	0.77845	146.746	0.77653	166.217	0.72415	186.217	0.66677	206.217	0.64604	226.217	0.64728	246.217	0.62292	266.217	0.53751	281.022	0.53915	301.022	0.52042	321.025	0.48705	341.025	0.45065	361.025	0.46498	381.025	0.4389
5.59912	0.99347	25.0963	0.95355	45.6203	0.91949	65.5174	0.87563	85.6934	0.82952	105.693	0.82058	126.76	0.78459	146.753	0.7819	166.224	0.72557	186.224	0.67163	206.224	0.65371	226.224	0.64604	246.224	0.62347	266.224	0.53311	281.023	0.53961	301.023	0.52107	321.026	0.47561	341.026	0.44697	361.026	0.46526	381.026	0.43475
5.60556	0.99221	25.1015	0.95152	45.6262	0.91994	65.5232	0.87687	85.6996	0.83243	105.7	0.82421	126.768	0.78431	146.761	0.78737	166.23	0.73184	186.23	0.67319	206.23	0.66589	226.23	0.64636	246.23	0.62139	266.23	0.53193	281.024	0.5511	301.024	0.52021	321.026	0.48122	341.026	0.44476	361.026	0.471	381.026	0.43728
5.61205	0.99295	25.1067	0.95179	45.632	0.92217	65.5289	0.87041	85.7058	0.84195	105.706	0.81866	126.775	0.77419	146.768	0.77921	166.237	0.72581	186.237	0.6772	206.237	0.66106	226.237	0.64792	246.237	0.61528	266.237	0.53763	281.025	0.55561	301.025	0.51539	321.027	0.48193	341.027	0.44984	361.027	0.46201	381.027	0.44743
5.61849	0.99388	25.1119	0.95341	45.638	0.92465	65.5347	0.85796	85.7121	0.84869	105.712	0.81638	126.782	0.77645	146.776	0.77919	166.244	0.72953	186.244	0.68378	206.244	0.65527	226.244	0.64311	246.244	0.62258	266.244	0.53415	281.026	0.55194	301.026	0.50956	321.028	0.47963	341.028	0.44728	361.028	0.47114	381.028	0.44434
5.62506	0.9937	25.1172	0.95589	45.6438	0.92412	65.5404	0.84786	85.7182	0.84479	105.718	0.81934	126.79	0.77888	146.783	0.78186	166.251	0.73093	186.251	0.6786	206.251	0.65472	226.251	0.63606	246.251	0.63418	266.251	0.53081	281.026	0.54849	301.026	0.51816	321.029	0.49036	341.029	0.45034	361.029	0.46945	381.029	0.44975
5.6315	0.99195	25.1225	0.95534	45.6497	0.92078	65.5461	0.84424	85.7245	0.83753	105.725	0.82422	126.797	0.7831	146.791	0.78608	166.258	0.73009	186.258	0.67977	206.258	0.66023	226.258	0.63939	246.258	0.62958	266.258	0.53382	281.027	0.55537	301.027	0.5109	321.03	0.48494	341.03	0.45052	361.03	0.46105	381.03	0.4355
5.63795	0.99236	25.1277	0.95696	45.6556	0.9188	65.5519	0.84174	85.7307	0.83248	105.731	0.82657	126.805	0.77544	146.798	0.78493	166.265	0.72242	186.265	0.67852	206.265	0.65623	226.265	0.64872	246.265	0.62407	266.265	0.5413	281.028	0.54145	301.028	0.50781	321.031	0.4787	341.031	0.44731	361.031	0.46749	381.031	0.43544
5.64443	0.99384	25.1329	0.95523	45.6615	0.91835	65.5577	0.845	85.7369	0.8254	105.737	0.81849	126.812	0.78009	146.806	0.78696	166.271	0.72603	186.271	0.67491	206.271	0.65288	226.271	0.65752	246.271	0.62355	266.271	0.5406	281.029	0.53678	301.029	0.52071	321.032	0.4726	341.032	0.43951	361.032	0.46749	381.032	0.43333
5.65092	0.99498	25.1381	0.95337	45.6674	0.91772	65.5635	0.8541	85.7431	0.83238	105.743	0.82338	126.82	0.77726	146.813	0.78384	166.278	0.72557	186.278	0.67462	206.278	0.65076	226.278	0.65063	246.278	0.62879	266.278	0.53902	281.03	0.55182	301.03	0.51255	321.032	0.47727	341.032	0.44718	361.032	0.46088	381.032	0.44764
5.65746	0.9957	25.1433	0.95048	45.6733	0.91736	65.5692	0.8593	85.7494	0.83486	105.749	0.82066	126.827	0.77186	146.821	0.78074	166.285	0.72805	186.285	0.68264	206.285	0.64741	226.285	0.64942	246.285	0.62498	266.285	0.53849	281.031	0.53613	301.031	0.50858	321.033	0.48739	341.033	0.44555	361.033	0.46879	381.033	0.43318
5.66392	0.99744	25.1486	0.95217	45.6792	0.92025	65.5749	0.84902	85.7556	0.84199	105.756	0.82154	126.835	0.77408	146.828	0.77906	166.292	0.7285	186.292	0.6755	206.292	0.6484	226.292	0.64919	246.292	0.62179	266.292	0.54279	281.032	0.5446	301.032	0.51508	321.034	0.48818	341.034	0.45217	361.034	0.454	381.034	0.43299
5.67041	0.99803	25.1538	0.95128	45.685	0.92247	65.5807	0.84087	85.7618	0.83967	105.762	0.81969	126.842	0.77765	146.835	0.77564	166.299	0.73736	186.299	0.6691	206.299	0.65224	226.299	0.65552	246.299	0.61977	266.299	0.53452	281.032	0.54049	301.032	0.52101	321.035	0.48496	341.035	0.44894	361.035	0.46923	381.035	0.44599
5.67687	0.99671	25.1591	0.95203	45.6909	0.92147	65.5864	0.84147	85.7681	0.84005	105.768	0.83041	126.85	0.77929	146.843	0.77433	166.306	0.73292	186.306	0.66203	206.306	0.65981	226.306	0.64806	246.306	0.61658	266.306	0.53849	281.033	0.54821	301.033	0.51463	321.036	0.48071	341.036	0.44412	361.036	0.46609	381.036	0.4455
5.6834	0.9953	25.1642	0.9527	45.6968	0.91898	65.5921	0.84265	85.7742	0.83732	105.774	0.8342	126.857	0.77196	146.85	0.78154	166.312	0.72601	186.312	0.66721	206.312	0.65911	226.312	0.65102	246.312	0.61753	266.312	0.53571	281.034	0.53475	301.034	0.5038	321.037	0.4806	341.037	0.44827	361.037	0.45983	381.037	0.4397
5.68984	0.99401	25.1695	0.95305	45.7027	0.91727	65.598	0.84742	85.7805	0.83474	105.78	0.8276	126.865	0.78081	146.858	0.7812	166.319	0.72819	186.319	0.66204	206.319	0.65126	226.319	0.64602	246.319	0.62118	266.319	0.5395	281.035	0.54574	301.035	0.52188	321.038	0.48753	341.038	0.44847	361.038	0.47009	381.038	0.44812
5.69631	0.99148	25.1747	0.95131	45.7086	0.91648	65.6037	0.85844	85.7867	0.83956	105.787	0.81826	126.872	0.77599	146.865	0.78079	166.326	0.73305	186.326	0.67136	206.326	0.64767	226.326	0.65157	246.326	0.62839	266.326	0.53259	281.036	0.54639	301.036	0.50678	321.038	0.48035	341.038	0.44963	361.038	0.46116	381.038	0.43988
5.70275	0.98736	25.1799	0.95194	45.7144	0.91545	65.6094	0.86541	85.7929	0.83347	105.793	0.81652	126.88	0.78485	146.873	0.77761	166.333	0.73726	186.333	0.67058	206.333	0.6483	226.333	0.65308	246.333	0.62773	266.333	0.53957	281.037	0.55587	301.037	0.52004	321.039	0.48829	341.039	0.45046	361.039	0.47081	381.039	0.43539
5.7092	0.984	25.1852	0.95342	45.7203	0.91593	65.6151	0.8602	85.7991	0.83792	105.799	0.82502	126.887	0.77678	146.88	0.78294	166.34	0.73213	186.34	0.66954	206.34	0.64788	226.34	0.65379	246.34	0.62024	266.34	0.53684	281.038	0.55006	301.038	0.51721	321.04	0.48778	341.04	0.4533	361.04	0.46276	381.04	0.43097
5.71566	0.98243	25.1904	0.95308	45.7262	0.91624	65.6209	0.85515	85.8053	0.84106	105.805	0.83225	126.894	0.77794	146.888	0.77841	166.347	0.73577	186.347	0.67145	206.347	0.64636	226.347	0.65388	246.347	0.61683	266.347	0.54045	281.038	0.53883	301.038	0.50619	321.041	0.47787	341.041	0.44446	361.041	0.47221	381.041	0.44697
5.72215	0.98345	25.1956	0.95326	45.7322	0.91684	65.6267	0.84788	85.8115	0.84979	105.812	0.82604	126.902	0.77576	146.895	0.77895	166.354	0.73084	186.354	0.67653	206.354	0.65401	226.354	0.65078	246.354	0.61743	266.354	0.53644	281.039	0.54777	301.039	0.51914	321.042	0.49043	341.042	0.44989	361.042	0.46293	381.042	0.43547
5.72865	0.98601	25.2008	0.95306	45.738	0.91589	65.6324	0.84442	85.8178	0.84111	105.818	0.825	126.909	0.78432	146.903	0.77621	166.36	0.73074	186.36	0.67	206.36	0.66306	226.36	0.64401	246.36	0.61703	266.36	0.5342	281.04	0.55205	301.04	0.50685	321.043	0.48244	341.043	0.45184	361.043	0.45972	381.043	0.43387
5.73513	0.98914	25.2061	0.95313	45.7439	0.91539	65.6382	0.84524	85.824	0.83524	105.824	0.82347	126.917	0.77384	146.91	0.77956	166.367	0.72718	186.367	0.66968	206.367	0.66071	226.367	0.63966	246.367	0.61558	266.367	0.53395	281.041	0.54726	301.041	0.5058	321.043	0.47916	341.043	0.44686	361.043	0.47361	381.043	0.43848
5.7416	0.99114	25.2113	0.95176	45.7498	0.9163	65.6439	0.84918	85.8303	0.83257	105.83	0.82992	126.924	0.77444	146.918	0.78177	166.374	0.72481	186.374	0.67411	206.374	0.65107	226.374	0.63816	246.374	0.62286	266.374	0.54194	281.042	0.55258	301.042	0.51509	321.044	0.47658	341.044	0.44494	361.044	0.46879	381.044	0.44814
5.74806	0.99042	25.2165	0.95309	45.7557	0.91824	65.6497	0.84595	85.8365	0.83416	105.836	0.82109	126.932	0.77869	146.925	0.78194	166.381	0.71924	186.381	0.67553	206.381	0.65231	226.381	0.64602	246.381	0.63149	266.381	0.53995	281.043	0.53877	301.043	0.52096	321.045	0.49103	341.045	0.45514	361.045	0.46719	381.045	0.44522
5.75457	0.98631	25.2217	0.95539	45.7616	0.92035	65.6554	0.84647	85.8427	0.83141	105.843	0.81828	126.939	0.78181	146.933	0.78257	166.388	0.71891	186.388	0.67096	206.388	0.66037	226.388	0.64794	246.388	0.62925	266.388	0.53399	281.043	0.53802	301.043	0.50201	321.046	0.48185	341.046	0.44374	361.046	0.47172	381.046	0.44362
5.76101	0.98191	25.2269	0.95776	45.7675	0.92044	65.6612	0.84299	85.849	0.83223	105.849	0.81039	126.947	0.78033	146.94	0.77765	166.395	0.7235	186.395	0.68102	206.395	0.66014	226.395	0.65561	246.395	0.62007	266.395	0.53473	281.044	0.53868	301.044	0.51713	321.047	0.47779	341.047	0.44763	361.047	0.45838	381.047	0.44313
5.7675	0.98103	25.2321	0.95687	45.7733	0.91995	65.6669	0.83655	85.8551	0.82935	105.855	0.81852	126.954	0.78344	146.947	0.78027	166.402	0.73294	186.402	0.67513	206.402	0.65648	226.402	0.65106	246.402	0.62125	266.402	0.53446	281.045	0.5515	301.045	0.51956	321.048	0.48153	341.048	0.44509	361.048	0.46968	381.048	0.43603
5.77394	0.98423	25.2374	0.95678	45.7792	0.91836	65.6726	0.82923	85.8614	0.83074	105.861	0.82799	126.962	0.78182	146.955	0.77951	166.408	0.73293	186.408	0.67765	206.408	0.65462	226.408	0.64982	246.408	0.62892	266.408	0.53131	281.046	0.53335	301.046	0.50663	321.049	0.47535	341.049	0.44375	361.049	0.46214	381.049	0.44632
5.78039	0.98984	25.2426	0.95657	45.785	0.91933	65.6783	0.8318	85.8675	0.82953	105.868	0.83811	126.969	0.77593	146.962	0.78638	166.415	0.72594	186.415	0.67665	206.415	0.65856	226.415	0.64964	246.415	0.62871	266.415	0.53051	281.047	0.55133	301.047	0.51927	321.049	0.47949	341.049	0.44523	361.049	0.46537	381.049	0.44126
5.78685	0.99601	25.2478	0.95447	45.7909	0.92119	65.6841	0.83325	85.8737	0.83111	105.874	0.8316	126.976	0.78124	146.97	0.7814	166.422	0.72617	186.422	0.67376	206.422	0.65597	226.422	0.6522	246.422	0.62522	266.422	0.53973	281.048	0.54893	301.048	0.50758	321.05	0.49008	341.05	0.4512	361.05	0.46293	381.05	0.43679
5.79338	1.00089	25.2531	0.95286	45.7968	0.92296	65.6899	0.8312	85.8799	0.82551	105.88	0.82087	126.984	0.78727	146.977	0.78524	166.429	0.73567	186.429	0.6588	206.429	0.65301	226.429	0.64783	246.429	0.62345	266.429	0.53924	281.049	0.54331	301.049	0.50451	321.051	0.48283	341.051	0.45056	361.051	0.4639	381.051	0.43961
5.79986	1.00303	25.2583	0.95429	45.8027	0.92229	65.6956	0.82995	85.8862	0.83515	105.886	0.81702	126.991	0.78435	146.985	0.78317	166.436	0.73077	186.436	0.65905	206.436	0.65723	226.436	0.64305	246.436	0.6272	266.436	0.53447	281.049	0.53824	301.049	0.51826	321.052	0.47712	341.052	0.44323	361.052	0.47227	381.052	0.44789
5.80632	1.00315	25.2635	0.95491	45.8086	0.92014	65.7014	0.83009	85.8924	0.83342	105.892	0.82618	126.999	0.78287	146.992	0.78301	166.442	0.72697	186.442	0.66992	206.442	0.65878	226.442	0.64121	246.442	0.62474	266.442	0.52974	281.05	0.54561	301.05	0.50773	321.053	0.49056	341.053	0.45233	361.053	0.46158	381.053	0.43745
5.81289	1.00229	25.2687	0.95287	45.8145	0.9164	65.7071	0.8263	85.8986	0.83797	105.899	0.82519	127.006	0.78178	147	0.77121	166.449	0.72207	186.449	0.67176	206.449	0.66017	226.449	0.64652	246.449	0.62192	266.449	0.53072	281.051	0.54159	301.051	0.51852	321.054	0.48847	341.054	0.45231	361.054	0.46505	381.054	0.43622
5.81933	1.00145	25.2739	0.95181	45.8204	0.91134	65.7129	0.82077	85.9048	0.83958	105.905	0.82745	127.014	0.78362	147.007	0.77186	166.456	0.72934	186.456	0.67162	206.456	0.66103	226.456	0.65202	246.456	0.62594	266.456	0.53584	281.052	0.55266	301.052	0.51574	321.055	0.49107	341.055	0.45275	361.055	0.46806	381.055	0.43997
5.82578	0.99977	25.2792	0.94983	45.8263	0.9099	65.7186	0.82299	85.911	0.84571	105.911	0.82847	127.021	0.77669	147.015	0.78136	166.463	0.73505	186.463	0.67208	206.463	0.65956	226.463	0.65507	246.463	0.62741	266.463	0.53752	281.053	0.55003	301.053	0.5094	321.055	0.48314	341.055	0.44662	361.055	0.46767	381.055	0.44864
5.83224	0.99743	25.2843	0.94827	45.8321	0.9117	65.7244	0.8298	85.9173	0.83351	105.917	0.82835	127.029	0.78261	147.022	0.78174	166.47	0.74445	186.47	0.67472	206.47	0.65604	226.47	0.65625	246.47	0.62874	266.47	0.54139	281.054	0.5474	301.054	0.52179	321.056	0.47909	341.056	0.44876	361.056	0.46239	381.056	0.44048
5.83875	0.99498	25.2896	0.94888	45.838	0.91452	65.7301	0.83283	85.9235	0.8261	105.923	0.81587	127.036	0.78198	147.029	0.77794	166.477	0.73564	186.477	0.66525	206.477	0.65244	226.477	0.66253	246.477	0.62955	266.477	0.53481	281.055	0.54934	301.055	0.50992	321.057	0.4777	341.057	0.44337	361.057	0.47066	381.057	0.43666
5.84521	0.99456	25.2948	0.95172	45.8439	0.91492	65.7358	0.83591	85.9297	0.8263	105.93	0.81241	127.044	0.78218	147.037	0.7794	166.483	0.73279	186.483	0.66514	206.483	0.65807	226.483	0.65704	246.483	0.62815	266.483	0.53635	281.055	0.53947	301.055	0.51215	321.058	0.48484	341.058	0.45262	361.058	0.46225	381.058	0.44294
5.85166	0.9952	25.3001	0.95349	45.8497	0.91501	65.7415	0.84051	85.9359	0.82562	105.936	0.81436	127.051	0.77605	147.044	0.78008	166.49	0.73534	186.49	0.67264	206.49	0.65674	226.49	0.65238	246.49	0.6248	266.49	0.53344	281.056	0.55121	301.056	0.51489	321.059	0.48119	341.059	0.445	361.059	0.47147	381.059	0.43286
5.85812	0.99582	25.3053	0.95543	45.8556	0.91232	65.7473	0.84334	85.9421	0.82152	105.942	0.81714	127.058	0.77728	147.052	0.77381	166.497	0.73724	186.497	0.67785	206.497	0.66212	226.497	0.65165	246.497	0.62137	266.497	0.53177	281.057	0.5411	301.057	0.51941	321.06	0.48074	341.06	0.44975	361.06	0.46111	381.06	0.43981
5.86465	0.99428	25.3106	0.95585	45.8615	0.91027	65.7531	0.83926	85.9483	0.83078	105.948	0.81789	127.066	0.77866	147.059	0.77335	166.504	0.73445	186.504	0.67681	206.504	0.65817	226.504	0.65409	246.504	0.62673	266.504	0.5306	281.058	0.5383	301.058	0.50961	321.06	0.48804	341.06	0.45315	361.06	0.47116	381.06	0.43832
5.87115	0.99099	25.3158	0.953	45.8674	0.90927	65.7588	0.83921	85.9545	0.8345	105.955	0.82771	127.073	0.77956	147.067	0.77829	166.511	0.73178	186.511	0.67242	206.511	0.65356	226.511	0.64962	246.511	0.62547	266.511	0.53151	281.059	0.53813	301.059	0.50852	321.061	0.48774	341.061	0.44895	361.061	0.47006	381.061	0.43868
5.8776	0.98623	25.321	0.9503	45.8734	0.91074	65.7646	0.83698	85.9608	0.83634	105.961	0.83076	127.081	0.77661	147.074	0.78167	166.518	0.72741	186.518	0.66472	206.518	0.6464	226.518	0.65518	246.518	0.63059	266.518	0.53635	281.06	0.53812	301.06	0.51511	321.062	0.47759	341.062	0.44403	361.062	0.46306	381.062	0.44599
5.88412	0.98226	25.3262	0.94858	45.8792	0.91348	65.7703	0.83371	85.967	0.82718	105.967	0.8316	127.088	0.78118	147.082	0.78586	166.525	0.7158	186.525	0.66313	206.525	0.6502	226.525	0.65935	246.525	0.62683	266.525	0.53551	281.06	0.53783	301.06	0.51217	321.063	0.48599	341.063	0.44842	361.063	0.46242	381.063	0.43584
5.89058	0.98164	25.3314	0.94864	45.8851	0.91793	65.7761	0.83387	85.9733	0.83377	105.973	0.82276	127.096	0.78896	147.089	0.78249	166.531	0.71635	186.531	0.67305	206.531	0.65555	226.531	0.6517	246.531	0.62244	266.531	0.54165	281.061	0.55461	301.061	0.50987	321.064	0.47717	341.064	0.44825	361.064	0.46176	381.064	0.43439
5.89709	0.98526	25.3366	0.94854	45.8909	0.9201	65.7818	0.84164	85.9795	0.83726	105.979	0.81917	127.103	0.78876	147.097	0.77415	166.538	0.72053	186.538	0.67806	206.538	0.66134	226.538	0.6501	246.538	0.61562	266.538	0.54161	281.062	0.55374	301.062	0.5089	321.065	0.48355	341.065	0.44541	361.065	0.47328	381.065	0.44476
5.90355	0.98975	25.3418	0.9495	45.8969	0.92111	65.7876	0.84904	85.9856	0.8493	105.986	0.81664	127.111	0.78665	147.104	0.77534	166.545	0.73198	186.545	0.68193	206.545	0.66337	226.545	0.65468	246.545	0.61924	266.545	0.53887	281.063	0.54368	301.063	0.52029	321.066	0.48626	341.066	0.45244	361.066	0.45812	381.066	0.43349
5.91002	0.99198	25.3471	0.94979	45.9027	0.92207	65.7933	0.85812	85.9919	0.8387	105.992	0.82504	127.118	0.77978	147.112	0.78187	166.552	0.73194	186.552	0.67119	206.552	0.66442	226.552	0.66435	246.552	0.62433	266.552	0.53221	281.064	0.55241	301.064	0.50951	321.066	0.47922	341.066	0.44891	361.066	0.46978	381.066	0.43434
5.91648	0.99297	25.3523	0.95138	45.9086	0.92272	65.799	0.86814	85.9981	0.83817	105.998	0.83031	127.126	0.77165	147.119	0.78296	166.559	0.73144	186.559	0.67336	206.559	0.66009	226.559	0.65191	246.559	0.62985	266.559	0.53169	281.065	0.54007	301.065	0.52051	321.067	0.48363	341.067	0.44699	361.067	0.47169	381.067	0.44127
5.92301	0.99397	25.3576	0.95401	45.9145	0.92332	65.8048	0.87351	86.0043	0.83456	106.004	0.83079	127.133	0.77281	147.126	0.77836	166.566	0.72803	186.566	0.67572	206.566	0.6568	226.566	0.64884	246.566	0.63178	266.566	0.5352	281.066	0.53794	301.066	0.50576	321.068	0.48893	341.068	0.4501	361.068	0.46303	381.068	0.4428
5.92945	0.99523	25.3628	0.95717	45.9204	0.92412	65.8106	0.87426	86.0105	0.8442	106.01	0.83364	127.141	0.77752	147.134	0.77709	166.572	0.72444	186.572	0.68294	206.572	0.65865	226.572	0.64739	246.572	0.63278	266.572	0.5347	281.066	0.54234	301.066	0.50791	321.069	0.47832	341.069	0.44835	361.069	0.46231	381.069	0.43638
5.93594	0.99776	25.368	0.96031	45.9263	0.92424	65.8163	0.87422	86.0167	0.84415	106.017	0.83679	127.148	0.77722	147.141	0.77652	166.579	0.71672	186.579	0.67104	206.579	0.66097	226.579	0.65146	246.579	0.62865	266.579	0.53368	281.067	0.54931	301.067	0.52146	321.07	0.48414	341.07	0.44695	361.07	0.47073	381.07	0.43695
5.94238	1.00096	25.3732	0.96303	45.9322	0.92355	65.822	0.8746	86.023	0.8458	106.023	0.83151	127.156	0.7742	147.149	0.78181	166.586	0.71492	186.586	0.67251	206.586	0.66412	226.586	0.64884	246.586	0.62552	266.586	0.5369	281.068	0.54622	301.068	0.51875	321.071	0.48803	341.071	0.44813	361.071	0.46274	381.071	0.44475
5.94885	1.00132	25.3785	0.96453	45.9381	0.92279	65.8278	0.87376	86.0292	0.83081	106.029	0.8294	127.163	0.77531	147.156	0.78605	166.593	0.71747	186.593	0.67796	206.593	0.66038	226.593	0.64561	246.593	0.62729	266.593	0.54142	281.069	0.54476	301.069	0.5117	321.072	0.48968	341.072	0.45429	361.072	0.45951	381.072	0.43781
5.95537	0.99738	25.3837	0.96392	45.944	0.92167	65.8336	0.87323	86.0354	0.82591	106.035	0.82751	127.17	0.76804	147.164	0.78243	166.6	0.72081	186.6	0.67722	206.6	0.6595	226.6	0.64763	246.6	0.62949	266.6	0.53834	281.07	0.54131	301.07	0.51254	321.072	0.47524	341.072	0.44192	361.072	0.47184	381.072	0.44549
5.96183	0.99321	25.3889	0.96196	45.9499	0.92122	65.8393	0.8709	86.0417	0.83329	106.042	0.82354	127.178	0.77439	147.171	0.78083	166.607	0.73373	186.607	0.67174	206.607	0.66251	226.607	0.65297	246.607	0.63249	266.607	0.53416	281.071	0.55457	301.071	0.51394	321.073	0.47945	341.073	0.44439	361.073	0.46002	381.073	0.43222
5.9684	0.99154	25.3941	0.96	45.9557	0.92262	65.8451	0.86899	86.0479	0.84697	106.048	0.8162	127.185	0.77946	147.179	0.77808	166.613	0.73378	186.613	0.671	206.613	0.65961	226.613	0.65167	246.613	0.62894	266.613	0.5359	281.072	0.54845	301.072	0.51317	321.074	0.47569	341.074	0.44708	361.074	0.46246	381.074	0.4433
5.97488	0.9922	25.3994	0.95858	45.9616	0.92314	65.8508	0.8648	86.0541	0.84204	106.054	0.81793	127.193	0.77659	147.186	0.78263	166.62	0.73249	186.62	0.67724	206.62	0.65279	226.62	0.64961	246.62	0.62809	266.62	0.54198	281.072	0.5437	301.072	0.51668	321.075	0.48692	341.075	0.44924	361.075	0.4715	381.075	0.43923
5.98132	0.99295	25.4046	0.9574	45.9675	0.92198	65.8565	0.86347	86.0603	0.83768	106.06	0.82394	127.2	0.77395	147.194	0.77704	166.627	0.73058	186.627	0.67905	206.627	0.65068	226.627	0.65469	246.627	0.63096	266.627	0.5428	281.073	0.53745	301.073	0.51661	321.076	0.48736	341.076	0.45272	361.076	0.46346	381.076	0.44
5.98781	0.99298	25.4098	0.95639	45.9734	0.91966	65.8623	0.86174	86.0665	0.84002	106.067	0.82216	127.208	0.77882	147.201	0.77968	166.634	0.7416	186.634	0.68205	206.634	0.65115	226.634	0.66537	246.634	0.6282	266.634	0.54287	281.074	0.5422	301.074	0.5103	321.077	0.47611	341.077	0.44272	361.077	0.47078	381.077	0.4433
5.99431	0.9915	25.415	0.95616	45.9793	0.91881	65.868	0.86071	86.0727	0.84926	106.073	0.8224	127.215	0.78133	147.209	0.78288	166.641	0.73111	186.641	0.67845	206.641	0.65254	226.641	0.65687	246.641	0.62171	266.641	0.53914	281.075	0.5507	301.075	0.5192	321.078	0.48067	341.078	0.44527	361.078	0.46378	381.078	0.44866
6.00078	0.99011	25.4202	0.95459	45.9851	0.91863	65.8738	0.85921	86.079	0.84998	106.079	0.81723	127.223	0.77462	147.216	0.78476	166.648	0.72519	186.648	0.67179	206.648	0.65885	226.648	0.64741	246.648	0.6197	266.648	0.52937	281.076	0.55379	301.076	0.51566	321.078	0.48738	341.078	0.45334	361.078	0.46338	381.078	0.44586
6.00734	0.9894	25.4255	0.95223	45.991	0.91815	65.8795	0.86265	86.0852	0.84642	106.085	0.81236	127.23	0.78033	147.223	0.77841	166.655	0.71803	186.655	0.67107	206.655	0.66518	226.655	0.64538	246.655	0.62014	266.655	0.52588	281.077	0.55476	301.077	0.50739	321.079	0.48075	341.079	0.44528	361.079	0.47147	381.079	0.44021
6.01384	0.98956	25.4307	0.95163	45.9969	0.91747	65.8853	0.85742	86.0914	0.83651	106.091	0.81551	127.238	0.78372	147.231	0.78245	166.661	0.7181	186.661	0.67591	206.661	0.66208	226.661	0.65714	246.661	0.62146	266.661	0.52453	281.078	0.54283	301.078	0.5195	321.08	0.48949	341.08	0.44794	361.08	0.46193	381.08	0.43841
6.02029	0.98897	25.436	0.95372	46.0028	0.9165	65.8911	0.84899	86.0976	0.83453	106.098	0.83103	127.245	0.78142	147.238	0.79025	166.668	0.7222	186.668	0.6761	206.668	0.66113	226.668	0.65636	246.668	0.62747	266.668	0.52765	281.078	0.54856	301.078	0.50916	321.081	0.47683	341.081	0.44719	361.081	0.4593	381.081	0.44764
6.02677	0.98725	25.4412	0.95473	46.0087	0.91458	65.8968	0.84321	86.1038	0.8404	106.104	0.82811	127.253	0.7714	147.246	0.78833	166.675	0.72322	186.675	0.67597	206.675	0.66045	226.675	0.64448	246.675	0.6335	266.675	0.52864	281.079	0.53938	301.079	0.51743	321.082	0.48598	341.082	0.45236	361.082	0.46862	381.082	0.42945
6.03322	0.98411	25.4464	0.95497	46.0146	0.91208	65.9026	0.84065	86.1101	0.84178	106.11	0.82138	127.26	0.77553	147.253	0.7825	166.682	0.72787	186.682	0.67803	206.682	0.65673	226.682	0.64583	246.682	0.63055	266.682	0.53486	281.08	0.54033	301.08	0.51422	321.083	0.48745	341.083	0.45305	361.083	0.4705	381.083	0.43737
6.03974	0.98261	25.4517	0.95407	46.0205	0.91266	65.9084	0.82886	86.1162	0.83168	106.116	0.82761	127.267	0.78291	147.261	0.77991	166.689	0.71929	186.689	0.67561	206.689	0.64996	226.689	0.65068	246.689	0.62964	266.689	0.52979	281.081	0.54955	301.081	0.50981	321.084	0.48743	341.084	0.44651	361.084	0.47094	381.084	0.44095
6.04625	0.9846	25.4569	0.95207	46.0264	0.91622	65.9141	0.82318	86.1226	0.83266	106.123	0.83278	127.275	0.77723	147.268	0.77853	166.696	0.72292	186.696	0.66718	206.696	0.64901	226.696	0.65531	246.696	0.629	266.696	0.52805	281.082	0.55445	301.082	0.5164	321.084	0.48879	341.084	0.45185	361.084	0.45648	381.084	0.4359
6.05269	0.98907	25.4621	0.94836	46.0323	0.92084	65.9198	0.8243	86.1288	0.83415	106.129	0.83049	127.283	0.77145	147.276	0.77872	166.702	0.72082	186.702	0.67097	206.702	0.65561	226.702	0.65411	246.702	0.62546	266.702	0.52839	281.083	0.55082	301.083	0.51346	321.085	0.48136	341.085	0.44698	361.085	0.46813	381.085	0.44731
6.05916	0.99297	25.4674	0.94685	46.0382	0.92497	65.9256	0.82267	86.135	0.83244	106.135	0.83326	127.29	0.77066	147.283	0.77952	166.709	0.72923	186.709	0.67371	206.709	0.6644	226.709	0.66238	246.709	0.61901	266.709	0.53127	281.084	0.54447	301.084	0.51932	321.086	0.4748	341.086	0.44081	361.086	0.46645	381.086	0.44747
6.06566	0.99579	25.4727	0.94761	46.0441	0.92666	65.9313	0.81738	86.1412	0.8339	106.141	0.83967	127.297	0.77874	147.291	0.77824	166.716	0.72794	186.716	0.6711	206.716	0.66088	226.716	0.65329	246.716	0.6181	266.716	0.53279	281.084	0.54055	301.084	0.51963	321.087	0.48385	341.087	0.44692	361.087	0.46124	381.087	0.44834
6.07213	0.99721	25.4779	0.94855	46.05	0.92632	65.9372	0.81864	86.1474	0.83411	106.147	0.83227	127.305	0.78593	147.298	0.77593	166.723	0.7335	186.723	0.66625	206.723	0.65253	226.723	0.6437	246.723	0.62439	266.723	0.5395	281.085	0.54409	301.085	0.50522	321.088	0.48128	341.088	0.44951	361.088	0.46101	381.088	0.43407
6.07863	0.99633	25.4831	0.94749	46.0559	0.9241	65.9429	0.82081	86.1536	0.83305	106.154	0.83327	127.312	0.78284	147.306	0.77498	166.73	0.738	186.73	0.66913	206.73	0.64894	226.73	0.63483	246.73	0.63276	266.73	0.5423	281.086	0.55379	301.086	0.50909	321.089	0.48396	341.089	0.44874	361.089	0.4703	381.089	0.43963
6.08517	0.99455	25.4883	0.94736	46.0618	0.9218	65.9487	0.81922	86.1599	0.83405	106.16	0.833	127.32	0.78046	147.313	0.77705	166.737	0.73559	186.737	0.6687	206.737	0.65735	226.737	0.63876	246.737	0.62941	266.737	0.53711	281.087	0.55307	301.087	0.51537	321.09	0.48247	341.09	0.44557	361.09	0.46459	381.09	0.43369
6.09162	0.99258	25.4936	0.94911	46.0677	0.91966	65.9544	0.81772	86.1662	0.843	106.166	0.83616	127.327	0.77814	147.321	0.77526	166.744	0.73044	186.744	0.6638	206.744	0.65704	226.744	0.64252	246.744	0.62146	266.744	0.53458	281.088	0.53841	301.088	0.52199	321.09	0.48781	341.09	0.45371	361.09	0.46135	381.09	0.44248
6.09812	0.98973	25.4988	0.95064	46.0735	0.91896	65.9601	0.81931	86.1724	0.84609	106.172	0.83428	127.335	0.78626	147.328	0.77164	166.75	0.73436	186.75	0.66833	206.75	0.64981	226.75	0.65137	246.75	0.61804	266.75	0.5414	281.089	0.54784	301.089	0.5164	321.091	0.48879	341.091	0.44942	361.091	0.47324	381.091	0.44817
6.10459	0.98444	25.504	0.95166	46.0795	0.91965	65.9659	0.82301	86.1786	0.84648	106.179	0.83646	127.342	0.77273	147.336	0.76746	166.757	0.73512	186.757	0.67323	206.757	0.64404	226.757	0.64792	246.757	0.62605	266.757	0.53963	281.09	0.55074	301.09	0.5073	321.092	0.48835	341.092	0.45021	361.092	0.46275	381.092	0.44542
6.11107	0.98051	25.5092	0.95338	46.0854	0.91944	65.9717	0.82625	86.1848	0.84724	106.185	0.83534	127.35	0.77632	147.343	0.77521	166.764	0.72435	186.764	0.67697	206.764	0.64981	226.764	0.64219	246.764	0.62576	266.764	0.5354	281.09	0.55486	301.09	0.5132	321.093	0.48452	341.093	0.44907	361.093	0.46526	381.093	0.44744
6.11754	0.98057	25.5145	0.95265	46.0912	0.92012	65.9774	0.82849	86.1911	0.84286	106.191	0.82752	127.357	0.7751	147.351	0.78189	166.771	0.71767	186.771	0.66786	206.771	0.65153	226.771	0.64126	246.771	0.61887	266.771	0.53556	281.091	0.55143	301.091	0.51226	321.094	0.48198	341.094	0.44764	361.094	0.466	381.094	0.44095
6.12398	0.98548	25.5197	0.95001	46.0971	0.91856	65.9831	0.83252	86.1973	0.83492	106.197	0.8254	127.365	0.7764	147.358	0.78798	166.778	0.71747	186.778	0.66412	206.778	0.65624	226.778	0.65129	246.778	0.61337	266.778	0.54103	281.092	0.54038	301.092	0.52195	321.095	0.48734	341.095	0.44799	361.095	0.46717	381.095	0.44777
6.13045	0.99144	25.5249	0.94976	46.103	0.91835	65.9889	0.83296	86.2035	0.82873	106.203	0.82459	127.372	0.77177	147.365	0.78683	166.785	0.71442	186.785	0.66739	206.785	0.65409	226.785	0.65055	246.785	0.61887	266.785	0.54254	281.093	0.54782	301.093	0.50542	321.096	0.48116	341.096	0.44457	361.096	0.46079	381.096	0.44207
6.13699	0.99709	25.5302	0.95254	46.1089	0.91801	65.9947	0.83015	86.2097	0.82807	106.21	0.82011	127.38	0.77985	147.373	0.79165	166.792	0.71879	186.792	0.67626	206.792	0.66019	226.792	0.64444	246.792	0.6205	266.791	0.5389	281.094	0.54881	301.094	0.51535	321.096	0.48392	341.096	0.45051	361.096	0.46033	381.096	0.44023
6.14345	1.00132	25.5354	0.95452	46.1148	0.92079	66.0004	0.82976	86.2159	0.83014	106.216	0.81299	127.387	0.77976	147.38	0.78243	166.798	0.73368	186.798	0.66915	206.798	0.6549	226.798	0.64088	246.798	0.62499	266.798	0.53678	281.095	0.54271	301.095	0.51259	321.097	0.47504	341.097	0.44725	361.097	0.47127	381.097	0.44961
6.14998	1.00411	25.5407	0.95615	46.1207	0.92134	66.0062	0.83072	86.2221	0.83826	106.222	0.82392	127.395	0.77722	147.388	0.77949	166.805	0.73305	186.805	0.6702	206.805	0.6554	226.805	0.64488	246.805	0.62294	266.805	0.53141	281.096	0.54614	301.096	0.51501	321.098	0.47478	341.098	0.44609	361.098	0.47404	381.098	0.44711
6.15652	1.00377	25.5459	0.95688	46.1266	0.92282	66.0119	0.8283	86.2284	0.84553	106.228	0.82663	127.402	0.78331	147.395	0.77507	166.812	0.72098	186.812	0.67145	206.812	0.6472	226.812	0.64816	246.812	0.62875	266.812	0.53413	281.096	0.54076	301.096	0.51388	321.099	0.47886	341.099	0.44814	361.099	0.4713	381.099	0.44371
6.16298	1.00174	25.5511	0.95489	46.1325	0.92193	66.0177	0.82686	86.2347	0.84269	106.235	0.82284	127.41	0.7813	147.403	0.77616	166.819	0.71875	186.819	0.67922	206.819	0.65352	226.819	0.64284	246.819	0.62371	266.819	0.53451	281.097	0.54043	301.097	0.51829	321.1	0.48524	341.1	0.45205	361.1	0.47025	381.1	0.43996
6.16953	0.99863	25.5563	0.95139	46.1384	0.92112	66.0235	0.82802	86.2408	0.82972	106.241	0.82135	127.417	0.77592	147.41	0.76769	166.826	0.72318	186.826	0.67066	206.826	0.65526	226.826	0.64328	246.826	0.62419	266.826	0.53112	281.098	0.54267	301.098	0.51314	321.101	0.48346	341.101	0.45001	361.101	0.47062	381.101	0.43708
6.17599	0.99533	25.5615	0.94935	46.1442	0.91813	66.0292	0.82471	86.2471	0.82815	106.247	0.83059	127.424	0.77325	147.418	0.77143	166.833	0.72638	186.833	0.66968	206.833	0.66317	226.833	0.64552	246.833	0.61638	266.833	0.53171	281.099	0.54835	301.099	0.50985	321.102	0.48855	341.102	0.45163	361.102	0.46791	381.102	0.43445
6.18248	0.99151	25.5667	0.94944	46.1501	0.91537	66.0349	0.82281	86.2533	0.82809	106.253	0.82172	127.432	0.78221	147.425	0.78131	166.839	0.7281	186.839	0.66656	206.839	0.66392	226.839	0.64935	246.839	0.6224	266.839	0.5305	281.1	0.55104	301.1	0.51381	321.102	0.48157	341.102	0.44648	361.102	0.46543	381.102	0.43389
6.18894	0.98973	25.572	0.94998	46.156	0.91438	66.0407	0.82019	86.2595	0.83562	106.26	0.8164	127.439	0.78296	147.433	0.78686	166.846	0.73797	186.846	0.67641	206.846	0.66858	226.846	0.64841	246.846	0.62406	266.846	0.53511	281.101	0.53681	301.101	0.5188	321.103	0.48027	341.103	0.44719	361.103	0.46325	381.103	0.43717
6.19541	0.98891	25.5772	0.95174	46.1619	0.91636	66.0464	0.81997	86.2657	0.83941	106.266	0.81101	127.447	0.79031	147.44	0.77796	166.853	0.73179	186.853	0.6786	206.853	0.6598	226.853	0.64239	246.853	0.63159	266.853	0.53781	281.102	0.54043	301.102	0.51929	321.104	0.48247	341.104	0.44547	361.104	0.46567	381.104	0.43447
6.20187	0.99007	25.5825	0.95446	46.1678	0.91883	66.0522	0.81437	86.2719	0.84431	106.272	0.8201	127.454	0.78043	147.448	0.77757	166.86	0.73184	186.86	0.68076	206.86	0.65611	226.86	0.64807	246.86	0.63231	266.86	0.54513	281.102	0.54288	301.102	0.51965	321.105	0.48102	341.105	0.44549	361.105	0.46045	381.105	0.43881
6.20841	0.99199	25.5878	0.95748	46.1737	0.92004	66.058	0.81261	86.2781	0.8456	106.278	0.82656	127.462	0.77423	147.455	0.77658	166.867	0.72662	186.867	0.67445	206.867	0.6505	226.867	0.6467	246.867	0.63675	266.867	0.54358	281.103	0.53551	301.103	0.50816	321.106	0.47493	341.106	0.44334	361.106	0.46209	381.106	0.43858
6.21498	0.99584	25.593	0.95787	46.1796	0.92314	66.0637	0.8083	86.2844	0.84129	106.284	0.83666	127.469	0.77473	147.463	0.7719	166.874	0.72313	186.874	0.67564	206.874	0.65158	226.874	0.64984	246.874	0.62838	266.874	0.54248	281.104	0.53475	301.104	0.51478	321.107	0.48782	341.107	0.44835	361.107	0.46461	381.107	0.43918
6.22144	0.99852	25.5983	0.95692	46.1855	0.9236	66.0695	0.81074	86.2906	0.84286	106.291	0.83001	127.477	0.78179	147.47	0.77091	166.881	0.71673	186.881	0.67688	206.881	0.64988	226.881	0.63723	246.881	0.62487	266.881	0.54212	281.105	0.54997	301.105	0.51598	321.108	0.48457	341.108	0.4472	361.108	0.46169	381.108	0.44582
6.22795	1.00142	25.6035	0.9542	46.1914	0.9236	66.0753	0.8113	86.2969	0.83907	106.297	0.81865	127.484	0.77371	147.478	0.77608	166.887	0.7179	186.887	0.68934	206.887	0.65044	226.887	0.64536	246.887	0.61952	266.887	0.54328	281.106	0.55309	301.106	0.51224	321.108	0.48416	341.108	0.44856	361.108	0.46312	381.108	0.44661
6.23441	1.00284	25.6087	0.95085	46.1974	0.92133	66.0811	0.81758	86.3032	0.8375	106.303	0.81704	127.492	0.76733	147.485	0.7763	166.894	0.72558	186.894	0.67934	206.894	0.65161	226.894	0.65139	246.894	0.62056	266.894	0.54239	281.107	0.53828	301.107	0.51367	321.109	0.47698	341.109	0.44706	361.109	0.46407	381.109	0.4341
6.24094	1.00238	25.6139	0.9485	46.2032	0.92104	66.0868	0.82137	86.3094	0.83465	106.309	0.82795	127.499	0.76724	147.493	0.77719	166.901	0.72413	186.901	0.67141	206.901	0.64791	226.901	0.65272	246.901	0.61893	266.901	0.53901	281.108	0.53964	301.108	0.52141	321.11	0.4745	341.11	0.44418	361.11	0.46883	381.11	0.4329
6.2474	0.99826	25.6191	0.94948	46.2091	0.91815	66.0926	0.82644	86.3156	0.84344	106.316	0.83056	127.507	0.77652	147.5	0.78137	166.908	0.73015	186.908	0.6627	206.908	0.65447	226.908	0.64435	246.908	0.61947	266.908	0.53671	281.108	0.5426	301.108	0.50786	321.111	0.47874	341.111	0.44439	361.111	0.46628	381.111	0.43624
6.2539	0.99338	25.6243	0.95294	46.215	0.91886	66.0983	0.82841	86.3218	0.84045	106.322	0.82095	127.514	0.78264	147.507	0.78038	166.915	0.73285	186.915	0.66927	206.915	0.65166	226.915	0.64412	246.915	0.62058	266.915	0.53248	281.109	0.53823	301.109	0.50841	321.112	0.48092	341.112	0.44518	361.112	0.4619	381.112	0.43606
6.26037	0.98998	25.6296	0.95743	46.2209	0.91738	66.1041	0.83128	86.3281	0.83706	106.328	0.81825	127.522	0.78517	147.515	0.77438	166.922	0.74216	186.922	0.66832	206.922	0.65378	226.922	0.64751	246.922	0.61706	266.922	0.53313	281.11	0.53629	301.11	0.50739	321.113	0.48465	341.113	0.45182	361.113	0.46343	381.113	0.44865
6.26683	0.98944	25.6349	0.95994	46.2267	0.91783	66.1098	0.82932	86.3343	0.84049	106.334	0.82615	127.529	0.77806	147.522	0.77819	166.929	0.73225	186.929	0.67023	206.929	0.65561	226.929	0.64277	246.929	0.6233	266.929	0.53855	281.111	0.55197	301.111	0.51587	321.114	0.48147	341.114	0.44549	361.114	0.47274	381.114	0.44738
6.27332	0.99216	25.6401	0.95833	46.2327	0.91703	66.1156	0.82584	86.3405	0.843	106.34	0.82434	127.537	0.77927	147.53	0.7832	166.935	0.72799	186.935	0.66253	206.935	0.65919	226.935	0.64378	246.935	0.62063	266.935	0.54652	281.112	0.55021	301.112	0.51379	321.114	0.48684	341.114	0.44808	361.114	0.46154	381.114	0.43835
6.27982	0.99616	25.6454	0.95532	46.2386	0.918	66.1214	0.82348	86.3467	0.83814	106.347	0.8232	127.544	0.78188	147.537	0.78451	166.942	0.72716	186.942	0.6685	206.942	0.6583	226.942	0.65175	246.942	0.62265	266.942	0.54597	281.113	0.54951	301.113	0.51029	321.115	0.48151	341.115	0.44675	361.115	0.46078	381.115	0.43796
6.28629	0.99939	25.6506	0.95274	46.2445	0.91591	66.1272	0.82452	86.353	0.83043	106.353	0.82755	127.552	0.78037	147.545	0.77549	166.949	0.732	186.949	0.66923	206.949	0.65927	226.949	0.65649	246.949	0.62439	266.949	0.5434	281.114	0.53722	301.114	0.51977	321.116	0.47937	341.116	0.44306	361.116	0.465	381.116	0.44309
6.29275	1.00038	25.6559	0.95151	46.2504	0.91549	66.1329	0.82697	86.3593	0.83528	106.359	0.83454	127.559	0.77109	147.552	0.77152	166.956	0.73671	186.956	0.67972	206.956	0.6641	226.956	0.65117	246.956	0.6278	266.956	0.53962	281.114	0.53832	301.114	0.51256	321.117	0.48616	341.117	0.45058	361.117	0.45835	381.117	0.43555
6.29929	1.00081	25.6611	0.95264	46.2563	0.91499	66.1387	0.83285	86.3655	0.84172	106.365	0.83623	127.567	0.76532	147.56	0.7736	166.963	0.73465	186.963	0.67288	206.963	0.66386	226.963	0.64483	246.963	0.62696	266.963	0.53477	281.115	0.53776	301.115	0.5136	321.118	0.48545	341.118	0.44762	361.118	0.4673	381.118	0.44107
6.30576	1.00043	25.6663	0.95575	46.2622	0.91562	66.1445	0.8409	86.3717	0.84396	106.372	0.82576	127.574	0.77286	147.567	0.77417	166.97	0.72596	186.97	0.66893	206.97	0.65845	226.97	0.63958	246.97	0.62788	266.97	0.53698	281.116	0.53656	301.116	0.51291	321.119	0.48415	341.119	0.44574	361.119	0.462	381.119	0.44113
6.31224	0.99946	25.6715	0.95611	46.2681	0.91543	66.1502	0.85037	86.3779	0.83667	106.378	0.82524	127.582	0.77504	147.575	0.77808	166.977	0.71571	186.977	0.65497	206.977	0.65823	226.977	0.64588	246.977	0.63247	266.977	0.53844	281.117	0.53457	301.117	0.51412	321.12	0.48364	341.12	0.44794	361.12	0.45928	381.12	0.43966
6.31871	0.99718	25.6767	0.95338	46.274	0.91516	66.156	0.85683	86.3842	0.83656	106.384	0.81963	127.589	0.78142	147.582	0.78183	166.983	0.72074	186.983	0.66481	206.983	0.65316	226.983	0.64517	246.983	0.63225	266.983	0.53921	281.118	0.54572	301.118	0.51752	321.12	0.47855	341.12	0.44669	361.12	0.46517	381.12	0.44378
6.32515	0.99334	25.682	0.94977	46.2799	0.91467	66.1617	0.86091	86.3904	0.83797	106.39	0.8193	127.596	0.77701	147.59	0.77928	166.99	0.72787	186.99	0.67635	206.99	0.65595	226.99	0.64997	246.99	0.62709	266.99	0.53425	281.119	0.53904	301.119	0.51654	321.121	0.48205	341.121	0.4449	361.121	0.46715	381.121	0.43753
6.33162	0.98831	25.6872	0.9477	46.2858	0.91446	66.1674	0.8605	86.3966	0.83981	106.397	0.81032	127.604	0.77863	147.597	0.77178	166.997	0.72228	186.997	0.67726	206.997	0.66027	226.997	0.64628	246.997	0.62689	266.997	0.53274	281.12	0.53784	301.12	0.51401	321.122	0.47965	341.122	0.44495	361.122	0.45903	381.122	0.43502
6.33808	0.98422	25.6924	0.94629	46.2916	0.91438	66.1732	0.8617	86.4028	0.84429	106.403	0.81772	127.611	0.77777	147.605	0.77481	167.004	0.72128	187.004	0.67199	207.004	0.66473	227.004	0.64837	247.004	0.62206	267.004	0.53397	281.12	0.53585	301.12	0.51632	321.123	0.47298	341.123	0.44724	361.123	0.46217	381.123	0.43677
6.34457	0.98258	25.6977	0.94687	46.2976	0.9157	66.179	0.86024	86.4091	0.8442	106.409	0.82607	127.619	0.77958	147.612	0.77548	167.011	0.71975	187.011	0.66706	207.011	0.65451	227.011	0.64045	247.011	0.62471	267.011	0.5376	281.121	0.5411	301.121	0.51886	321.124	0.47986	341.124	0.44824	361.124	0.47437	381.124	0.43649
6.35103	0.98241	25.7029	0.94749	46.3034	0.9185	66.1847	0.85998	86.4153	0.83995	106.415	0.83209	127.626	0.77508	147.62	0.7741	167.018	0.73224	187.018	0.6757	207.018	0.64624	227.018	0.64058	247.018	0.62883	267.018	0.53652	281.122	0.54864	301.122	0.51481	321.125	0.48773	341.125	0.45014	361.125	0.46805	381.125	0.43311
6.35754	0.9835	25.7081	0.94993	46.3093	0.92054	66.1904	0.85921	86.4215	0.8307	106.422	0.82952	127.634	0.76714	147.627	0.77708	167.025	0.72774	187.025	0.67598	207.025	0.64604	227.025	0.64554	247.025	0.63307	267.025	0.53171	281.123	0.5395	301.123	0.5064	321.126	0.47264	341.126	0.43933	361.126	0.46584	381.126	0.44759
6.36398	0.98484	25.7134	0.94969	46.3152	0.92089	66.1962	0.85973	86.4277	0.83705	106.428	0.82851	127.641	0.77121	147.635	0.78748	167.031	0.72986	187.031	0.67215	207.031	0.64573	227.031	0.65432	247.031	0.62334	267.031	0.53454	281.124	0.53555	301.124	0.5106	321.126	0.47722	341.126	0.44387	361.126	0.46017	381.126	0.44599
6.37045	0.98528	25.7186	0.9496	46.3211	0.92157	66.202	0.8575	86.4339	0.83874	106.434	0.8291	127.649	0.77225	147.642	0.78171	167.038	0.72863	187.038	0.66702	207.038	0.64717	227.038	0.66058	247.038	0.61547	267.038	0.53549	281.125	0.55041	301.125	0.50459	321.127	0.48975	341.127	0.45479	361.127	0.46432	381.127	0.44561
6.37691	0.98384	25.7238	0.94864	46.327	0.9207	66.2077	0.85659	86.4402	0.84514	106.44	0.82316	127.656	0.77855	147.65	0.7727	167.045	0.73708	187.045	0.67357	207.045	0.64927	227.045	0.65656	247.045	0.61528	267.045	0.53672	281.126	0.55022	301.126	0.51641	321.128	0.4871	341.128	0.45333	361.128	0.47211	381.128	0.44183
6.38338	0.98241	25.729	0.9512	46.3329	0.92045	66.2135	0.8565	86.4464	0.83501	106.446	0.81855	127.664	0.77837	147.657	0.76694	167.052	0.73867	187.052	0.67147	207.052	0.65028	227.052	0.65205	247.052	0.61498	267.052	0.53261	281.126	0.53479	301.126	0.51054	321.129	0.47758	341.129	0.44763	361.129	0.47301	381.129	0.44691
6.38984	0.98133	25.7342	0.95072	46.3387	0.92228	66.2192	0.85286	86.4527	0.83089	106.453	0.82167	127.671	0.77917	147.664	0.77034	167.059	0.74111	187.059	0.67018	207.059	0.65346	227.059	0.64857	247.059	0.61635	267.059	0.53429	281.127	0.55003	301.127	0.51825	321.13	0.47908	341.13	0.44445	361.13	0.47137	381.13	0.44385
6.39631	0.98135	25.7395	0.95095	46.3446	0.9238	66.2249	0.85253	86.4588	0.82502	106.459	0.82573	127.679	0.77495	147.672	0.76806	167.066	0.73327	187.066	0.66591	207.066	0.66334	227.066	0.65286	247.066	0.61835	267.066	0.53511	281.128	0.53782	301.128	0.50538	321.131	0.47382	341.131	0.44196	361.131	0.46329	381.131	0.44485
6.40277	0.98243	25.7447	0.94972	46.3505	0.92284	66.2306	0.85161	86.4651	0.82743	106.465	0.81737	127.686	0.77172	147.679	0.77795	167.072	0.72116	187.072	0.67308	207.072	0.66288	227.072	0.65757	247.072	0.61931	267.072	0.54438	281.129	0.54254	301.129	0.51423	321.132	0.4766	341.132	0.44484	361.132	0.46188	381.132	0.43327
6.40924	0.98445	25.7499	0.95077	46.3564	0.92241	66.2364	0.84892	86.4712	0.83315	106.471	0.81769	127.694	0.76934	147.687	0.77668	167.079	0.71139	187.079	0.67404	207.079	0.65363	227.079	0.64675	247.079	0.62235	267.079	0.54059	281.13	0.5396	301.13	0.50957	321.132	0.47505	341.132	0.44108	361.132	0.46482	381.132	0.43384
6.41568	0.98588	25.7551	0.94994	46.3622	0.9236	66.2421	0.84501	86.4775	0.83404	106.477	0.81698	127.701	0.76592	147.694	0.77425	167.086	0.72253	187.086	0.67475	207.086	0.65244	227.086	0.64144	247.086	0.63175	267.086	0.53148	281.131	0.55057	301.131	0.5166	321.133	0.47979	341.133	0.44819	361.133	0.45885	381.133	0.43416
6.42217	0.98828	25.7603	0.95021	46.3681	0.92199	66.2479	0.85137	86.4837	0.83879	106.484	0.81826	127.708	0.7659	147.702	0.77365	167.093	0.73186	187.093	0.66476	207.093	0.65747	227.093	0.64845	247.093	0.63132	267.093	0.52817	281.132	0.54871	301.132	0.5185	321.134	0.47602	341.134	0.44617	361.134	0.46806	381.134	0.43322
6.42861	0.99112	25.7656	0.9502	46.374	0.9214	66.2536	0.85957	86.4899	0.84353	106.49	0.80761	127.716	0.76406	147.709	0.78469	167.1	0.73935	187.1	0.67103	207.1	0.66007	227.1	0.65475	247.1	0.62251	267.1	0.53771	281.132	0.53797	301.132	0.51718	321.135	0.48111	341.135	0.44548	361.135	0.4697	381.135	0.44163
6.43507	0.99435	25.7708	0.95109	46.3799	0.92246	66.2594	0.86751	86.4961	0.85299	106.496	0.80401	127.723	0.76811	147.717	0.78699	167.107	0.72766	187.107	0.67862	207.107	0.65988	227.107	0.65191	247.107	0.62137	267.107	0.54302	281.133	0.53709	301.133	0.51001	321.136	0.48699	341.136	0.45201	361.136	0.46273	381.136	0.44269
6.44158	0.9967	25.776	0.95092	46.3858	0.92405	66.2651	0.87629	86.5023	0.85232	106.502	0.79774	127.731	0.77586	147.724	0.78464	167.113	0.71977	187.113	0.67411	207.113	0.65292	227.113	0.65603	247.113	0.62616	267.113	0.53663	281.134	0.55186	301.134	0.49996	321.137	0.48739	341.137	0.45314	361.137	0.46974	381.137	0.4433
6.44802	0.99955	25.7812	0.95064	46.3916	0.92281	66.2708	0.88425	86.5085	0.85104	106.509	0.80599	127.738	0.78889	147.732	0.77992	167.12	0.71914	187.12	0.66428	207.12	0.65377	227.12	0.65375	247.12	0.62863	267.12	0.53342	281.135	0.53741	301.135	0.51846	321.138	0.4814	341.138	0.44609	361.138	0.46975	381.138	0.43327
6.45451	1.00056	25.7864	0.95027	46.3975	0.9221	66.2766	0.88715	86.5147	0.84777	106.515	0.81392	127.746	0.78132	147.739	0.77429	167.127	0.73077	187.127	0.66741	207.127	0.65061	227.127	0.65043	247.127	0.62845	267.127	0.53269	281.136	0.53392	301.136	0.51504	321.138	0.48564	341.138	0.44939	361.138	0.46232	381.138	0.43551
6.46097	0.99932	25.7916	0.94992	46.4034	0.92056	66.2823	0.88682	86.5209	0.84843	106.521	0.81315	127.753	0.77797	147.746	0.77382	167.134	0.73447	187.134	0.66852	207.134	0.65699	227.134	0.64683	247.134	0.62182	267.134	0.53338	281.137	0.54703	301.137	0.505	321.139	0.48883	341.139	0.4553	361.139	0.46423	381.139	0.43465
6.46744	0.99585	25.7968	0.94958	46.4092	0.91799	66.288	0.8876	86.5272	0.84926	106.527	0.80484	127.761	0.77591	147.754	0.78189	167.141	0.73336	187.141	0.67219	207.141	0.6481	227.141	0.64475	247.141	0.62264	267.141	0.53322	281.138	0.53796	301.138	0.50564	321.14	0.48538	341.14	0.44638	361.14	0.47239	381.14	0.43212
6.4739	0.99345	25.8021	0.94923	46.4151	0.91643	66.2938	0.88565	86.5333	0.84991	106.533	0.80301	127.768	0.777	147.761	0.78662	167.148	0.73352	187.148	0.6663	207.148	0.65555	227.148	0.64542	247.148	0.61963	267.148	0.53797	281.138	0.5377	301.138	0.5187	321.141	0.48178	341.141	0.44621	361.141	0.46057	381.141	0.44692
6.48035	0.99162	25.8072	0.94888	46.421	0.91879	66.2995	0.88143	86.5396	0.8517	106.54	0.80699	127.775	0.77335	147.769	0.78226	167.154	0.73384	187.154	0.66482	207.154	0.65868	227.154	0.64456	247.154	0.62571	267.154	0.54139	281.139	0.53885	301.139	0.51474	321.142	0.48627	341.142	0.44784	361.142	0.46276	381.142	0.43872
6.48681	0.99048	25.8125	0.94854	46.4269	0.9232	66.3053	0.87627	86.5458	0.85519	106.546	0.80951	127.783	0.77768	147.776	0.78012	167.161	0.73313	187.161	0.65861	207.161	0.66198	227.161	0.6514	247.161	0.61724	267.161	0.53932	281.14	0.54239	301.14	0.51917	321.143	0.48326	341.143	0.44732	361.143	0.46086	381.143	0.43764
6.49328	0.98932	25.8177	0.94819	46.4327	0.92614	66.311	0.87415	86.552	0.85217	106.552	0.80974	127.79	0.78462	147.784	0.77662	167.168	0.73259	187.168	0.66967	207.168	0.65024	227.168	0.64403	247.168	0.62433	267.168	0.53323	281.141	0.53991	301.141	0.51704	321.144	0.48525	341.144	0.45104	361.144	0.46436	381.144	0.44399
6.49972	0.98925	25.8229	0.94784	46.4386	0.9256	66.3167	0.87371	86.5582	0.84745	106.558	0.80296	127.798	0.77753	147.791	0.77878	167.175	0.72364	187.175	0.67846	207.175	0.64434	227.175	0.64451	247.175	0.62732	267.175	0.53079	281.142	0.53864	301.142	0.51534	321.145	0.48704	341.145	0.44893	361.145	0.46944	381.145	0.44194
6.50619	0.98873	25.8281	0.9475	46.4445	0.92166	66.3225	0.87617	86.5644	0.84416	106.564	0.79646	127.805	0.78145	147.799	0.77748	167.182	0.72414	187.182	0.68515	207.182	0.64851	227.182	0.6465	247.182	0.63045	267.182	0.53444	281.143	0.54282	301.143	0.50822	321.145	0.48897	341.145	0.44876	361.145	0.46258	381.145	0.43937
6.51263	0.99	25.8334	0.94715	46.4504	0.91548	66.3282	0.87882	86.5706	0.84483	106.571	0.7989	127.813	0.77741	147.806	0.78535	167.188	0.72443	187.188	0.67209	207.188	0.65557	227.188	0.65463	247.188	0.61927	267.188	0.53795	281.144	0.53477	301.144	0.51525	321.146	0.4811	341.146	0.44514	361.146	0.45929	381.146	0.43528
6.5191	0.99356	25.8386	0.9468	46.4562	0.91047	66.334	0.88108	86.5768	0.84465	106.577	0.80248	127.82	0.77469	147.813	0.78294	167.195	0.72942	187.195	0.66631	207.195	0.65289	227.195	0.65366	247.195	0.61366	267.195	0.53554	281.145	0.55335	301.145	0.51451	321.147	0.48113	341.147	0.44921	361.147	0.46118	381.147	0.43808
6.52554	0.99858	25.8438	0.94646	46.4621	0.90843	66.3397	0.87977	86.583	0.84963	106.583	0.79989	127.828	0.76654	147.821	0.78349	167.202	0.72411	187.202	0.67161	207.202	0.65442	227.202	0.64341	247.202	0.61763	267.202	0.53854	281.145	0.55303	301.145	0.51992	321.148	0.48772	341.148	0.45007	361.148	0.4685	381.148	0.43232
6.53201	1.00096	25.849	0.94611	46.468	0.91085	66.3454	0.87822	86.5892	0.8509	106.589	0.79361	127.835	0.77139	147.828	0.779	167.209	0.72542	187.209	0.68037	207.209	0.66174	227.209	0.63959	247.209	0.62436	267.209	0.54136	281.146	0.55176	301.146	0.51866	321.149	0.48643	341.149	0.44695	361.149	0.46521	381.149	0.44492
6.53849	1.00137	25.8542	0.94576	46.4739	0.91686	66.3512	0.87704	86.5954	0.85103	106.595	0.80214	127.843	0.77349	147.836	0.77587	167.216	0.72696	187.216	0.67202	207.216	0.66541	227.216	0.6331	247.216	0.6218	267.216	0.53615	281.147	0.54947	301.147	0.50572	321.15	0.48608	341.15	0.44881	361.15	0.46051	381.15	0.44656
6.545	1.00075	25.8594	0.94542	46.4797	0.92354	66.3569	0.87797	86.6017	0.85121	106.602	0.81256	127.85	0.77889	147.843	0.76785	167.223	0.73472	187.223	0.66473	207.223	0.65581	227.223	0.63616	247.223	0.62325	267.223	0.5344	281.148	0.55104	301.148	0.50712	321.151	0.48436	341.151	0.45039	361.151	0.46314	381.151	0.43795
6.55148	0.99886	25.8646	0.94507	46.4856	0.92742	66.3626	0.87954	86.6078	0.85551	106.608	0.81929	127.857	0.78524	147.851	0.77357	167.229	0.7364	187.229	0.667	207.229	0.65622	227.229	0.64221	247.229	0.63023	267.229	0.5432	281.149	0.54039	301.149	0.51115	321.151	0.47483	341.151	0.44621	361.151	0.46843	381.151	0.43838
6.55793	0.99504	25.8698	0.94473	46.4915	0.92893	66.3684	0.88223	86.614	0.85678	106.614	0.81174	127.865	0.78811	147.858	0.77703	167.236	0.73596	187.236	0.67923	207.236	0.65801	227.236	0.65168	247.236	0.63373	267.236	0.543	281.15	0.54098	301.15	0.511	321.152	0.47741	341.152	0.44541	361.152	0.47235	381.152	0.44831
6.56439	0.99178	25.875	0.94438	46.4973	0.93066	66.3741	0.88258	86.6202	0.8562	106.62	0.81496	127.872	0.78638	147.866	0.77222	167.243	0.72647	187.243	0.67518	207.243	0.66191	227.243	0.6509	247.243	0.62458	267.243	0.53782	281.151	0.53716	301.151	0.51596	321.153	0.47943	341.153	0.44594	361.153	0.4662	381.153	0.43978
6.57086	0.99083	25.8803	0.94403	46.5032	0.93249	66.3798	0.88122	86.6264	0.85446	106.626	0.80832	127.88	0.78348	147.873	0.76984	167.25	0.71916	187.25	0.67699	207.25	0.65377	227.25	0.64216	247.25	0.62497	267.25	0.53862	281.151	0.54751	301.151	0.51566	321.154	0.47813	341.154	0.44179	361.154	0.46487	381.154	0.43895
6.57732	0.9889	25.8854	0.94369	46.5091	0.93345	66.3855	0.87913	86.6326	0.85232	106.633	0.81022	127.887	0.78351	147.88	0.7794	167.257	0.71536	187.257	0.66792	207.257	0.65662	227.257	0.64215	247.257	0.62667	267.257	0.54728	281.152	0.55268	301.152	0.50905	321.155	0.47756	341.155	0.44251	361.155	0.45711	381.155	0.43552
6.58381	0.98554	25.8907	0.94334	46.5149	0.93308	66.3913	0.87863	86.6388	0.85158	106.639	0.81237	127.895	0.785	147.888	0.7822	167.264	0.71761	187.264	0.67239	207.264	0.65926	227.264	0.65261	247.264	0.63039	267.264	0.54161	281.153	0.54729	301.153	0.50836	321.156	0.48524	341.156	0.44892	361.156	0.46073	381.156	0.44351
6.59027	0.98441	25.8959	0.94299	46.5208	0.9324	66.397	0.87752	86.645	0.85302	106.645	0.81077	127.902	0.78548	147.895	0.78156	167.27	0.72495	187.27	0.66651	207.27	0.65933	227.27	0.66076	247.27	0.62264	267.27	0.53028	281.154	0.53647	301.154	0.51114	321.157	0.48698	341.157	0.45223	361.157	0.46552	381.157	0.44434
6.59674	0.98711	25.9011	0.94265	46.5266	0.93017	66.4027	0.87825	86.6512	0.8528	106.651	0.80588	127.909	0.77928	147.903	0.78465	167.277	0.73111	187.277	0.66994	207.277	0.65535	227.277	0.65011	247.277	0.62535	267.277	0.52992	281.155	0.55121	301.155	0.5174	321.157	0.47869	341.157	0.4448	361.157	0.47053	381.157	0.44501
6.60318	0.98951	25.9064	0.9423	46.5325	0.92473	66.4085	0.87908	86.6574	0.84995	106.657	0.80681	127.917	0.76965	147.91	0.78628	167.284	0.7404	187.284	0.66367	207.284	0.65476	227.284	0.65044	247.284	0.62786	267.284	0.53726	281.156	0.55407	301.156	0.51366	321.158	0.48087	341.158	0.4499	361.158	0.46381	381.158	0.44144
6.60965	0.99213	25.9116	0.94195	46.5384	0.91742	66.4142	0.88028	86.6636	0.84874	106.664	0.80591	127.924	0.7751	147.918	0.77784	167.291	0.73216	187.291	0.66852	207.291	0.65433	227.291	0.64711	247.291	0.62793	267.291	0.53896	281.157	0.54914	301.157	0.50558	321.159	0.47307	341.159	0.44217	361.159	0.47226	381.159	0.44334
6.61611	0.99633	25.9168	0.94161	46.5443	0.91222	66.42	0.8788	86.6698	0.84748	106.67	0.8007	127.932	0.77661	147.925	0.77462	167.298	0.72633	187.298	0.67305	207.298	0.65596	227.298	0.65427	247.298	0.62415	267.298	0.53365	281.157	0.53986	301.157	0.51649	321.16	0.48293	341.16	0.44433	361.16	0.46341	381.16	0.43447
6.62257	0.9996	25.922	0.94126	46.5502	0.91039	66.4257	0.8786	86.6761	0.84867	106.676	0.80812	127.939	0.77101	147.933	0.77404	167.305	0.72406	187.305	0.67367	207.305	0.65828	227.305	0.64791	247.305	0.62358	267.305	0.53596	281.158	0.54242	301.158	0.50613	321.161	0.47379	341.161	0.44493	361.161	0.45674	381.161	0.43429
6.62904	0.99968	25.9272	0.94091	46.5561	0.91024	66.4315	0.87854	86.6823	0.84908	106.682	0.8127	127.947	0.76717	147.94	0.77795	167.311	0.72628	187.311	0.67066	207.311	0.65187	227.311	0.64579	247.311	0.62317	267.311	0.53993	281.159	0.54002	301.159	0.51134	321.162	0.47756	341.162	0.44336	361.162	0.46826	381.162	0.43426
6.63554	0.99989	25.9324	0.94057	46.5619	0.91196	66.4372	0.88029	86.6885	0.8523	106.689	0.8026	127.954	0.78217	147.947	0.77359	167.318	0.72816	187.318	0.67943	207.318	0.64799	227.318	0.64583	247.318	0.62472	267.318	0.53679	281.16	0.54112	301.16	0.51391	321.163	0.48729	341.163	0.45265	361.163	0.46216	381.163	0.44169
6.64199	1.00021	25.9377	0.94022	46.5678	0.91534	66.4429	0.88095	86.6947	0.85133	106.695	0.79556	127.962	0.78354	147.955	0.77492	167.325	0.73046	187.325	0.67877	207.325	0.65636	227.325	0.64657	247.325	0.62693	267.325	0.52903	281.161	0.55021	301.161	0.51781	321.163	0.488	341.163	0.45013	361.163	0.46897	381.163	0.43391
6.64849	0.99937	25.9429	0.93988	46.5737	0.91719	66.4487	0.88129	86.7009	0.85141	106.701	0.80536	127.969	0.78312	147.962	0.77229	167.332	0.73824	187.332	0.66448	207.332	0.65623	227.332	0.65339	247.332	0.62083	267.332	0.53016	281.162	0.54461	301.162	0.50379	321.164	0.47778	341.164	0.44492	361.164	0.46316	381.164	0.435
6.65496	0.99882	25.9481	0.93953	46.5796	0.91667	66.4544	0.879	86.7071	0.85002	106.707	0.81507	127.977	0.77832	147.97	0.7802	167.339	0.73568	187.339	0.65916	207.339	0.65585	227.339	0.64774	247.339	0.61713	267.339	0.53225	281.163	0.55058	301.163	0.51057	321.165	0.48199	341.165	0.45099	361.165	0.46347	381.165	0.43281
6.66142	1.00005	25.9533	0.93918	46.5855	0.91624	66.4602	0.87641	86.7133	0.84915	106.713	0.81484	127.984	0.77697	147.977	0.77989	167.346	0.72592	187.346	0.66626	207.346	0.65157	227.346	0.65161	247.346	0.6251	267.346	0.52943	281.163	0.54537	301.163	0.52056	321.166	0.4868	341.166	0.44811	361.166	0.47373	381.166	0.44583
6.66789	0.99949	25.9585	0.93884	46.5913	0.91694	66.4659	0.87499	86.7196	0.84694	106.72	0.80722	127.991	0.7768	147.985	0.77654	167.352	0.71722	187.352	0.66554	207.352	0.65406	227.352	0.64706	247.352	0.62499	267.352	0.52931	281.164	0.55424	301.164	0.5086	321.167	0.47545	341.167	0.44374	361.167	0.46221	381.167	0.44496
6.67435	0.99761	25.9637	0.93849	46.5972	0.9178	66.4716	0.87583	86.7258	0.84968	106.726	0.8121	127.999	0.78052	147.992	0.77029	167.359	0.72222	187.359	0.66598	207.359	0.65181	227.359	0.64706	247.359	0.62462	267.359	0.53727	281.165	0.55503	301.165	0.50765	321.168	0.47891	341.168	0.44367	361.168	0.46442	381.168	0.43684
6.68082	0.99595	25.9689	0.93814	46.6031	0.92014	66.4774	0.87809	86.7319	0.85139	106.732	0.81433	128.006	0.77352	148	0.78018	167.366	0.72613	187.366	0.67017	207.366	0.6557	227.366	0.64568	247.366	0.62054	267.366	0.53876	281.166	0.55158	301.166	0.50724	321.169	0.48002	341.169	0.44383	361.169	0.45939	381.169	0.43157
6.68728	0.99636	25.9742	0.9378	46.6089	0.92305	66.4831	0.88098	86.7382	0.84971	106.738	0.81861	128.014	0.77652	148.007	0.78078	167.373	0.72047	187.373	0.67411	207.373	0.65969	227.373	0.65522	247.373	0.62292	267.373	0.53735	281.167	0.54957	301.167	0.51442	321.169	0.47847	341.169	0.4457	361.169	0.45945	381.169	0.43683
6.69375	0.99685	25.9794	0.93745	46.6148	0.925	66.4888	0.88348	86.7444	0.84869	106.744	0.81192	128.021	0.78017	148.015	0.77075	167.38	0.72152	187.38	0.67258	207.38	0.65822	227.38	0.65379	247.38	0.62077	267.38	0.53521	281.168	0.54195	301.168	0.51541	321.17	0.47693	341.17	0.44588	361.17	0.46457	381.17	0.43418
6.70021	0.99817	25.9846	0.9371	46.6207	0.92501	66.4946	0.88371	86.7506	0.85122	106.751	0.81058	128.029	0.77713	148.022	0.76587	167.386	0.73306	187.386	0.67514	207.386	0.66131	227.386	0.64659	247.386	0.62447	267.386	0.53632	281.169	0.53908	301.169	0.50555	321.171	0.48433	341.171	0.44684	361.171	0.46682	381.171	0.43489
6.70668	0.99761	25.9898	0.93676	46.6266	0.92427	66.5003	0.88339	86.7568	0.85126	106.757	0.81142	128.036	0.76672	148.029	0.77516	167.393	0.73826	187.393	0.67869	207.393	0.65563	227.393	0.63938	247.393	0.62828	267.393	0.53309	281.169	0.53588	301.169	0.50633	321.172	0.48621	341.172	0.44749	361.172	0.46111	381.172	0.43835
6.71314	0.99644	25.995	0.93641	46.6325	0.92109	66.5061	0.88371	86.763	0.85044	106.763	0.81652	128.044	0.77019	148.037	0.78159	167.4	0.73466	187.4	0.67419	207.4	0.65794	227.4	0.63764	247.4	0.62688	267.4	0.53504	281.17	0.53913	301.17	0.50758	321.173	0.47242	341.173	0.44163	361.173	0.45968	381.173	0.43483
6.71963	0.99411	26.0003	0.93606	46.6383	0.91744	66.5118	0.88539	86.7692	0.8518	106.769	0.81501	128.051	0.76967	148.044	0.77628	167.407	0.72599	187.407	0.66949	207.407	0.65163	227.407	0.62959	247.407	0.62982	267.407	0.52894	281.171	0.55051	301.171	0.51812	321.174	0.47944	341.174	0.44749	361.174	0.46335	381.174	0.43626
6.72609	0.99283	26.0055	0.93572	46.6442	0.91507	66.5176	0.88658	86.7754	0.85305	106.775	0.80821	128.059	0.77043	148.052	0.76996	167.414	0.72104	187.414	0.67016	207.414	0.65243	227.414	0.62966	247.414	0.62441	267.414	0.53187	281.172	0.55108	301.172	0.51959	321.175	0.47661	341.175	0.44295	361.175	0.46718	381.175	0.43425
6.73256	0.99184	26.0107	0.93537	46.6501	0.91617	66.5233	0.88719	86.7817	0.85089	106.782	0.80044	128.066	0.76429	148.059	0.77159	167.421	0.71594	187.421	0.68088	207.421	0.65442	227.421	0.63332	247.421	0.62661	267.421	0.53347	281.173	0.54204	301.173	0.50916	321.175	0.47475	341.175	0.44257	361.175	0.462	381.175	0.43974
6.73902	0.99313	26.0159	0.93503	46.656	0.91885	66.529	0.88755	86.7879	0.85024	106.788	0.79786	128.073	0.77164	148.067	0.7737	167.427	0.7225	187.427	0.67785	207.427	0.65384	227.427	0.63923	247.427	0.6206	267.427	0.53959	281.174	0.55467	301.174	0.51659	321.176	0.47646	341.176	0.44702	361.176	0.4633	381.176	0.43955
6.74549	0.99539	26.0211	0.93468	46.6618	0.92193	66.5348	0.88693	86.7941	0.85023	106.794	0.80858	128.081	0.77333	148.074	0.77821	167.434	0.72601	187.434	0.66916	207.434	0.64906	227.434	0.64687	247.434	0.62136	267.434	0.53423	281.175	0.547	301.175	0.51094	321.177	0.47788	341.177	0.44184	361.177	0.46931	381.177	0.4328
6.75195	0.99684	26.0263	0.93433	46.6677	0.92381	66.5405	0.88524	86.8003	0.8513	106.8	0.80951	128.088	0.78302	148.082	0.78091	167.441	0.72403	187.441	0.6719	207.441	0.65285	227.441	0.64697	247.441	0.62326	267.441	0.52879	281.175	0.55153	301.175	0.51543	321.178	0.475	341.178	0.44633	361.178	0.45664	381.178	0.43092
6.75842	0.99605	26.0316	0.93399	46.6736	0.92453	66.5462	0.88336	86.8065	0.84894	106.806	0.79811	128.096	0.77435	148.089	0.78692	167.448	0.7238	187.448	0.6702	207.448	0.65447	227.448	0.64063	247.448	0.62271	267.448	0.52433	281.176	0.54111	301.176	0.51556	321.179	0.48609	341.179	0.44771	361.179	0.46947	381.179	0.43252
6.76488	0.99434	26.0368	0.93364	46.6795	0.92339	66.552	0.88359	86.8127	0.84887	106.813	0.79581	128.103	0.77667	148.096	0.77823	167.455	0.72434	187.455	0.67089	207.455	0.65897	227.455	0.64012	247.455	0.61815	267.455	0.52712	281.177	0.53648	301.177	0.51564	321.18	0.48635	341.18	0.45394	361.18	0.45994	381.18	0.4331
6.77135	0.99415	26.042	0.93329	46.6853	0.92011	66.5577	0.88299	86.8189	0.84839	106.819	0.8077	128.111	0.76702	148.104	0.77448	167.462	0.73161	187.462	0.66632	207.462	0.65056	227.462	0.63949	247.462	0.62176	267.462	0.52836	281.178	0.53951	301.178	0.51871	321.181	0.49027	341.181	0.44928	361.181	0.4745	381.181	0.44358
6.77781	0.99402	26.0472	0.93295	46.6912	0.918	66.5635	0.88162	86.8251	0.85214	106.825	0.80899	128.118	0.77086	148.111	0.77161	167.468	0.72484	187.468	0.66466	207.468	0.65656	227.468	0.6457	247.468	0.62331	267.468	0.53097	281.179	0.53926	301.179	0.50715	321.182	0.48389	341.182	0.44705	361.182	0.46085	381.182	0.44574
6.78427	0.99399	26.0524	0.9326	46.6971	0.91973	66.5692	0.88143	86.8313	0.85234	106.831	0.80497	128.126	0.76663	148.119	0.78066	167.475	0.72641	187.475	0.65778	207.475	0.65217	227.475	0.64933	247.475	0.62759	267.475	0.53448	281.18	0.54631	301.18	0.50646	321.182	0.48725	341.182	0.4475	361.182	0.46124	381.182	0.43412
6.79072	0.99248	26.0576	0.93225	46.703	0.9236	66.5749	0.88396	86.8375	0.85092	106.838	0.80957	128.133	0.76839	148.126	0.78663	167.482	0.73162	187.482	0.65899	207.482	0.66208	227.482	0.66048	247.482	0.61958	267.482	0.54147	281.181	0.53678	301.181	0.5183	321.183	0.48356	341.183	0.44971	361.183	0.45889	381.183	0.43669
6.79718	0.99281	26.0629	0.93191	46.7088	0.92482	66.5807	0.88508	86.8437	0.84849	106.844	0.81935	128.14	0.76656	148.134	0.78495	167.489	0.73351	187.489	0.66596	207.489	0.653	227.489	0.65012	247.489	0.6253	267.489	0.54401	281.182	0.54423	301.182	0.52013	321.184	0.47868	341.184	0.44932	361.184	0.46795	381.184	0.43854
6.80365	0.99311	26.0681	0.93156	46.7147	0.92382	66.5864	0.88398	86.8499	0.85177	106.85	0.81334	128.148	0.76688	148.141	0.77945	167.496	0.72131	187.496	0.66508	207.496	0.65557	227.496	0.64972	247.496	0.62112	267.496	0.54402	281.182	0.54082	301.182	0.51061	321.185	0.48242	341.185	0.44571	361.185	0.47227	381.185	0.43659
6.81012	0.99357	26.0733	0.93122	46.7206	0.92287	66.5922	0.88174	86.8561	0.85128	106.856	0.81048	128.155	0.7729	148.149	0.77522	167.503	0.71242	187.503	0.66937	207.503	0.64847	227.503	0.65188	247.503	0.63055	267.503	0.53525	281.183	0.55472	301.183	0.50824	321.186	0.48826	341.186	0.44906	361.186	0.46032	381.186	0.43515
6.81662	0.99159	26.0785	0.93087	46.7264	0.9222	66.5979	0.87763	86.8624	0.847	106.862	0.81221	128.163	0.77517	148.156	0.77269	167.509	0.72226	187.509	0.67093	207.509	0.65425	227.509	0.65526	247.509	0.6219	267.509	0.53413	281.184	0.5508	301.184	0.51762	321.187	0.4872	341.187	0.44615	361.187	0.46198	381.187	0.44216
6.82308	0.99105	26.0837	0.93052	46.7323	0.91944	66.6036	0.87239	86.8686	0.84492	106.869	0.82451	128.17	0.78176	148.164	0.77047	167.516	0.7245	187.516	0.66828	207.516	0.65252	227.516	0.6519	247.516	0.62435	267.516	0.53025	281.185	0.55076	301.185	0.51571	321.188	0.47659	341.188	0.4413	361.188	0.45823	381.188	0.44785
6.82957	0.99099	26.0889	0.93018	46.7382	0.9164	66.6094	0.86948	86.8748	0.84803	106.875	0.83303	128.178	0.77782	148.171	0.77575	167.523	0.72058	187.523	0.66986	207.523	0.66173	227.523	0.65023	247.523	0.61759	267.523	0.52864	281.186	0.55054	301.186	0.50883	321.188	0.47775	341.188	0.4434	361.188	0.45919	381.188	0.44273
6.83601	0.99114	26.0941	0.92983	46.7441	0.91491	66.6151	0.87088	86.881	0.8498	106.881	0.83499	128.185	0.77958	148.178	0.77894	167.53	0.71681	187.53	0.67235	207.53	0.66095	227.53	0.6445	247.53	0.6231	267.53	0.52545	281.187	0.53954	301.187	0.51265	321.189	0.47944	341.189	0.44429	361.189	0.46142	381.189	0.43841
6.84248	0.99064	26.0994	0.92948	46.7499	0.91441	66.6208	0.87373	86.8872	0.8478	106.887	0.83676	128.193	0.77867	148.186	0.77729	167.537	0.71477	187.537	0.67534	207.537	0.6553	227.537	0.63534	247.537	0.62145	267.537	0.53336	281.188	0.53711	301.188	0.5067	321.19	0.48423	341.19	0.44656	361.19	0.46204	381.19	0.44215
6.84894	0.99141	26.1046	0.92914	46.7558	0.91255	66.6266	0.87705	86.8934	0.84619	106.893	0.8293	128.2	0.78399	148.193	0.77396	167.544	0.71861	187.544	0.67421	207.544	0.65388	227.544	0.63248	247.544	0.63022	267.544	0.5403	281.188	0.53416	301.188	0.50273	321.191	0.48613	341.191	0.45212	361.191	0.46107	381.191	0.44058
6.85539	0.9922	26.1098	0.92879	46.7617	0.91195	66.6323	0.88073	86.8996	0.84788	106.9	0.82875	128.208	0.77664	148.201	0.77362	167.55	0.72669	187.55	0.67507	207.55	0.65136	227.55	0.63663	247.55	0.62948	267.55	0.54207	281.189	0.53834	301.189	0.51135	321.192	0.48638	341.192	0.44895	361.192	0.47094	381.192	0.44332
6.86185	0.99179	26.115	0.92844	46.7675	0.9143	66.638	0.88348	86.9058	0.84959	106.906	0.824	128.215	0.76419	148.208	0.77518	167.557	0.7264	187.557	0.6659	207.557	0.65813	227.557	0.64123	247.557	0.62409	267.557	0.53833	281.19	0.53968	301.19	0.50916	321.193	0.48631	341.193	0.44702	361.193	0.4649	381.193	0.44767
6.86832	0.99131	26.1202	0.9281	46.7734	0.9187	66.6438	0.88438	86.912	0.85179	106.912	0.83173	128.222	0.75966	148.216	0.77665	167.564	0.72344	187.564	0.65739	207.564	0.65104	227.564	0.64851	247.564	0.62274	267.564	0.53805	281.191	0.54672	301.191	0.51382	321.194	0.48542	341.194	0.44823	361.194	0.46118	381.194	0.44863
6.87478	0.99161	26.1255	0.92775	46.7793	0.92252	66.6495	0.88445	86.9182	0.85471	106.918	0.83285	128.23	0.7642	148.223	0.77875	167.571	0.71956	187.571	0.66199	207.571	0.65878	227.571	0.64685	247.571	0.62035	267.571	0.53266	281.192	0.55231	301.192	0.51135	321.194	0.48372	341.194	0.44556	361.194	0.46189	381.194	0.43364
6.88125	0.99169	26.1307	0.9274	46.7852	0.92498	66.6553	0.8842	86.9244	0.84539	106.924	0.83802	128.237	0.77087	148.231	0.77288	167.578	0.72528	187.578	0.67052	207.578	0.65267	227.578	0.64453	247.578	0.62679	267.578	0.52833	281.193	0.55006	301.193	0.51302	321.195	0.47606	341.195	0.44208	361.195	0.45941	381.195	0.43978
6.88771	0.98991	26.1359	0.92706	46.7911	0.92432	66.661	0.88129	86.9306	0.83778	106.931	0.84049	128.245	0.76868	148.238	0.77341	167.585	0.72347	187.585	0.68018	207.585	0.65728	227.585	0.64751	247.585	0.62004	267.585	0.53206	281.194	0.54438	301.194	0.50819	321.196	0.47741	341.196	0.44547	361.196	0.46179	381.196	0.44484
6.89418	0.98852	26.1411	0.92671	46.797	0.92111	66.6668	0.87716	86.9369	0.83801	106.937	0.83419	128.252	0.76865	148.246	0.77505	167.591	0.72659	187.591	0.6793	207.591	0.65496	227.591	0.64432	247.591	0.62741	267.591	0.54095	281.194	0.53513	301.194	0.51236	321.197	0.48203	341.197	0.44722	361.197	0.46711	381.197	0.44392
6.90066	0.98887	26.1463	0.92637	46.8028	0.91762	66.6725	0.87502	86.9431	0.84823	106.943	0.82618	128.26	0.77115	148.253	0.77521	167.598	0.72023	187.598	0.6738	207.598	0.6583	227.598	0.6414	247.598	0.62159	267.598	0.54126	281.195	0.55302	301.195	0.50626	321.198	0.48211	341.198	0.44746	361.198	0.4657	381.198	0.44484
6.90713	0.9904	26.1515	0.92602	46.8087	0.91611	66.6782	0.87543	86.9493	0.83782	106.949	0.82814	128.267	0.77895	148.26	0.76972	167.605	0.72485	187.605	0.67238	207.605	0.65921	227.605	0.64256	247.605	0.62598	267.605	0.53777	281.196	0.5425	301.196	0.51609	321.199	0.48905	341.199	0.4489	361.199	0.46384	381.199	0.43265
6.91361	0.99122	26.1567	0.92567	46.8146	0.91727	66.6839	0.87622	86.9555	0.83236	106.955	0.8328	128.275	0.7825	148.268	0.77295	167.612	0.72872	187.612	0.67764	207.612	0.65719	227.612	0.64817	247.612	0.62377	267.612	0.53634	281.197	0.54299	301.197	0.5124	321.2	0.48074	341.2	0.44854	361.2	0.45962	381.2	0.436
6.92007	0.99277	26.162	0.92533	46.8204	0.92188	66.6897	0.87841	86.9617	0.82952	106.962	0.83338	128.282	0.7844	148.275	0.77959	167.619	0.72997	187.619	0.6797	207.619	0.65457	227.619	0.64894	247.619	0.62695	267.619	0.5384	281.198	0.53894	301.198	0.50821	321.201	0.48776	341.201	0.45194	361.201	0.46855	381.201	0.43779
6.92654	0.99497	26.1672	0.92498	46.8263	0.92665	66.6954	0.88145	86.9679	0.83621	106.968	0.83359	128.289	0.78568	148.283	0.77931	167.625	0.73033	187.625	0.68024	207.625	0.65389	227.625	0.64805	247.625	0.62781	267.625	0.53733	281.199	0.54791	301.199	0.50403	321.201	0.48882	341.201	0.44934	361.201	0.46942	381.201	0.44702
6.93301	0.99683	26.1724	0.92429	46.8322	0.92734	66.7011	0.88129	86.9741	0.83578	106.974	0.83842	128.297	0.78351	148.29	0.7825	167.632	0.73349	187.632	0.68001	207.632	0.66323	227.632	0.64544	247.632	0.6259	267.632	0.53936	281.2	0.53372	301.2	0.51711	321.202	0.47673	341.202	0.4411	361.202	0.45974	381.202	0.4303
6.93949	0.99649	26.1776	0.92506	46.838	0.92495	66.7069	0.87837	86.9803	0.83392	106.98	0.83321	128.304	0.77364	148.298	0.7778	167.639	0.72736	187.639	0.68175	207.639	0.6609	227.639	0.64479	247.639	0.6234	267.639	0.54043	281.201	0.54271	301.201	0.51251	321.203	0.48584	341.203	0.44698	361.203	0.45626	381.203	0.43015
6.94595	0.99541	26.1828	0.92746	46.8439	0.92272	66.7126	0.87695	86.9865	0.83192	106.986	0.82623	128.312	0.76873	148.305	0.77748	167.646	0.71508	187.646	0.68198	207.646	0.659	227.646	0.65326	247.646	0.62276	267.646	0.5384	281.201	0.54464	301.201	0.51546	321.204	0.47709	341.204	0.44434	361.204	0.45937	381.204	0.43654
6.95242	0.99516	26.188	0.93029	46.8498	0.92161	66.7184	0.87685	86.9927	0.82999	106.993	0.82958	128.319	0.77568	148.313	0.77535	167.653	0.71899	187.653	0.67452	207.653	0.65589	227.653	0.65857	247.653	0.63165	267.653	0.53162	281.202	0.54141	301.202	0.50609	321.205	0.48361	341.205	0.45131	361.205	0.46401	381.205	0.43799
6.95888	0.99596	26.1932	0.93258	46.8556	0.92061	66.7241	0.87502	86.9989	0.83579	106.999	0.82782	128.327	0.78657	148.32	0.77876	167.66	0.73054	187.66	0.66239	207.66	0.65685	227.66	0.65771	247.66	0.62943	267.66	0.5268	281.203	0.53741	301.203	0.50916	321.206	0.47439	341.206	0.44661	361.206	0.47268	381.206	0.44642
6.96535	0.99523	26.1985	0.93579	46.8615	0.92224	66.7298	0.87296	87.0051	0.84275	107.005	0.82722	128.334	0.78202	148.327	0.77936	167.666	0.73797	187.666	0.66125	207.666	0.65352	227.666	0.65096	247.666	0.62762	267.666	0.52872	281.204	0.55031	301.204	0.51931	321.207	0.48027	341.207	0.44826	361.207	0.47349	381.207	0.44721
6.97181	0.99422	26.2037	0.93756	46.8674	0.92455	66.7356	0.8722	87.0113	0.8462	107.011	0.82346	128.342	0.7766	148.335	0.78573	167.673	0.73235	187.673	0.6635	207.673	0.65996	227.673	0.65014	247.673	0.62466	267.673	0.53266	281.205	0.54561	301.205	0.51705	321.207	0.48114	341.207	0.44392	361.207	0.46901	381.207	0.44045
6.97828	0.99471	26.2089	0.93664	46.8733	0.92612	66.7413	0.8718	87.0175	0.84088	107.018	0.83154	128.349	0.77539	148.342	0.78383	167.68	0.73233	187.68	0.66675	207.68	0.65522	227.68	0.64367	247.68	0.62557	267.68	0.53668	281.206	0.53839	301.206	0.50514	321.208	0.47378	341.208	0.44208	361.208	0.45947	381.208	0.44272
6.98478	0.99685	26.2141	0.93583	46.8792	0.92566	66.7471	0.87188	87.0237	0.8326	107.024	0.82938	128.356	0.78199	148.35	0.78224	167.687	0.73162	187.687	0.66235	207.687	0.64811	227.687	0.64244	247.687	0.6224	267.687	0.53185	281.207	0.54923	301.207	0.51857	321.209	0.47206	341.209	0.43971	361.209	0.46162	381.209	0.4302
6.99127	0.99772	26.2194	0.93739	46.885	0.92576	66.7528	0.87332	87.0299	0.8311	107.03	0.82361	128.364	0.7792	148.357	0.78077	167.694	0.72636	187.694	0.66936	207.694	0.6478	227.694	0.64505	247.694	0.62854	267.694	0.52949	281.207	0.55225	301.207	0.51504	321.21	0.48795	341.21	0.45139	361.21	0.45952	381.21	0.43494
6.99773	0.99851	26.2246	0.93977	46.8909	0.92434	66.7585	0.87485	87.0362	0.83448	107.036	0.81536	128.371	0.77317	148.365	0.78093	167.701	0.71922	187.701	0.67283	207.701	0.65504	227.701	0.6466	247.701	0.62402	267.701	0.53197	281.208	0.53952	301.208	0.50972	321.211	0.48259	341.211	0.45004	361.211	0.46561	381.211	0.43376
7.0042	0.9989	26.2298	0.94154	46.8968	0.92127	66.7643	0.87614	87.0424	0.83892	107.042	0.81782	128.379	0.77179	148.372	0.77766	167.707	0.71957	187.707	0.67363	207.707	0.65378	227.707	0.64593	247.707	0.61725	267.707	0.53709	281.209	0.54949	301.209	0.51351	321.212	0.48156	341.212	0.44896	361.212	0.46938	381.212	0.43667
7.01066	0.99977	26.235	0.94374	46.9027	0.91622	66.77	0.87723	87.0486	0.83239	107.049	0.82685	128.386	0.78093	148.38	0.775	167.714	0.72796	187.714	0.67161	207.714	0.65416	227.714	0.64057	247.714	0.61696	267.714	0.53506	281.21	0.54839	301.21	0.51466	321.213	0.48413	341.213	0.44598	361.213	0.46809	381.213	0.43554
7.01713	0.99962	26.2402	0.9446	46.9086	0.91038	66.7758	0.87694	87.0548	0.83029	107.055	0.83336	128.394	0.78273	148.387	0.778	167.721	0.7311	187.721	0.67709	207.721	0.6527	227.721	0.63937	247.721	0.62385	267.721	0.53022	281.211	0.54657	301.211	0.50747	321.214	0.47337	341.214	0.44051	361.214	0.4589	381.214	0.4348
7.02361	1.00033	26.2454	0.94267	46.9144	0.90607	66.7815	0.87481	87.061	0.83909	107.061	0.83398	128.401	0.783	148.394	0.77833	167.728	0.72694	187.728	0.67982	207.728	0.65698	227.728	0.63809	247.728	0.62264	267.728	0.52217	281.212	0.55348	301.212	0.5202	321.214	0.47672	341.214	0.44469	361.214	0.46164	381.214	0.44523
7.03007	1.00068	26.2507	0.93826	46.9203	0.9061	66.7872	0.8742	87.0672	0.84449	107.067	0.82783	128.409	0.77423	148.402	0.78237	167.735	0.72591	187.735	0.67683	207.735	0.65721	227.735	0.6421	247.735	0.62301	267.735	0.52292	281.213	0.53996	301.213	0.51626	321.215	0.48174	341.215	0.44815	361.215	0.46611	381.215	0.44308
7.03654	1.00196	26.2559	0.93586	46.9262	0.91067	66.793	0.87597	87.0734	0.84612	107.073	0.82543	128.416	0.7717	148.409	0.77602	167.742	0.73252	187.742	0.675	207.742	0.65264	227.742	0.64791	247.742	0.62162	267.742	0.53045	281.214	0.55202	301.214	0.5042	321.217	0.48946	341.217	0.45441	361.217	0.466	381.217	0.43442
7.04301	1.00201	26.2611	0.93571	46.9321	0.91542	66.7987	0.87866	87.0796	0.8434	107.08	0.82833	128.424	0.76454	148.417	0.77087	167.748	0.7374	187.748	0.67159	207.748	0.65115	227.748	0.64589	247.748	0.6257	267.748	0.54078	281.214	0.54218	301.214	0.50505	321.217	0.47621	341.217	0.4475	361.217	0.47294	381.217	0.44869
7.04947	1.00074	26.2663	0.93628	46.938	0.91952	66.8045	0.88066	87.0858	0.84297	107.086	0.83278	128.431	0.76671	148.424	0.77105	167.755	0.73304	187.755	0.66432	207.755	0.65436	227.755	0.64455	247.755	0.62591	267.755	0.53315	281.215	0.55506	301.215	0.50713	321.218	0.48697	341.218	0.44865	361.218	0.47308	381.218	0.44616
7.05594	0.99687	26.2716	0.93552	46.9438	0.921	66.8102	0.88315	87.092	0.83505	107.092	0.82654	128.438	0.77338	148.432	0.77487	167.762	0.72232	187.762	0.66199	207.762	0.6606	227.762	0.64625	247.762	0.62156	267.762	0.52992	281.217	0.53588	301.217	0.51883	321.219	0.48616	341.219	0.44753	361.219	0.46267	381.219	0.44256
7.0624	0.99392	26.2768	0.93523	46.9497	0.92182	66.816	0.88412	87.0983	0.83767	107.098	0.81973	128.446	0.78118	148.439	0.7756	167.769	0.71483	187.769	0.6643	207.769	0.65437	227.769	0.65163	247.769	0.62014	267.769	0.53442	281.217	0.53991	301.217	0.51655	321.22	0.47646	341.22	0.44154	361.22	0.45965	381.22	0.43388
7.06888	0.99349	26.282	0.93459	46.9556	0.92095	66.8217	0.88195	87.1045	0.83343	107.105	0.82372	128.453	0.77637	148.447	0.76591	167.776	0.71784	187.776	0.67378	207.776	0.65133	227.776	0.65197	247.776	0.6232	267.776	0.5435	281.218	0.55351	301.218	0.51758	321.221	0.48084	341.221	0.44462	361.221	0.45893	381.221	0.4379
7.07535	0.99484	26.2872	0.93376	46.9615	0.92021	66.8274	0.87695	87.1107	0.83453	107.111	0.82478	128.461	0.76538	148.454	0.76639	167.783	0.72227	187.783	0.67823	207.783	0.65303	227.783	0.64279	247.783	0.62915	267.783	0.53413	281.219	0.55596	301.219	0.51482	321.222	0.48844	341.222	0.45254	361.222	0.4619	381.222	0.44613
7.08183	0.99611	26.2924	0.93291	46.9674	0.91896	66.8332	0.87425	87.1169	0.8407	107.117	0.82082	128.468	0.77087	148.462	0.76682	167.789	0.72668	187.789	0.67997	207.789	0.65856	227.789	0.64101	247.789	0.62321	267.789	0.52881	281.22	0.53897	301.22	0.50628	321.223	0.48767	341.223	0.45335	361.223	0.46957	381.223	0.4453
7.0883	0.9971	26.2977	0.93388	46.9732	0.91973	66.8389	0.87407	87.1231	0.84329	107.123	0.8117	128.476	0.78053	148.469	0.7763	167.796	0.72208	187.796	0.66971	207.796	0.65532	227.796	0.63749	247.796	0.62032	267.796	0.53018	281.221	0.55273	301.221	0.50841	321.223	0.48384	341.223	0.45014	361.223	0.47049	381.223	0.43656
7.09478	0.99837	26.3029	0.93509	46.9791	0.92016	66.8447	0.87471	87.1293	0.84197	107.129	0.81487	128.483	0.77638	148.476	0.78556	167.803	0.72307	187.803	0.66374	207.803	0.64932	227.803	0.6374	247.803	0.62194	267.803	0.53896	281.222	0.5537	301.222	0.51926	321.224	0.47256	341.224	0.43986	361.224	0.46847	381.224	0.43825
7.10125	0.9973	26.3081	0.93504	46.985	0.92016	66.8504	0.87385	87.1356	0.83593	107.136	0.81545	128.491	0.7626	148.484	0.78809	167.81	0.72483	187.81	0.66006	207.81	0.65303	227.81	0.63937	247.81	0.6272	267.81	0.5413	281.223	0.53919	301.223	0.51839	321.225	0.47709	341.225	0.44381	361.225	0.46122	381.225	0.44532
7.10771	0.99622	26.3133	0.93411	46.9909	0.92097	66.8561	0.87352	87.1418	0.84362	107.142	0.82007	128.498	0.76488	148.491	0.77777	167.817	0.7344	187.817	0.66298	207.817	0.6538	227.817	0.6499	247.817	0.62411	267.817	0.5367	281.223	0.55197	301.223	0.50756	321.226	0.47743	341.226	0.44614	361.226	0.46236	381.226	0.43497
7.11418	0.99582	26.3185	0.93375	46.9967	0.92275	66.8619	0.87281	87.148	0.8387	107.148	0.82001	128.506	0.7778	148.499	0.76568	167.824	0.72802	187.824	0.66347	207.824	0.65131	227.824	0.6547	247.824	0.6184	267.824	0.52573	281.224	0.55239	301.224	0.50638	321.227	0.47194	341.227	0.4454	361.227	0.4666	381.227	0.43383
7.12066	0.99763	26.3237	0.93397	47.0026	0.92291	66.8676	0.87187	87.1542	0.83273	107.154	0.82223	128.513	0.78179	148.506	0.76365	167.83	0.72943	187.83	0.65872	207.83	0.64689	227.83	0.64983	247.83	0.62193	267.83	0.52523	281.225	0.5524	301.225	0.51061	321.228	0.47933	341.228	0.44523	361.228	0.47156	381.228	0.43561
7.12713	0.99705	26.3289	0.93389	47.0085	0.92224	66.8734	0.87091	87.1604	0.83012	107.16	0.82095	128.52	0.77933	148.514	0.76873	167.837	0.72626	187.837	0.66133	207.837	0.65267	227.837	0.63731	247.837	0.62267	267.837	0.52576	281.226	0.55209	301.226	0.51514	321.229	0.4833	341.229	0.44766	361.229	0.46443	381.229	0.44379
7.13361	0.99556	26.3342	0.93472	47.0144	0.92248	66.8791	0.872	87.1666	0.83701	107.167	0.82031	128.528	0.77407	148.521	0.77714	167.844	0.72967	187.844	0.66498	207.844	0.6543	227.844	0.6347	247.844	0.62029	267.844	0.52683	281.227	0.55147	301.227	0.51537	321.229	0.47778	341.229	0.44325	361.229	0.46353	381.229	0.43601
7.14007	0.99238	26.3394	0.93498	47.0202	0.92175	66.8849	0.87337	87.1728	0.83723	107.173	0.82291	128.535	0.77286	148.529	0.78194	167.851	0.72818	187.851	0.67615	207.851	0.65402	227.851	0.64025	247.851	0.61609	267.851	0.52903	281.228	0.53239	301.228	0.52057	321.23	0.48045	341.23	0.44443	361.23	0.46187	381.23	0.44261
7.14654	0.99047	26.3446	0.93523	47.0261	0.91936	66.8906	0.87331	87.179	0.83651	107.179	0.82135	128.543	0.77041	148.536	0.78236	167.858	0.72821	187.858	0.67766	207.858	0.64628	227.858	0.64901	247.858	0.62159	267.858	0.53555	281.229	0.53458	301.229	0.51936	321.231	0.48051	341.231	0.45006	361.231	0.4616	381.231	0.44426
7.15304	0.98805	26.3498	0.93522	47.032	0.91676	66.8963	0.87226	87.1852	0.83912	107.185	0.82545	128.55	0.7696	148.544	0.78586	167.865	0.71716	187.865	0.68136	207.865	0.64301	227.865	0.65144	247.865	0.62314	267.865	0.53842	281.229	0.53824	301.229	0.50294	321.232	0.4776	341.232	0.44508	361.232	0.47143	381.232	0.43496
7.15951	0.98768	26.3551	0.93592	47.0379	0.91426	66.9021	0.87185	87.1915	0.83585	107.191	0.82148	128.558	0.76722	148.551	0.78157	167.871	0.71747	187.871	0.67072	207.871	0.65096	227.871	0.65431	247.871	0.62287	267.871	0.53987	281.23	0.54119	301.23	0.51915	321.233	0.47994	341.233	0.44844	361.233	0.46421	381.233	0.43386
7.16599	0.98877	26.3603	0.93565	47.0438	0.91132	66.9078	0.8721	87.1977	0.8276	107.198	0.82807	128.565	0.77041	148.558	0.77974	167.878	0.72625	187.878	0.66241	207.878	0.66139	227.878	0.64819	247.878	0.61551	267.878	0.54133	281.231	0.55082	301.231	0.51791	321.234	0.4784	341.234	0.4449	361.234	0.46891	381.234	0.43596
7.17246	0.99279	26.3655	0.93691	47.0496	0.90854	66.9136	0.87201	87.2039	0.83344	107.204	0.83318	128.573	0.76739	148.566	0.78151	167.885	0.7238	187.885	0.65153	207.885	0.6625	227.885	0.64405	247.885	0.61239	267.885	0.5412	281.232	0.54013	301.232	0.51848	321.235	0.47433	341.235	0.44107	361.235	0.46444	381.235	0.44196
7.17892	0.99555	26.3707	0.93973	47.0555	0.90755	66.9193	0.87295	87.2101	0.83524	107.21	0.83196	128.58	0.77245	148.573	0.78087	167.892	0.72063	187.892	0.66085	207.892	0.65039	227.892	0.64334	247.892	0.61996	267.892	0.53378	281.233	0.54929	301.233	0.50917	321.235	0.47465	341.235	0.44198	361.235	0.46181	381.235	0.44564
7.18539	0.99624	26.3759	0.94276	47.0614	0.90915	66.9251	0.87324	87.2163	0.84174	107.216	0.8249	128.588	0.77718	148.581	0.77723	167.899	0.7271	187.899	0.67329	207.899	0.65343	227.899	0.64233	247.899	0.6299	267.899	0.52808	281.234	0.54673	301.234	0.50638	321.236	0.48259	341.236	0.44315	361.236	0.46174	381.236	0.43721
7.19185	0.9945	26.3812	0.94509	47.0673	0.91355	66.9308	0.87353	87.2225	0.83754	107.222	0.82256	128.595	0.78161	148.588	0.77263	167.906	0.73671	187.906	0.67652	207.906	0.65787	227.906	0.63736	247.906	0.63096	267.906	0.52597	281.235	0.53814	301.235	0.50493	321.237	0.48361	341.237	0.44952	361.237	0.45655	381.237	0.44425
7.19832	0.99349	26.3864	0.94706	47.0732	0.91779	66.9365	0.87352	87.2287	0.84198	107.229	0.82804	128.602	0.77107	148.596	0.77344	167.912	0.73844	187.912	0.66846	207.912	0.65586	227.912	0.64217	247.912	0.61942	267.912	0.531	281.235	0.53908	301.235	0.50484	321.238	0.47858	341.238	0.44728	361.238	0.46643	381.238	0.43287
7.2048	0.99146	26.3916	0.94728	47.079	0.92145	66.9423	0.87431	87.2349	0.84314	107.235	0.82663	128.61	0.77757	148.603	0.76637	167.919	0.73962	187.919	0.66719	207.919	0.65434	227.919	0.64714	247.919	0.62232	267.919	0.53736	281.236	0.53731	301.236	0.51002	321.239	0.48746	341.239	0.44871	361.239	0.46708	381.239	0.43077
7.21127	0.98973	26.3968	0.94363	47.0849	0.92558	66.948	0.87401	87.2412	0.84884	107.241	0.83527	128.617	0.78381	148.611	0.77306	167.926	0.73177	187.926	0.67735	207.926	0.65594	227.926	0.65219	247.926	0.62654	267.926	0.53712	281.237	0.55075	301.237	0.51389	321.24	0.48307	341.24	0.44616	361.24	0.4606	381.24	0.43375
7.21773	0.98899	26.4021	0.93981	47.0908	0.93047	66.9538	0.87543	87.2474	0.83817	107.247	0.83306	128.625	0.79137	148.618	0.77705	167.933	0.71943	187.933	0.6803	207.933	0.6568	227.933	0.6456	247.933	0.62463	267.933	0.52957	281.238	0.55112	301.238	0.5132	321.241	0.47799	341.241	0.44667	361.241	0.46001	381.241	0.43241
7.2242	0.99043	26.4073	0.93756	47.0967	0.93223	66.9595	0.87862	87.2536	0.83125	107.254	0.83026	128.632	0.77835	148.626	0.77388	167.94	0.7196	187.94	0.68154	207.94	0.65855	227.94	0.63699	247.94	0.62318	267.94	0.5247	281.239	0.54183	301.239	0.51662	321.241	0.47451	341.241	0.44397	361.241	0.46785	381.241	0.43807
7.23066	0.99037	26.4125	0.9368	47.1026	0.93158	66.9653	0.88204	87.2598	0.83054	107.26	0.8219	128.64	0.76738	148.633	0.77359	167.947	0.72819	187.947	0.68062	207.947	0.66241	227.947	0.63537	247.947	0.62471	267.947	0.53075	281.24	0.54665	301.24	0.51643	321.242	0.47701	341.242	0.44171	361.242	0.46577	381.242	0.43584
7.23717	0.9891	26.4177	0.93434	47.1085	0.93013	66.971	0.88468	87.266	0.83036	107.266	0.82978	128.647	0.76586	148.641	0.77796	167.953	0.73369	187.953	0.68135	207.953	0.65337	227.953	0.64884	247.953	0.62553	267.953	0.53891	281.241	0.5514	301.241	0.50538	321.243	0.4816	341.243	0.44969	361.243	0.45785	381.243	0.43364
7.24365	0.98627	26.4229	0.93249	47.1143	0.92913	66.9767	0.88691	87.2722	0.82577	107.272	0.83455	128.655	0.77167	148.648	0.7761	167.96	0.72316	187.96	0.6811	207.96	0.65156	227.96	0.65464	247.96	0.62719	267.96	0.5335	281.241	0.54527	301.241	0.50289	321.244	0.47927	341.244	0.44839	361.244	0.47146	381.244	0.44571
7.25012	0.98372	26.4281	0.93075	47.1202	0.92726	66.9825	0.88715	87.2785	0.83412	107.278	0.84036	128.662	0.77613	148.655	0.77052	167.967	0.72119	187.967	0.67846	207.967	0.65886	227.967	0.64521	247.967	0.63087	267.967	0.52658	281.242	0.55318	301.242	0.50856	321.245	0.48708	341.245	0.45071	361.245	0.47083	381.245	0.44267
7.25658	0.9815	26.4334	0.92955	47.1261	0.92635	66.9882	0.88302	87.2847	0.83967	107.285	0.83922	128.67	0.77066	148.663	0.78085	167.974	0.72629	187.974	0.67133	207.974	0.65871	227.974	0.64243	247.974	0.62226	267.974	0.52778	281.243	0.55256	301.243	0.5074	321.246	0.4832	341.246	0.44967	361.246	0.46675	381.246	0.44228
7.26304	0.98163	26.4386	0.92767	47.132	0.92586	66.994	0.8787	87.2909	0.83983	107.291	0.83294	128.677	0.77664	148.67	0.78514	167.981	0.7343	187.981	0.67218	207.981	0.65674	227.981	0.63764	247.981	0.62053	267.981	0.53083	281.244	0.53736	301.244	0.51604	321.247	0.47511	341.247	0.44552	361.247	0.46979	381.247	0.44668
7.26951	0.98178	26.4438	0.92861	47.1378	0.92531	66.9997	0.87616	87.2971	0.83763	107.297	0.82955	128.685	0.77486	148.678	0.77552	167.988	0.72838	187.988	0.67855	207.988	0.65723	227.988	0.63796	247.988	0.62749	267.988	0.53315	281.245	0.53629	301.245	0.51859	321.248	0.4828	341.248	0.44864	361.248	0.46764	381.248	0.43236
7.27599	0.98253	26.449	0.93149	47.1437	0.9246	67.0054	0.87531	87.3033	0.84518	107.303	0.8287	128.692	0.78216	148.685	0.77024	167.994	0.71784	187.994	0.6843	207.994	0.66426	227.994	0.64043	247.994	0.62734	267.994	0.53042	281.246	0.55521	301.246	0.51767	321.248	0.48192	341.248	0.44534	361.248	0.46723	381.248	0.44195
7.28246	0.98361	26.4542	0.93558	47.1496	0.92452	67.0112	0.87252	87.3095	0.84264	107.309	0.83483	128.699	0.77719	148.693	0.77761	168.001	0.71626	188.001	0.67912	208.001	0.66035	228.001	0.65428	248.001	0.62547	268.001	0.53357	281.247	0.54951	301.247	0.51028	321.249	0.48655	341.249	0.44759	361.249	0.46074	381.249	0.43845
7.28892	0.98555	26.4595	0.93783	47.1555	0.92341	67.0169	0.87042	87.3157	0.83372	107.316	0.83576	128.707	0.77016	148.7	0.78272	168.008	0.71516	188.008	0.67571	208.008	0.65429	228.008	0.65357	248.008	0.62594	268.008	0.53445	281.248	0.55344	301.248	0.515	321.25	0.47115	341.25	0.44408	361.25	0.46125	381.25	0.44412
7.29539	0.98538	26.4647	0.94006	47.1613	0.92175	67.0227	0.86846	87.3219	0.82669	107.322	0.83377	128.714	0.76449	148.708	0.78464	168.015	0.71883	188.015	0.66839	208.015	0.64828	228.015	0.64694	248.015	0.63263	268.015	0.53637	281.248	0.53669	301.248	0.51392	321.251	0.48268	341.251	0.44954	361.251	0.46971	381.251	0.43559
7.30185	0.98508	26.4699	0.94111	47.1672	0.92261	67.0284	0.8671	87.3281	0.82484	107.328	0.83198	128.722	0.77461	148.715	0.78472	168.022	0.71827	188.022	0.67168	208.022	0.65105	228.022	0.64565	248.022	0.62891	268.022	0.53807	281.249	0.53942	301.249	0.51689	321.252	0.48819	341.252	0.4509	361.252	0.46703	381.252	0.43015
7.30832	0.98566	26.4751	0.94158	47.1731	0.92455	67.0342	0.86497	87.3343	0.82825	107.334	0.82135	128.729	0.78046	148.722	0.77901	168.029	0.72093	188.029	0.66891	208.029	0.65412	228.029	0.64864	248.029	0.62313	268.029	0.53259	281.25	0.5479	301.25	0.51815	321.253	0.48465	341.253	0.45081	361.253	0.46526	381.253	0.43886
7.31478	0.98872	26.4804	0.93906	47.179	0.92488	67.0399	0.86604	87.3406	0.83925	107.341	0.82565	128.737	0.77448	148.73	0.77312	168.035	0.71688	188.035	0.66326	208.035	0.65166	228.035	0.65095	248.035	0.61741	268.035	0.53363	281.251	0.54729	301.251	0.50551	321.254	0.4716	341.254	0.44002	361.254	0.46991	381.254	0.44343
7.32129	0.9915	26.4856	0.93569	47.1849	0.92323	67.0457	0.86929	87.3468	0.84107	107.347	0.83051	128.744	0.76962	148.737	0.76999	168.042	0.71776	188.042	0.66083	208.042	0.65377	228.042	0.64828	248.042	0.62005	268.042	0.53096	281.252	0.54845	301.252	0.51665	321.254	0.48837	341.254	0.45147	361.254	0.46055	381.254	0.43416
7.32775	0.99414	26.4908	0.93202	47.1908	0.92353	67.0514	0.87392	87.353	0.83282	107.353	0.83293	128.752	0.76933	148.745	0.77625	168.049	0.7236	188.049	0.6634	208.049	0.6527	228.049	0.6526	248.049	0.62297	268.049	0.53472	281.253	0.54202	301.253	0.51868	321.255	0.47491	341.255	0.44303	361.255	0.46733	381.255	0.4447
7.33424	0.99636	26.496	0.9302	47.1966	0.92406	67.0571	0.87647	87.3592	0.82296	107.359	0.82766	128.759	0.76864	148.752	0.78365	168.056	0.72534	188.056	0.66989	208.056	0.65286	228.056	0.64637	248.056	0.62063	268.056	0.52771	281.254	0.53918	301.254	0.51689	321.256	0.48104	341.256	0.44472	361.256	0.46464	381.256	0.44269
7.3407	0.99969	26.5012	0.92872	47.2025	0.92475	67.0629	0.87899	87.3654	0.83104	107.365	0.8292	128.767	0.76552	148.76	0.78686	168.063	0.7273	188.063	0.66942	208.063	0.64679	228.063	0.64177	248.063	0.62264	268.063	0.52289	281.254	0.5528	301.254	0.50764	321.257	0.47622	341.257	0.446	361.257	0.4601	381.257	0.43657
7.34717	1.00113	26.5065	0.92764	47.2084	0.9257	67.0686	0.88018	87.3716	0.84153	107.372	0.83066	128.774	0.77138	148.767	0.7747	168.07	0.72984	188.07	0.669	208.07	0.65006	228.07	0.6342	248.07	0.62162	268.07	0.51929	281.255	0.54893	301.255	0.51821	321.258	0.4822	341.258	0.44593	361.258	0.47001	381.258	0.44646
7.35365	1.00086	26.5117	0.92693	47.2143	0.92848	67.0744	0.88071	87.3778	0.84725	107.378	0.82125	128.781	0.7796	148.775	0.77146	168.076	0.73435	188.076	0.66162	208.076	0.64926	228.076	0.64254	248.076	0.62177	268.076	0.53309	281.256	0.55134	301.256	0.5191	321.259	0.47906	341.259	0.44373	361.259	0.46091	381.259	0.4345
7.36011	0.99916	26.5169	0.92772	47.2201	0.92972	67.0801	0.87786	87.3841	0.8442	107.384	0.82552	128.789	0.7788	148.782	0.7799	168.083	0.72751	188.083	0.66839	208.083	0.65214	228.083	0.64445	248.083	0.61599	268.083	0.53704	281.257	0.55058	301.257	0.50819	321.26	0.47694	341.26	0.44523	361.26	0.45977	381.26	0.4338
7.36658	0.99871	26.5221	0.92938	47.226	0.92842	67.0858	0.87405	87.3903	0.84626	107.39	0.82374	128.796	0.76978	148.79	0.78781	168.09	0.72623	188.09	0.67104	208.09	0.65181	228.09	0.64055	248.09	0.61911	268.09	0.53715	281.258	0.54924	301.258	0.50525	321.26	0.47771	341.26	0.44234	361.26	0.46661	381.26	0.4411
7.37304	0.99694	26.5273	0.93141	47.2319	0.92637	67.0916	0.86989	87.3965	0.84132	107.396	0.82854	128.804	0.76404	148.797	0.77711	168.097	0.72495	188.097	0.67519	208.097	0.6544	228.097	0.63358	248.097	0.61834	268.097	0.52988	281.259	0.54956	301.259	0.51102	321.261	0.4839	341.261	0.44683	361.261	0.46075	381.261	0.44631
7.37951	0.99502	26.5326	0.9345	47.2377	0.9255	67.0973	0.86784	87.4027	0.83831	107.403	0.8241	128.811	0.7664	148.804	0.77198	168.104	0.72263	188.104	0.67097	208.104	0.6526	228.104	0.6376	248.104	0.62109	268.104	0.54143	281.26	0.54486	301.26	0.51705	321.262	0.48601	341.262	0.44806	361.262	0.46086	381.262	0.43453
7.38597	0.99251	26.5378	0.93784	47.2437	0.92483	67.1031	0.86616	87.4089	0.82796	107.409	0.83352	128.819	0.76451	148.812	0.77665	168.111	0.72361	188.111	0.66554	208.111	0.65588	228.111	0.638	248.111	0.62078	268.111	0.53789	281.26	0.53857	301.26	0.5184	321.263	0.47557	341.263	0.44053	361.263	0.46262	381.263	0.4431
7.39244	0.99149	26.543	0.93923	47.2495	0.92351	67.1088	0.86494	87.4151	0.82824	107.415	0.8309	128.826	0.77104	148.819	0.78317	168.117	0.72426	188.117	0.66827	208.117	0.65799	228.117	0.64356	248.117	0.62324	268.117	0.52948	281.261	0.54201	301.261	0.5138	321.264	0.483	341.264	0.45127	361.264	0.45882	381.264	0.44318
7.3989	0.98943	26.5482	0.93904	47.2554	0.92398	67.1146	0.86414	87.4213	0.82903	107.421	0.83322	128.834	0.77723	148.827	0.78494	168.124	0.73137	188.124	0.67455	208.124	0.66119	228.124	0.65047	248.124	0.62153	268.124	0.52366	281.262	0.55106	301.262	0.50963	321.265	0.48674	341.265	0.45228	361.265	0.47339	381.265	0.44697
7.40541	0.98799	26.5535	0.93943	47.2613	0.92547	67.1203	0.86504	87.4275	0.84246	107.428	0.83024	128.841	0.78486	148.834	0.7789	168.131	0.73253	188.131	0.6772	208.131	0.65979	228.131	0.65727	248.131	0.62464	268.131	0.52976	281.263	0.55061	301.263	0.50726	321.266	0.48542	341.266	0.4469	361.266	0.46898	381.266	0.43474
7.41187	0.98769	26.5587	0.9399	47.2672	0.92527	67.126	0.86691	87.4338	0.84872	107.434	0.83189	128.849	0.77997	148.842	0.7752	168.138	0.73245	188.138	0.67328	208.138	0.66471	228.138	0.65347	248.138	0.62666	268.138	0.53656	281.264	0.54279	301.264	0.50492	321.266	0.47939	341.266	0.44652	361.266	0.45933	381.266	0.43463
7.41836	0.99006	26.5639	0.93937	47.2731	0.92309	67.1318	0.86921	87.44	0.84911	107.44	0.83067	128.856	0.78012	148.849	0.77678	168.145	0.72523	188.145	0.67148	208.145	0.66003	228.145	0.65329	248.145	0.6297	268.145	0.54025	281.265	0.54174	301.265	0.51229	321.267	0.48104	341.267	0.44534	361.267	0.46683	381.267	0.44271
7.42482	0.99318	26.5691	0.93839	47.2789	0.92212	67.1375	0.8727	87.4462	0.84106	107.446	0.83565	128.863	0.77486	148.857	0.78002	168.152	0.73019	188.152	0.6662	208.152	0.65345	228.152	0.64982	248.152	0.62837	268.152	0.53703	281.266	0.53848	301.266	0.51935	321.268	0.48381	341.268	0.44638	361.268	0.46102	381.268	0.43468
7.43131	0.9971	26.5743	0.93712	47.2848	0.92271	67.1433	0.87648	87.4524	0.83412	107.452	0.84044	128.871	0.76546	148.864	0.77382	168.158	0.72346	188.158	0.66391	208.158	0.65213	228.158	0.64834	248.158	0.63305	268.158	0.53348	281.266	0.54742	301.266	0.51949	321.269	0.485	341.269	0.44625	361.269	0.45954	381.269	0.43192
7.43777	0.99993	26.5795	0.93533	47.2907	0.9221	67.149	0.87805	87.4586	0.83743	107.459	0.83125	128.878	0.75414	148.872	0.76838	168.165	0.72078	188.165	0.66833	208.165	0.65833	228.165	0.64405	248.165	0.6286	268.165	0.53274	281.267	0.55164	301.267	0.51352	321.27	0.47743	341.27	0.44556	361.27	0.46084	381.27	0.44746
7.44429	1.00035	26.5847	0.93523	47.2966	0.92151	67.1547	0.87784	87.4648	0.83932	107.465	0.82394	128.886	0.76838	148.879	0.77689	168.172	0.71795	188.172	0.66433	208.172	0.66076	228.172	0.6489	248.172	0.62233	268.172	0.52842	281.268	0.54094	301.268	0.51823	321.271	0.48066	341.271	0.44366	361.271	0.46632	381.271	0.43886
7.45076	0.99751	26.59	0.93753	47.3024	0.92221	67.1605	0.87827	87.471	0.83218	107.471	0.82724	128.893	0.77439	148.887	0.78072	168.179	0.72175	188.179	0.66194	208.179	0.65314	228.179	0.65285	248.179	0.62108	268.179	0.52864	281.269	0.5506	301.269	0.52069	321.272	0.48672	341.272	0.44815	361.272	0.45993	381.272	0.44512
7.45728	0.99368	26.5952	0.9416	47.3083	0.92393	67.1662	0.87881	87.4772	0.82924	107.477	0.83793	128.901	0.77057	148.894	0.77981	168.186	0.71411	188.186	0.65823	208.186	0.65096	228.186	0.65427	248.186	0.62698	268.186	0.52966	281.27	0.54439	301.27	0.51506	321.273	0.47308	341.273	0.44105	361.273	0.46134	381.273	0.43944
7.46381	0.98976	26.6004	0.94547	47.3142	0.92281	67.1719	0.87821	87.4834	0.83301	107.483	0.82939	128.908	0.76106	148.901	0.77127	168.193	0.71346	188.193	0.65969	208.193	0.65877	228.193	0.65036	248.193	0.6293	268.193	0.53265	281.271	0.53619	301.271	0.51631	321.273	0.48133	341.273	0.44908	361.273	0.46326	381.273	0.44609
7.47027	0.98652	26.6057	0.94802	47.3201	0.91962	67.1777	0.8771	87.4896	0.82831	107.49	0.81847	128.916	0.76395	148.909	0.76872	168.199	0.71615	188.199	0.66184	208.199	0.66262	228.199	0.64385	248.199	0.62204	268.199	0.52324	281.272	0.53777	301.272	0.51975	321.274	0.47714	341.274	0.44529	361.274	0.46933	381.274	0.4394
7.47681	0.98398	26.6109	0.94777	47.3259	0.9167	67.1835	0.87566	87.4958	0.83022	107.496	0.81733	128.923	0.7696	148.916	0.76578	168.206	0.72125	188.206	0.66706	208.206	0.65784	228.206	0.64115	248.206	0.61996	268.206	0.5286	281.273	0.5415	301.273	0.51147	321.275	0.47759	341.275	0.44388	361.275	0.46543	381.275	0.43525
7.48332	0.9828	26.6161	0.94593	47.3318	0.91646	67.1892	0.87364	87.5021	0.83424	107.502	0.82855	128.93	0.77729	148.924	0.77048	168.213	0.72488	188.213	0.67128	208.213	0.65815	228.213	0.64533	248.213	0.6274	268.213	0.53601	281.273	0.53655	301.273	0.50631	321.276	0.4758	341.276	0.44513	361.276	0.46397	381.276	0.4458
7.48984	0.98361	26.6213	0.94351	47.3377	0.91749	67.195	0.87352	87.5083	0.83591	107.508	0.83563	128.938	0.783	148.931	0.77172	168.22	0.71944	188.22	0.66867	208.22	0.65807	228.22	0.6451	248.22	0.63107	268.22	0.53983	281.274	0.53505	301.274	0.50883	321.277	0.4868	341.277	0.452	361.277	0.46631	381.277	0.4337
7.49631	0.98569	26.6266	0.94027	47.3436	0.91912	67.2007	0.87613	87.5145	0.83164	107.515	0.83352	128.945	0.77843	148.939	0.77125	168.227	0.72223	188.227	0.66181	208.227	0.65533	228.227	0.64195	248.227	0.62651	268.227	0.53832	281.275	0.55319	301.275	0.50534	321.278	0.489	341.278	0.45414	361.278	0.46988	381.278	0.44304
7.50277	0.98832	26.6318	0.93642	47.3495	0.9212	67.2064	0.88073	87.5207	0.8375	107.521	0.82029	128.953	0.77318	148.946	0.76865	168.234	0.7204	188.234	0.66712	208.234	0.64561	228.234	0.6379	248.234	0.62681	268.234	0.53665	281.276	0.53792	301.276	0.51636	321.279	0.47827	341.279	0.44817	361.279	0.46927	381.279	0.4293
7.50924	0.99036	26.637	0.93365	47.3554	0.92302	67.2122	0.88511	87.5269	0.83522	107.527	0.82177	128.96	0.77182	148.954	0.77319	168.24	0.72224	188.24	0.67851	208.24	0.65091	228.24	0.63713	248.24	0.62674	268.24	0.54123	281.277	0.53589	301.277	0.51815	321.279	0.47895	341.279	0.4454	361.279	0.47064	381.279	0.4381
7.51576	0.99363	26.6423	0.93248	47.3613	0.92169	67.218	0.888	87.5332	0.83466	107.533	0.82496	128.968	0.76789	148.961	0.7794	168.247	0.72231	188.247	0.67874	208.247	0.64653	228.247	0.6308	248.247	0.62412	268.247	0.53989	281.278	0.54319	301.278	0.50526	321.28	0.4821	341.28	0.44686	361.28	0.46465	381.28	0.44079
7.52228	0.99695	26.6475	0.93201	47.3672	0.91921	67.2237	0.88772	87.5394	0.83692	107.539	0.83449	128.975	0.76664	148.969	0.78267	168.254	0.7242	188.254	0.66296	208.254	0.64972	228.254	0.63109	248.254	0.61487	268.254	0.5356	281.279	0.54862	301.279	0.51282	321.281	0.47543	341.281	0.44342	361.281	0.46191	381.281	0.42898
7.52881	1.00014	26.6528	0.93218	47.3731	0.91812	67.2295	0.88563	87.5456	0.84223	107.546	0.82296	128.983	0.76946	148.976	0.78461	168.261	0.7244	188.261	0.65599	208.261	0.65089	228.261	0.63808	248.261	0.61991	268.261	0.52825	281.279	0.53414	301.279	0.50686	321.282	0.47776	341.282	0.44565	361.282	0.46379	381.282	0.43695
7.53535	1.00129	26.658	0.93377	47.379	0.91954	67.2353	0.8829	87.5519	0.84741	107.552	0.82193	128.99	0.7764	148.984	0.78798	168.268	0.72503	188.268	0.65597	208.268	0.65476	228.268	0.6479	248.268	0.61575	268.268	0.5288	281.28	0.54683	301.28	0.50419	321.283	0.48923	341.283	0.45389	361.283	0.46647	381.283	0.4406
7.54183	1.00134	26.6633	0.93637	47.3849	0.91968	67.2411	0.87923	87.5581	0.84688	107.558	0.81857	128.998	0.77557	148.991	0.77939	168.275	0.72592	188.275	0.65978	208.275	0.65017	228.275	0.64965	248.275	0.61878	268.275	0.53457	281.281	0.54161	301.281	0.51094	321.284	0.47767	341.284	0.44408	361.284	0.47129	381.284	0.44425
7.54836	1.00002	26.6685	0.9388	47.3909	0.92028	67.2468	0.87487	87.5644	0.83624	107.564	0.82039	129.005	0.77793	148.999	0.77406	168.282	0.71724	188.282	0.66239	208.282	0.65286	228.282	0.64657	248.282	0.61989	268.282	0.53887	281.282	0.53681	301.282	0.51723	321.285	0.48291	341.285	0.449	361.285	0.46328	381.285	0.44043
7.55484	0.99839	26.6737	0.93983	47.3968	0.92094	67.2526	0.87174	87.5707	0.83283	107.571	0.81405	129.013	0.78342	149.006	0.77203	168.289	0.71604	188.289	0.65913	208.289	0.66229	228.289	0.63919	248.289	0.62358	268.289	0.53545	281.283	0.53804	301.283	0.50659	321.285	0.47658	341.285	0.4424	361.285	0.46682	381.285	0.43642
7.56132	0.99584	26.679	0.9397	47.4027	0.92118	67.2584	0.87042	87.5769	0.84284	107.577	0.81752	129.02	0.78273	149.014	0.77768	168.295	0.71778	188.295	0.66096	208.295	0.66733	228.295	0.645	248.295	0.61921	268.295	0.53111	281.284	0.54513	301.284	0.51503	321.286	0.48334	341.286	0.44584	361.286	0.45945	381.286	0.43193
7.56779	0.99296	26.6842	0.94018	47.4085	0.91953	67.2641	0.86989	87.5832	0.84239	107.583	0.82237	129.028	0.7775	149.021	0.77991	168.302	0.71609	188.302	0.67281	208.302	0.66643	228.302	0.64245	248.302	0.62177	268.302	0.52235	281.285	0.54434	301.285	0.51948	321.287	0.4873	341.287	0.44733	361.287	0.46133	381.287	0.44457
7.57427	0.98966	26.6895	0.9409	47.4144	0.92052	67.2699	0.87008	87.5893	0.83656	107.589	0.81919	129.035	0.77475	149.029	0.78562	168.309	0.71385	188.309	0.6744	208.309	0.66606	228.309	0.63866	248.309	0.63075	268.309	0.52624	281.285	0.53872	301.285	0.51371	321.288	0.47573	341.288	0.44306	361.288	0.45898	381.288	0.43943
7.58082	0.98644	26.6947	0.94081	47.4203	0.92412	67.2756	0.87187	87.5956	0.83274	107.596	0.81632	129.043	0.77143	149.036	0.78228	168.316	0.7114	188.316	0.66434	208.316	0.66406	228.316	0.62806	248.316	0.63556	268.316	0.52934	281.286	0.55195	301.286	0.5134	321.289	0.48307	341.289	0.44558	361.289	0.4642	381.289	0.44486
7.58734	0.98446	26.7	0.93925	47.4263	0.92738	67.2814	0.87481	87.6018	0.83943	107.602	0.82539	129.05	0.769	149.043	0.77056	168.323	0.71569	188.323	0.65733	208.323	0.66073	228.323	0.63925	248.323	0.6347	268.323	0.53769	281.287	0.54976	301.287	0.50969	321.29	0.47975	341.29	0.44799	361.29	0.46123	381.29	0.44534
7.59382	0.98621	26.7052	0.93863	47.4322	0.92643	67.2872	0.87757	87.608	0.83991	107.608	0.82627	129.058	0.7682	149.051	0.76546	168.33	0.71419	188.33	0.65942	208.33	0.65197	228.33	0.64746	248.33	0.63434	268.33	0.53324	281.288	0.53868	301.288	0.50314	321.291	0.47704	341.291	0.44713	361.291	0.46813	381.291	0.43559
7.60031	0.99105	26.7105	0.93742	47.4381	0.92295	67.293	0.87873	87.6143	0.84284	107.614	0.82395	129.065	0.76763	149.058	0.76553	168.337	0.71885	188.337	0.65414	208.337	0.65014	228.337	0.65461	248.337	0.63244	268.337	0.53605	281.289	0.5389	301.289	0.51018	321.291	0.48551	341.291	0.44983	361.291	0.47016	381.291	0.43962
7.60689	0.99663	26.7157	0.93538	47.444	0.91934	67.2988	0.87859	87.6205	0.83848	107.621	0.82962	129.073	0.76837	149.066	0.77104	168.343	0.71547	188.343	0.66217	208.343	0.65437	228.343	0.645	248.343	0.62927	268.343	0.53277	281.29	0.55051	301.29	0.51714	321.292	0.4815	341.292	0.44602	361.292	0.46731	381.292	0.44552
7.61336	0.99926	26.721	0.9325	47.4499	0.91736	67.3046	0.87913	87.6268	0.83849	107.627	0.83275	129.08	0.77603	149.073	0.78125	168.35	0.71723	188.35	0.66496	208.35	0.66354	228.35	0.64548	248.35	0.62092	268.35	0.52899	281.291	0.54975	301.291	0.51731	321.293	0.48963	341.293	0.45279	361.293	0.46115	381.293	0.43061
7.61988	0.99751	26.7262	0.93182	47.4558	0.91653	67.3103	0.87994	87.633	0.83876	107.633	0.83014	129.088	0.78156	149.081	0.77263	168.357	0.71249	188.357	0.66059	208.357	0.66803	228.357	0.6479	248.357	0.61918	268.357	0.52343	281.291	0.53568	301.291	0.50876	321.294	0.48589	341.294	0.44729	361.294	0.46813	381.294	0.44193
7.62642	0.99235	26.7314	0.93283	47.4617	0.918	67.3161	0.87984	87.6393	0.83982	107.639	0.82841	129.095	0.78361	149.088	0.76259	168.364	0.72088	188.364	0.66034	208.364	0.65983	228.364	0.6465	248.364	0.62321	268.364	0.5241	281.292	0.53552	301.292	0.51803	321.295	0.47805	341.295	0.44578	361.295	0.45899	381.295	0.43147
7.63289	0.98845	26.7367	0.93536	47.4676	0.92158	67.3218	0.87807	87.6456	0.83418	107.646	0.83338	129.103	0.78134	149.096	0.78521	168.371	0.72662	188.371	0.67274	208.371	0.65089	228.371	0.64198	248.371	0.63194	268.371	0.52396	281.293	0.53904	301.293	0.51125	321.296	0.48037	341.296	0.44833	361.296	0.46666	381.296	0.44196
7.63943	0.98834	26.742	0.93886	47.4735	0.92417	67.3276	0.87737	87.6518	0.83709	107.652	0.82344	129.11	0.78344	149.103	0.77211	168.378	0.73525	188.378	0.67626	208.378	0.64905	228.378	0.64628	248.378	0.63621	268.378	0.52269	281.294	0.54893	301.294	0.50633	321.297	0.48067	341.297	0.4432	361.297	0.46825	381.297	0.4362
7.6459	0.99057	26.7472	0.94338	47.4794	0.92303	67.3334	0.87601	87.658	0.84302	107.658	0.82481	129.118	0.77524	149.111	0.78361	168.385	0.73668	188.385	0.67359	208.385	0.65919	228.385	0.65503	248.385	0.6284	268.385	0.52363	281.295	0.54869	301.295	0.50376	321.298	0.47498	341.298	0.44558	361.298	0.45889	381.298	0.44475
7.65242	0.99195	26.7524	0.94787	47.4853	0.92094	67.3392	0.8737	87.6642	0.83985	107.664	0.82174	129.125	0.77552	149.118	0.76106	168.391	0.72779	188.391	0.67061	208.391	0.65943	228.391	0.64648	248.391	0.6199	268.391	0.52756	281.296	0.54209	301.296	0.51112	321.298	0.47175	341.298	0.44339	361.298	0.46867	381.298	0.43646
7.6589	0.99214	26.7577	0.95086	47.4912	0.91946	67.3449	0.87044	87.6705	0.83153	107.67	0.82087	129.133	0.76954	149.126	0.77235	168.398	0.72292	188.398	0.67186	208.398	0.65583	228.398	0.6439	248.398	0.61814	268.398	0.52803	281.297	0.53977	301.297	0.52053	321.299	0.47477	341.299	0.44542	361.299	0.4692	381.299	0.44408
7.66537	0.99191	26.763	0.95111	47.4971	0.91889	67.3507	0.86967	87.6767	0.83253	107.677	0.81696	129.14	0.76364	149.133	0.77269	168.405	0.7186	188.405	0.66931	208.405	0.65394	228.405	0.64383	248.405	0.6278	268.405	0.52708	281.298	0.54933	301.298	0.50574	321.3	0.48368	341.3	0.44734	361.3	0.46941	381.3	0.44086
7.67185	0.99116	26.7682	0.94703	47.5031	0.91786	67.3565	0.87081	87.683	0.83488	107.683	0.81824	129.148	0.75729	149.141	0.77156	168.412	0.72159	188.412	0.6731	208.412	0.6513	228.412	0.64026	248.412	0.62802	268.412	0.52153	281.298	0.55001	301.298	0.51737	321.301	0.48477	341.301	0.44919	361.301	0.4628	381.301	0.43797
7.6784	0.99051	26.7735	0.94043	47.509	0.91809	67.3622	0.87367	87.6892	0.83171	107.689	0.82208	129.155	0.76135	149.148	0.76982	168.419	0.72319	188.419	0.66212	208.419	0.65532	228.419	0.6397	248.419	0.6246	268.419	0.52782	281.299	0.54341	301.299	0.51497	321.302	0.48628	341.302	0.44991	361.302	0.46417	381.302	0.43137
7.68496	0.99209	26.7787	0.93415	47.5149	0.91685	67.368	0.87763	87.6955	0.83594	107.696	0.82818	129.163	0.755291	149.156	0.77169	168.426	0.72233	188.426	0.66591	208.426	0.65452	228.426	0.64471	248.426	0.6228	268.426	0.53664	281.3	0.53752	301.3	0.50908	321.303	0.48076	341.303	0.44524	361.303	0.465	381.303	0.43698
7.69144	0.99536	26.784	0.93061	47.5209	0.91693	67.3738	0.88274	87.7017	0.83855	107.702	0.83351	129.17	0.749298	149.163	0.77825	168.433	0.72162	188.433	0.67745	208.433	0.65545	228.433	0.65286	248.433	0.62029	268.433	0.54415	281.301	0.5438	301.301	0.51556	321.304	0.48496	341.304	0.44532	361.304	0.46229	381.304	0.44083
7.69799	0.99709	26.7892	0.92976	47.5267	0.91803	67.3796	0.88782	87.708	0.84279	107.708	0.82498	129.178	0.743182	149.171	0.76986	168.44	0.73202	188.44	0.66647	208.44	0.6499	228.44	0.64309	248.44	0.62411	268.44	0.53835	281.302	0.5479	301.302	0.50972	321.304	0.47805	341.304	0.44084	361.304	0.45838	381.304	0.44434
7.70447	0.99551	26.7945	0.93256	47.5327	0.91997	67.3854	0.89121	87.7143	0.8377	107.714	0.81733	129.185	0.757114	149.178	0.76529	168.447	0.71982	188.447	0.68549	208.447	0.65761	228.447	0.63532	248.447	0.62336	268.447	0.53629	281.303	0.54484	301.303	0.50477	321.305	0.47979	341.305	0.44395	361.305	0.45426	381.305	0.43023
7.71097	0.99298	26.7997	0.93788	47.5385	0.91839	67.3911	0.89149	87.7205	0.83584	107.72	0.81847	129.193	0.731518	149.186	0.77156	168.454	0.72852	188.454	0.68852	208.453	0.65655	228.453	0.63465	248.453	0.62423	268.453	0.5367	281.304	0.54934	301.304	0.50912	321.306	0.47416	341.306	0.44407	361.306	0.4597	381.306	0.43538
7.71744	0.99205	26.8049	0.94313	47.5445	0.91721	67.3969	0.88688	87.7267	0.82721	107.727	0.82584	129.2	0.738552	149.193	0.77268	168.461	0.72587	188.461	0.65543	208.46	0.65273	228.46	0.64375	248.46	0.61896	268.46	0.53526	281.304	0.54013	301.304	0.50615	321.307	0.47884	341.307	0.44428	361.307	0.46577	381.307	0.43269
7.72394	0.99292	26.8101	0.94533	47.5504	0.9158	67.4027	0.87941	87.733	0.83327	107.733	0.83526	129.208	0.750111	149.201	0.78026	168.468	0.73359	188.468	0.64523	208.467	0.65265	228.467	0.64855	248.467	0.6225	268.467	0.53162	281.305	0.53788	301.305	0.51416	321.308	0.48202	341.308	0.44744	361.308	0.46233	381.308	0.44013
7.73045	0.9934	26.8154	0.94492	47.5562	0.91288	67.4084	0.87231	87.7392	0.85009	107.739	0.83621	129.215	0.730521	149.208	0.77126	168.475	0.72698	188.475	0.66923	208.474	0.65385	228.474	0.65143	248.474	0.63241	268.474	0.52512	281.306	0.53598	301.306	0.51441	321.309	0.48463	341.309	0.4473	361.309	0.46381	381.309	0.43225
7.73693	0.99238	26.8207	0.94252	47.5621	0.91023	67.4142	0.8683	--	--	--	--	--	--	--	--	--	--	--	--	--	--	--	--	--	--	--	--	281.307	0.54653	301.307	0.51495	321.31	0.47633	341.31	0.44406	361.31	0.46238	381.31	0.44184
7.74345	0.99138	26.8259	0.93922	47.5681	0.91246	67.42	0.86734	--	--	--	--	--	--	--	--	--	--	--	--	--	--	--	--	--	--	--	--	281.308	0.55132	301.308	0.50695	321.31	0.47856	341.31	0.44447	361.31	0.46417	381.31	0.43734
7.74994	0.99073	26.8312	0.9357	47.574	0.91616	67.4258	0.8705	--	--	--	--	--	--	--	--	--	--	--	--	--	--	--	--	--	--	--	--	281.309	0.54564	301.309	0.51678	321.311	0.47851	341.311	0.44545	361.311	0.46368	381.311	0.44358
7.7564	0.9898	26.8364	0.93334	47.5799	0.91734	67.4315	0.87653	--	--	--	--	--	--	--	--	--	--	--	--	--	--	--	--	--	--	--	--	281.31	0.54298	301.31	0.51067	321.312	0.47196	341.312	0.4402	361.312	0.4646	381.312	0.43737
7.76289	0.98841	26.8417	0.9312	47.5859	0.91873	67.4373	0.88246	--	--	--	--	--	--	--	--	--	--	--	--	--	--	--	--	--	--	--	--	281.31	0.54512	301.31	0.50281	321.313	0.47958	341.313	0.44876	361.313	0.46032	381.313	0.43312
7.76937	0.98887	26.8469	0.92864	47.5918	0.92122	67.4431	0.88496	--	--	--	--	--	--	--	--	--	--	--	--	--	--	--	--	--	--	--	--	281.311	0.55184	301.311	0.51839	321.314	0.48655	341.314	0.45177	361.314	0.47144	381.314	0.44373
7.77586	0.98966	26.8522	0.92628	47.5977	0.92289	67.4489	0.88448	--	--	--	--	--	--	--	--	--	--	--	--	--	--	--	--	--	--	--	--	281.312	0.53527	301.312	0.50232	321.315	0.47967	341.315	0.44883	361.315	0.47017	381.315	0.44558
7.78232	0.98847	26.8574	0.92505	47.6035	0.92327	67.4546	0.88177	--	--	--	--	--	--	--	--	--	--	--	--	--	--	--	--	--	--	--	--	281.313	0.53933	301.313	0.51388	321.316	0.48707	341.316	0.45127	361.316	0.4719	381.316	0.44596
7.78879	0.9846	26.8626	0.92483	47.6094	0.92371	67.4604	0.87804	--	--	--	--	--	--	--	--	--	--	--	--	--	--	--	--	--	--	--	--	281.314	0.54143	301.314	0.51431	321.317	0.48304	341.317	0.45027	361.317	0.46788	381.317	0.44203
7.79525	0.98191	26.8679	0.9268	47.6153	0.92113	67.4661	0.87406	--	--	--	--	--	--	--	--	--	--	--	--	--	--	--	--	--	--	--	--	281.315	0.53856	301.315	0.51663	321.317	0.48649	341.317	0.4517	361.317	0.47065	381.317	0.44357
7.80176	0.98126	26.8731	0.932	47.6212	0.91617	67.4719	0.87139	--	--	--	--	--	--	--	--	--	--	--	--	--	--	--	--	--	--	--	--	281.316	0.54004	301.316	0.51498	321.318	0.47942	341.318	0.44334	361.318	0.46684	381.318	0.42828
7.80822	0.98152	26.8783	0.93811	47.6272	0.91205	67.4777	0.86897	--	--	--	--	--	--	--	--	--	--	--	--	--	--	--	--	--	--	--	--	281.317	0.54955	301.317	0.50725	321.319	0.47609	341.319	0.44629	361.319	0.45888	381.319	0.43566
7.81472	0.98088	26.8836	0.94275	47.6331	0.9111	67.4834	0.86607	--	--	--	--	--	--	--	--	--	--	--	--	--	--	--	--	--	--	--	--	281.317	0.54439	301.317	0.50683	321.32	0.4747	341.32	0.44625	361.32	0.47016	381.32	0.4433
7.82121	0.98015	26.8888	0.94522	47.6389	0.91189	67.4892	0.86341	--	--	--	--	--	--	--	--	--	--	--	--	--	--	--	--	--	--	--	--	281.318	0.53469	301.318	0.51005	321.321	0.48403	341.321	0.45116	361.321	0.47118	381.321	0.44074
7.82769	0.97917	26.894	0.94598	47.6448	0.91531	67.4949	0.86201	--	--	--	--	--	--	--	--	--	--	--	--	--	--	--	--	--	--	--	--	281.319	0.53857	301.319	0.50046	321.322	0.47238	341.322	0.43882	361.322	0.471	381.322	0.44158
7.83418	0.97791	26.8992	0.94471	47.6507	0.91988	67.5007	0.86176	--	--	--	--	--	--	--	--	--	--	--	--	--	--	--	--	--	--	--	--	281.32	0.53744	301.32	0.50208	321.323	0.4833	341.323	0.45071	361.323	0.45892	381.323	0.44343
7.84066	0.97675	26.9045	0.94275	47.6566	0.92299	67.5064	0.86399	--	--	--	--	--	--	--	--	--	--	--	--	--	--	--	--	--	--	--	--	281.321	0.53819	301.321	0.51453	321.324	0.48225	341.324	0.45096	361.324	0.46926	381.324	0.43291
7.84715	0.9767	26.9097	0.93961	47.6625	0.92336	67.5122	0.86988	--	--	--	--	--	--	--	--	--	--	--	--	--	--	--	--	--	--	--	--	281.322	0.53423	301.322	0.50841	321.324	0.48821	341.324	0.45049	361.324	0.47242	381.324	0.44075
7.85363	0.97716	26.9149	0.93575	47.6683	0.92315	67.5179	0.87679	--	--	--	--	--	--	--	--	--	--	--	--	--	--	--	--	--	--	--	--	281.323	0.54308	301.323	0.50239	321.325	0.47257	341.325	0.44535	361.325	0.46274	381.325	0.42999
7.8601	0.97778	26.9201	0.93218	47.6742	0.92159	67.5236	0.88203	--	--	--	--	--	--	--	--	--	--	--	--	--	--	--	--	--	--	--	--	281.324	0.55305	301.324	0.512	321.326	0.47365	341.326	0.4457	361.326	0.47074	381.326	0.43554
7.86656	0.97849	26.9254	0.93073	47.6801	0.91798	67.5294	0.88483	--	--	--	--	--	--	--	--	--	--	--	--	--	--	--	--	--	--	--	--	281.324	0.54659	301.324	0.51002	321.327	0.47425	341.327	0.44205	361.327	0.46976	381.327	0.4329
7.87306	0.97997	26.9306	0.93075	47.686	0.9138	67.5352	0.88569	--	--	--	--	--	--	--	--	--	--	--	--	--	--	--	--	--	--	--	--	281.325	0.53727	301.325	0.50571	321.328	0.47796	341.328	0.44719	361.328	0.46391	381.328	0.44566
7.87955	0.98262	26.9358	0.93256	47.6919	0.91166	67.5409	0.88425	--	--	--	--	--	--	--	--	--	--	--	--	--	--	--	--	--	--	--	--	281.326	0.54237	301.326	0.50853	321.329	0.48765	341.329	0.45291	361.329	0.47007	381.329	0.44409
7.88605	0.98778	26.9411	0.93536	47.6978	0.91192	67.5467	0.88203	--	--	--	--	--	--	--	--	--	--	--	--	--	--	--	--	--	--	--	--	281.327	0.54959	301.327	0.5038	321.33	0.47772	341.33	0.44457	361.33	0.47058	381.33	0.44179
7.89252	0.99373	26.9463	0.93771	47.7037	0.91305	67.5524	0.87849	--	--	--	--	--	--	--	--	--	--	--	--	--	--	--	--	--	--	--	--	281.328	0.53355	301.328	0.51953	321.33	0.48351	341.33	0.45057	361.33	0.46258	381.33	0.43159
7.899	0.99853	26.9515	0.9388	47.7096	0.91533	67.5582	0.87411	--	--	--	--	--	--	--	--	--	--	--	--	--	--	--	--	--	--	--	--	281.329	0.53714	301.329	0.50847	321.331	0.47516	341.331	0.44691	361.331	0.46928	381.331	0.43583
7.90547	1.00138	26.9568	0.93794	47.7155	0.91765	67.5639	0.87008	--	--	--	--	--	--	--	--	--	--	--	--	--	--	--	--	--	--	--	--	281.33	0.54126	301.33	0.50325	321.332	0.47438	341.332	0.44595	361.332	0.47055	381.332	0.43284
7.91195	1.00364	26.962	0.93524	47.7214	0.92025	67.5697	0.86844	--	--	--	--	--	--	--	--	--	--	--	--	--	--	--	--	--	--	--	--	281.33	0.55264	301.33	0.50287	321.333	0.47714	341.333	0.44401	361.333	0.46949	381.333	0.43307
7.91842	1.00397	26.9672	0.9327	47.7273	0.92162	67.5754	0.86846	--	--	--	--	--	--	--	--	--	--	--	--	--	--	--	--	--	--	--	--	281.331	0.5504	301.331	0.51439	321.334	0.48313	341.334	0.44915	361.334	0.46404	381.334	0.44202
7.9249	1.00257	26.9724	0.93241	47.7331	0.92356	67.5812	0.8705	--	--	--	--	--	--	--	--	--	--	--	--	--	--	--	--	--	--	--	--	281.332	0.54831	301.332	0.50405	321.335	0.47132	341.335	0.43765	361.335	0.46849	381.335	0.44502
7.9314	1.00068	26.9777	0.93285	47.739	0.9243	67.5869	0.87368	--	--	--	--	--	--	--	--	--	--	--	--	--	--	--	--	--	--	--	--	281.333	0.53767	301.333	0.50524	321.336	0.48158	341.336	0.44932	361.336	0.45766	381.336	0.44325
7.93787	1.00021	26.9829	0.93399	47.7449	0.9238	67.5927	0.87633	--	--	--	--	--	--	--	--	--	--	--	--	--	--	--	--	--	--	--	--	281.334	0.53862	301.334	0.50952	321.336	0.48669	341.336	0.44796	361.336	0.46758	381.336	0.42889
7.94437	1.0008	26.9881	0.93637	47.7508	0.92137	67.5984	0.87757	--	--	--	--	--	--	--	--	--	--	--	--	--	--	--	--	--	--	--	--	281.335	0.54989	301.335	0.51241	321.337	0.47508	341.337	0.4428	361.337	0.4607	381.337	0.43799
7.95088	1.00232	26.9934	0.93728	47.7567	0.91813	67.6042	0.87659	--	--	--	--	--	--	--	--	--	--	--	--	--	--	--	--	--	--	--	--	281.336	0.54589	301.336	0.51299	321.338	0.47684	341.338	0.44457	361.338	0.46235	381.338	0.43398
7.95736	1.0039	26.9986	0.93484	47.7626	0.91445	67.6099	0.87354	--	--	--	--	--	--	--	--	--	--	--	--	--	--	--	--	--	--	--	--	281.336	0.53454	301.336	0.51659	321.339	0.47456	341.339	0.44201	361.339	0.46359	381.339	0.43162
7.96385	1.00565	27.0038	0.93203	47.7685	0.91107	67.6157	0.87066	--	--	--	--	--	--	--	--	--	--	--	--	--	--	--	--	--	--	--	--	281.337	0.54368	301.337	0.51875	321.34	0.47449	341.34	0.44439	361.34	0.46107	381.34	0.43278
7.97033	1.00738	27.009	0.93142	47.7743	0.90804	67.6214	0.87034	--	--	--	--	--	--	--	--	--	--	--	--	--	--	--	--	--	--	--	--	281.338	0.54478	301.338	0.51873	321.341	0.47967	341.341	0.44507	361.341	0.46632	381.341	0.43401
7.97681	1.00893	27.0143	0.93181	47.7802	0.90469	67.6272	0.87084	--	--	--	--	--	--	--	--	--	--	--	--	--	--	--	--	--	--	--	--	281.339	0.54587	301.339	0.50613	321.342	0.47419	341.342	0.44114	361.342	0.46214	381.342	0.43541
7.9833	1.00974	27.0195	0.93298	47.7861	0.90225	67.6329	0.87212	--	--	--	--	--	--	--	--	--	--	--	--	--	--	--	--	--	--	--	--	281.34	0.55111	301.34	0.51953	321.342	0.47244	341.342	0.44472	361.342	0.45887	381.342	0.42837
7.98976	1.01007	27.0247	0.93519	47.792	0.90119	67.6387	0.87482	--	--	--	--	--	--	--	--	--	--	--	--	--	--	--	--	--	--	--	--	281.341	0.55197	301.341	0.51912	321.343	0.48619	341.343	0.44822	361.343	0.46931	381.343	0.43408
7.99625	1.00867	27.03	0.93648	47.7979	0.90201	67.6445	0.87584	--	--	--	--	--	--	--	--	--	--	--	--	--	--	--	--	--	--	--	--	281.342	0.53844	301.342	0.51795	321.344	0.48509	341.344	0.44925	361.344	0.46185	381.344	0.43821
8.00271	1.00476	27.0352	0.93607	47.8038	0.90434	67.6502	0.87308	--	--	--	--	--	--	--	--	--	--	--	--	--	--	--	--	--	--	--	--	281.342	0.54472	301.342	0.51538	321.345	0.48311	341.345	0.44859	361.345	0.46553	381.345	0.4399
8.0092	0.99941	27.0404	0.93572	47.8097	0.90711	67.656	0.86991	--	--	--	--	--	--	--	--	--	--	--	--	--	--	--	--	--	--	--	--	281.343	0.54322	301.343	0.50606	321.346	0.47734	341.346	0.44254	361.346	0.46617	381.346	0.43863
8.01572	0.99453	27.0457	0.93667	47.8156	0.90965	67.6617	0.86922	--	--	--	--	--	--	--	--	--	--	--	--	--	--	--	--	--	--	--	--	281.344	0.53889	301.344	0.50553	321.347	0.47871	341.347	0.44685	361.347	0.461	381.347	0.44325
8.02219	0.99024	27.0509	0.93843	47.8215	0.91272	67.6675	0.86966	--	--	--	--	--	--	--	--	--	--	--	--	--	--	--	--	--	--	--	--	281.345	0.54947	301.345	0.50843	321.348	0.47277	341.348	0.43982	361.348	0.46864	381.348	0.4447
8.02867	0.98736	27.0561	0.94018	47.8274	0.91555	67.6732	0.87098	--	--	--	--	--	--	--	--	--	--	--	--	--	--	--	--	--	--	--	--	281.346	0.53987	301.346	0.50873	321.349	0.48628	341.349	0.45124	361.349	0.46069	381.349	0.44419
8.03515	0.98672	27.0614	0.94105	47.8333	0.91658	67.679	0.87348	--	--	--	--	--	--	--	--	--	--	--	--	--	--	--	--	--	--	--	--	281.347	0.54072	301.347	0.50798	321.349	0.47761	341.349	0.44362	361.349	0.46889	381.349	0.44305
8.04162	0.98824	27.0666	0.9407	47.8392	0.91778	67.6847	0.87494	--	--	--	--	--	--	--	--	--	--	--	--	--	--	--	--	--	--	--	--	281.348	0.5397	301.348	0.50855	321.35	0.46894	341.35	0.43695	361.35	0.46261	381.35	0.44157
8.0481	0.99099	27.0718	0.94048	47.8451	0.91958	67.6905	0.87447	--	--	--	--	--	--	--	--	--	--	--	--	--	--	--	--	--	--	--	--	281.349	0.5347	301.349	0.51137	321.351	0.47617	341.351	0.44496	361.351	0.45939	381.351	0.44588
8.05459	0.99534	27.077	0.93887	47.8509	0.91992	67.6962	0.87408	--	--	--	--	--	--	--	--	--	--	--	--	--	--	--	--	--	--	--	--	281.349	0.54647	301.349	0.51704	321.352	0.47003	341.352	0.44243	361.352	0.46609	381.352	0.43668
8.06109	0.99989	27.0823	0.93634	47.8568	0.91862	67.702	0.87516	--	--	--	--	--	--	--	--	--	--	--	--	--	--	--	--	--	--	--	--	281.35	0.53511	301.35	0.51812	321.353	0.47537	341.353	0.44068	361.353	0.46691	381.353	0.43214
8.06757	1.0024	27.0875	0.93461	47.8627	0.91827	67.7077	0.87715	--	--	--	--	--	--	--	--	--	--	--	--	--	--	--	--	--	--	--	--	281.351	0.5388	301.351	0.51076	321.354	0.48605	341.354	0.44583	361.354	0.45881	381.354	0.44037
8.0741	1.0007	27.0927	0.93469	47.8686	0.91732	67.7135	0.87913	--	--	--	--	--	--	--	--	--	--	--	--	--	--	--	--	--	--	--	--	281.352	0.54165	301.352	0.50624	321.355	0.48592	341.355	0.44948	361.355	0.45607	381.355	0.4329
8.08056	0.99577	27.098	0.933	47.8745	0.91616	67.7193	0.88011	--	--	--	--	--	--	--	--	--	--	--	--	--	--	--	--	--	--	--	--	281.353	0.53678	301.353	0.50551	321.356	0.47453	341.356	0.44279	361.356	0.46385	381.356	0.43345
8.08707	0.98941	27.1032	0.9314	47.8804	0.91672	67.725	0.87972	--	--	--	--	--	--	--	--	--	--	--	--	--	--	--	--	--	--	--	--	281.354	0.53648	301.354	0.50481	321.356	0.47532	341.356	0.44126	361.356	0.46516	381.356	0.4458
8.09357	0.98456	27.1084	0.93049	47.8863	0.91876	67.7308	0.87946	--	--	--	--	--	--	--	--	--	--	--	--	--	--	--	--	--	--	--	--	281.355	0.53976	301.355	0.51511	321.357	0.48111	341.357	0.44539	361.357	0.46099	381.357	0.44526
8.10006	0.9824	27.1136	0.92956	47.8922	0.91787	67.7365	0.87764	--	--	--	--	--	--	--	--	--	--	--	--	--	--	--	--	--	--	--	--	281.356	0.53546	301.356	0.49764	321.358	0.48388	341.358	0.44725	361.358	0.46326	381.358	0.44657
8.10652	0.98318	27.1189	0.92778	47.898	0.91521	67.7422	0.87478	--	--	--	--	--	--	--	--	--	--	--	--	--	--	--	--	--	--	--	--	281.356	0.53388	301.356	0.50611	321.359	0.48057	341.359	0.44886	361.359	0.46158	381.359	0.43362
8.11299	0.98582	27.1241	0.92938	47.9039	0.91241	67.748	0.87282	--	--	--	--	--	--	--	--	--	--	--	--	--	--	--	--	--	--	--	--	281.357	0.53908	301.357	0.51206	321.36	0.47271	341.36	0.44064	361.36	0.46991	381.36	0.44046
8.11947	0.98953	27.1293	0.93326	47.9098	0.9105	67.7538	0.87291	--	--	--	--	--	--	--	--	--	--	--	--	--	--	--	--	--	--	--	--	281.358	0.54574	301.358	0.51331	321.361	0.47568	341.361	0.44612	361.361	0.463	381.361	0.44719
8.12595	0.99343	27.1346	0.93851	47.9157	0.9094	67.7595	0.871	--	--	--	--	--	--	--	--	--	--	--	--	--	--	--	--	--	--	--	--	281.359	0.53083	301.359	0.50915	321.362	0.47459	341.362	0.44505	361.362	0.46951	381.362	0.43919
8.13244	0.99724	27.1398	0.94303	47.9216	0.91192	67.7653	0.8692	--	--	--	--	--	--	--	--	--	--	--	--	--	--	--	--	--	--	--	--	281.36	0.53979	301.36	0.50653	321.363	0.48063	341.363	0.44611	361.363	0.46817	381.363	0.43731
8.13892	0.99977	27.1451	0.94606	47.9275	0.91617	67.7711	0.86817	--	--	--	--	--	--	--	--	--	--	--	--	--	--	--	--	--	--	--	--	281.361	0.54423	301.361	0.50216	321.363	0.47508	341.363	0.44387	361.363	0.46359	381.363	0.43737
8.14543	0.99905	27.1503	0.94534	47.9334	0.9194	67.7768	0.86711	--	--	--	--	--	--	--	--	--	--	--	--	--	--	--	--	--	--	--	--	281.362	0.53735	301.362	0.5141	321.364	0.48559	341.364	0.45113	361.364	0.46422	381.364	0.43213
8.15191	0.99545	27.1556	0.94311	47.9393	0.91952	67.7826	0.8651	--	--	--	--	--	--	--	--	--	--	--	--	--	--	--	--	--	--	--	--	281.363	0.54812	301.363	0.51569	321.365	0.47048	341.365	0.44231	361.365	0.46777	381.365	0.43405
8.1584	0.99118	27.1608	0.9393	47.9452	0.91848	67.7883	0.86692	--	--	--	--	--	--	--	--	--	--	--	--	--	--	--	--	--	--	--	--	281.363	0.54197	301.363	0.52014	321.366	0.47677	341.366	0.4439	361.366	0.46654	381.366	0.4341
8.16488	0.98714	27.166	0.93496	47.9511	0.91802	67.7941	0.8713	--	--	--	--	--	--	--	--	--	--	--	--	--	--	--	--	--	--	--	--	281.364	0.54828	301.364	0.51168	321.367	0.4849	341.367	0.44995	361.367	0.46474	381.367	0.44482
8.17136	0.98307	27.1712	0.9318	47.957	0.92023	67.7998	0.87724	--	--	--	--	--	--	--	--	--	--	--	--	--	--	--	--	--	--	--	--	281.365	0.55206	301.365	0.51284	321.368	0.47801	341.368	0.44694	361.368	0.4678	381.368	0.44316
8.17785	0.98147	27.1764	0.93174	47.9629	0.92404	67.8056	0.88235	--	--	--	--	--	--	--	--	--	--	--	--	--	--	--	--	--	--	--	--	281.366	0.54396	301.366	0.51397	321.369	0.47723	341.369	0.44494	361.369	0.46863	381.369	0.43942
8.18433	0.9834	27.1817	0.93229	47.9688	0.92683	67.8113	0.88577	--	--	--	--	--	--	--	--	--	--	--	--	--	--	--	--	--	--	--	--	281.367	0.54147	301.367	0.51298	321.369	0.47501	341.369	0.44511	361.369	0.46597	381.369	0.4426
8.19082	0.9874	27.1869	0.93296	47.9746	0.92738	67.8171	0.88496	--	--	--	--	--	--	--	--	--	--	--	--	--	--	--	--	--	--	--	--	281.368	0.5397	301.368	0.50847	321.37	0.48048	341.37	0.4447	361.37	0.4668	381.37	0.43174
8.1973	0.99144	27.1922	0.93481	47.9805	0.92556	67.8228	0.88244	--	--	--	--	--	--	--	--	--	--	--	--	--	--	--	--	--	--	--	--	281.369	0.53352	301.369	0.51311	321.371	0.48339	341.371	0.44757	361.371	0.46295	381.371	0.44874
8.20381	0.99681	27.1974	0.9379	47.9864	0.9225	67.8286	0.87813	--	--	--	--	--	--	--	--	--	--	--	--	--	--	--	--	--	--	--	--	281.369	0.5506	301.369	0.51289	321.372	0.48533	341.372	0.44668	361.372	0.46475	381.372	0.44406
8.21027	1.00162	27.2026	0.93896	47.9923	0.9184	67.8344	0.87322	--	--	--	--	--	--	--	--	--	--	--	--	--	--	--	--	--	--	--	--	281.37	0.54538	301.37	0.50595	321.373	0.48003	341.373	0.44837	361.373	0.45969	381.373	0.43855
8.21679	1.00236	27.2078	0.9379	47.9982	0.9151	67.8401	0.86965	--	--	--	--	--	--	--	--	--	--	--	--	--	--	--	--	--	--	--	--	281.371	0.5509	301.371	0.50248	321.374	0.47865	341.374	0.44724	361.374	0.46806	381.374	0.43275
[truncated: 10,387 more rows]
